# Supplementary material for: Molecular Analysis of the Processes of Surface Brown Spot (SBS) Formation in Pear Fruit (Pyrus bretschneideri Rehd. cv. Dangshansuli) by De Novo Transcriptome Assembly
Source: PLoS One. 2013 Sep 18;8(9):e74217. doi: 10.1371/journal.pone.0074217 (PMC3776823; doi:10.1371/journal.pone.0074217)
Supplement: Table S1 — Primers used for real-time quantitative RT-PCR for the verification of Illumina data. Optimal oligonucleotide sequences for real-time RT-PCR were predicted by primer express program to prevent faint PCR products as primer dimmer and false amplicon. (XLS) [file pone.0074217.s003.xls]

## Sheet: Sheet1
	Unigene2745F	CCTCCATTCCACGATAAAATCC
	Unigene2745R	GGAGAGGAAGTCGTCGAAGTTG
	Unigene5604F	CAGCTATTGTGGGTTAACATGATCA
	Unigene5604R	GGTCATTATTCGGAGGCTCAGT
	Unigene8505F	ACAATGTGTTCACTGCTAAAGCAAT
	Unigene8505R	CGCCGCTGAAGAACATGTC
	Unigene5693F	CTTCCGGAAACTGCTAAGAAACTT
	Unigene5693R	CTTTCCAGCTTTGTTAACCACAACT
	Unigene4537F	GTTACAACGGTTGGGATGAGAAC
	Unigene4537R	TGCCACTCCATTCAGCTTCA
	Unigene14299F	TTCCGATCTGCCAAACATCA
	Unigene14299R	TGTCCTCGGTCCCGTTGTA
	Unigene1233F	CAGTGCCAGAAATGTGATTGGA
	Unigene1233R	CCAGATGTATTGTTGGATCTTAGCA
	Unigene12037F	TTCCCGGTGGCGGTACTAC
	Unigene12037R	TCCGAGAACCCTCTCTTTCCT
	CL37.Contig1F	TCCGTGAAGTGGTGGAAGATC
	CL37.Contig1R	GCGACGAAGCGGTTGATG
	CL26972.Contig1F	CTTTGTCATCAATTCCCTCATCAC
	CL26972.Contig1R	CGGCGGAAGTGGGATTTT
	CL3846.Contig1F	CATGCCGGAAGCCATCA
	CL3846.Contig1R	TGGCAGGACTTGAGAGAGTCTTT
	Unigene2385F	ATCTTTGAACTGAAGGCCTCTCA
	Unigene2385R	TCTTCTTCTCCTCCCCTTCTCA
	CL4175.Contig1F	TCAACCAAATCGCCTCGAA
	CL4175.Contig1R	CGCCTCCTCACGCCTCTA
	Unigene2757F	GGCTGGTCCATTTGAAGAGGGCAC
	Unigene2757R	TGTCAGTGAGGGAATCCAAGTGT
	CL6133.Contig1F	TCAGGCCAGAGAGGGATGAG
	CL6133.Contig1R	ACTGGCAAAGCATACTGCATGT
	CL13038.Contig1F	CCCGAGATTCGCCCAAA
	CL13038.Contig1R	GCGGTGGTGGGATTCATG
	Unigene12685F	ACATGGTTACACCAGTCGGAGTT
	Unigene12685R	CACGTTAGCGGACCAGTCGTA
	Unigene15505F	GGTTGGCTGCCTATCCTAGATCT
	Unigene15505R	GAAACAGAATCACCTTGATACTAAACCA
	Unigene14636F	TGGCGTAACATGAGAAAAATGG
	Unigene14636R	CAGATTTGGACATGTTTTAGTGTCTGA
	Unigene5468F	CCACATATCAGACTTCTTCAGTGAAAG
	Unigene5468R	CCTCCTCACATTTTTCATCCAAT
	Unigene6093F	GGTTCTGGACGAGAAGTAGTTTCTG
	Unigene6093R	CGTGATCCAAGCACTTACTTTGA
	Unigene1477F	CCTGAAGTAGTCTGCGGTAACGA
	Unigene1477R	TCGTCGACGGATTCAATTCAT
	CL24347.Contig1F	GAATCCCTTACTGCCGGAAGA
	CL24347.Contig1R	TCATCGATATATCTGGCCCAAA
	Unigene9848F	GAGGATTCGGGAAATGGTGAAGGAG
	Unigene9848R	GAATCAAAATCCTTCCCGATACGC
	Unigene12756F	AGGCCTCCACCACAACGTT
	Unigene12756R	TCGTGCGTTTTGAGGAACAG
