# Supplementary material for: Molecular Analysis of the Processes of Surface Brown Spot (SBS) Formation in Pear Fruit (Pyrus bretschneideri Rehd. cv. Dangshansuli) by De Novo Transcriptome Assembly
Source: PLoS One. 2013 Sep 18;8(9):e74217. doi: 10.1371/journal.pone.0074217 (PMC3776823; doi:10.1371/journal.pone.0074217)
Supplement: Table S2 — The functionally annotated with the Gene Ontology. (XLS) [file pone.0074217.s004.xls]

geneID	GO
CL1.Contig10_All	GO:0043231	GO:0050789
CL1.Contig11_All	GO:0043231	GO:0050789
CL1.Contig1_All	GO:0043231	GO:0050789
CL1.Contig2_All	GO:0043231	GO:0050789
CL1.Contig3_All	GO:0043231	GO:0050789
CL1.Contig4_All	GO:0043231	GO:0050789
CL1.Contig5_All	GO:0043231	GO:0050789
CL1.Contig6_All	GO:0043231	GO:0050789
CL1.Contig7_All	GO:0043231	GO:0050789
CL1.Contig8_All	GO:0043231	GO:0050789
CL1.Contig9_All	GO:0043231	GO:0050789
CL10.Contig1_All	GO:0019538	GO:0004175	GO:0032559	GO:0042623
CL10.Contig2_All	GO:0019538	GO:0004175	GO:0032559	GO:0042623
CL10.Contig4_All	GO:0004175	GO:0019538	GO:0004871	GO:0009755	GO:0042623	GO:0032559	GO:0044424
CL10.Contig5_All	GO:0004611	GO:0042254	GO:0006006	GO:0030684	GO:0032559
CL10.Contig6_All	GO:0044424	GO:0004871	GO:0005488	GO:0009755
CL10.Contig9_All	GO:0043231	GO:0016020
CL100.Contig1_All	GO:0032934	GO:0009566	GO:0043231	GO:0006629
CL100.Contig2_All	GO:0032934	GO:0009566	GO:0043231	GO:0006629
CL100.Contig3_All	GO:0032934	GO:0009566	GO:0043231	GO:0006629
CL10006.Contig1_All	GO:0016211	GO:0006541	GO:0071941	GO:0032559	GO:0044424
CL10008.Contig1_All	GO:0005488
CL10011.Contig1_All	GO:0017004	GO:0009536
CL10016.Contig1_All	GO:0006950
CL10021.Contig1_All	GO:0009725	GO:0030964	GO:0005746
CL10031.Contig1_All	GO:0005488
CL10032.Contig1_All	GO:0017111	GO:0005515	GO:0032559
CL10042.Contig1_All	GO:0015002	GO:0005746
CL10047.Contig1_All	GO:0005515	GO:0009534	GO:0042623	GO:0032559
CL10048.Contig1_All	GO:0051540
CL1005.Contig1_All	GO:0016740	GO:0044238
CL10053.Contig1_All	GO:0009526	GO:0009534	GO:0030529
CL10057.Contig1_All	GO:0007017	GO:0003774	GO:0032559	GO:0015630
CL10061.Contig1_All	GO:0043231
CL10063.Contig1_All	GO:0051084	GO:0005840	GO:0031981	GO:0009532	GO:0009526	GO:0005515	GO:0005576	GO:0016020	GO:0032559	GO:0009814
CL10068.Contig1_All	GO:0009648	GO:0005488	GO:0010346	GO:0006351
CL10070.Contig1_All	GO:0031224
CL10078.Contig1_All	GO:0016020
CL10080.Contig1_All	GO:0009536
CL10082.Contig1_All	GO:0044238	GO:0005488	GO:0015926	GO:0043231
CL10083.Contig1_All	GO:0004812	GO:0006418	GO:0032559	GO:0044424
CL10084.Contig1_All	GO:0043231
CL10087.Contig1_All	GO:0006842	GO:0005451	GO:0031224	GO:0030001	GO:0015142
CL10088.Contig1_All	GO:0030001	GO:0031224
CL1009.Contig1_All	GO:0005488	GO:0004872	GO:0016301	GO:0016020	GO:0006950
CL1009.Contig2_All	GO:0044464	GO:0003824
CL10100.Contig1_All	GO:0016616	GO:0008152	GO:0046914
CL10103.Contig1_All	GO:0043623	GO:0005515	GO:0051301	GO:0015630
CL10104.Contig1_All	GO:0003824
CL10106.Contig1_All	GO:0016757	GO:0008152
CL10108.Contig1_All	GO:0032559	GO:0042623
CL10110.Contig1_All	GO:0044238	GO:0004553	GO:0005576	GO:0005618	GO:0043167
CL10114.Contig1_All	GO:0031410	GO:0016740	GO:0009791	GO:0006350
CL10118.Contig1_All	GO:0044238	GO:0009987	GO:0005515
CL10123.Contig1_All	GO:0006464	GO:0004713	GO:0016020	GO:0032559
CL10125.Contig1_All	GO:0005856	GO:0008092	GO:0006996
CL10126.Contig1_All	GO:0016787	GO:0044238	GO:0046914
CL1013.Contig1_All	GO:0044238	GO:0016758
CL10132.Contig1_All	GO:0046872	GO:0003676	GO:0009987	GO:0000166
CL10134.Contig1_All	GO:0031410
CL10138.Contig1_All	GO:0008152	GO:0016846	GO:0048037	GO:0008483
CL10141.Contig1_All	GO:0034062	GO:0046914	GO:0003676	GO:0043231	GO:0010467
CL10151.Contig1_All	GO:0044464	GO:0046914
CL10153.Contig1_All	GO:0015031	GO:0022892
CL10154.Contig1_All	GO:0046872	GO:0005515	GO:0044267	GO:0031410	GO:0044425	GO:0009536
CL10155.Contig1_All	GO:0009536	GO:0004812	GO:0006418	GO:0003006	GO:0032559
CL10159.Contig1_All	GO:0015291	GO:0015893	GO:0043231
CL10161.Contig1_All	GO:0043231	GO:0010038	GO:0009725	GO:0003676	GO:0009743	GO:0010468	GO:0001071	GO:0051553	GO:0006351
CL10162.Contig1_All	GO:0031224
CL10166.Contig1_All	GO:0004337	GO:0016109	GO:0009536
CL10172.Contig1_All	GO:0003676	GO:0051536	GO:0004518	GO:0031224	GO:0006281
CL10182.Contig1_All	GO:0044464
CL10186.Contig1_All	GO:0006464	GO:0004702	GO:0016020	GO:0031410	GO:0032559
CL10189.Contig1_All	GO:0003723	GO:0043231	GO:0030529
CL1019.Contig1_All	GO:0003676
CL10192.Contig1_All	GO:0006464	GO:0016301	GO:0031224	GO:0007167	GO:0032559
CL10194.Contig1_All	GO:0007276	GO:0043231	GO:0006310	GO:0003676	GO:0048229	GO:0000785	GO:0007140
CL10196.Contig1_All	GO:0016441	GO:0043231
CL10197.Contig1_All	GO:0043231	GO:0008415	GO:0009105	GO:0018065	GO:0006399	GO:0004518
CL10199.Contig1_All	GO:0043231
CL102.Contig1_All	GO:0004553
CL102.Contig2_All	GO:0004553
CL1020.Contig1_All	GO:0043234	GO:0032446	GO:0019787
CL1020.Contig2_All	GO:0043234	GO:0032446	GO:0019787
CL10202.Contig1_All	GO:0005488
CL10206.Contig1_All	GO:0005488
CL10209.Contig1_All	GO:0043234	GO:0043232	GO:0008154	GO:0005515	GO:0000904
CL10216.Contig1_All	GO:0016620	GO:0006566	GO:0005515	GO:0009532	GO:0000097	GO:0000166
CL10217.Contig1_All	GO:0008152	GO:0003824	GO:0043231
CL10218.Contig1_All	GO:0009057	GO:0004175	GO:0019538	GO:0043231	GO:0042623	GO:0032559
CL10221.Contig1_All	GO:0003676	GO:0034061	GO:0006260
CL10226.Contig1_All	GO:0043231
CL10229.Contig1_All	GO:0046914
CL1023.Contig1_All	GO:0044237	GO:0016787
CL10233.Contig1_All	GO:0004553	GO:0009532	GO:0045229	GO:0004812	GO:0006418	GO:0003006	GO:0032559
CL10235.Contig1_All	GO:0070838	GO:0005249	GO:0005515	GO:0031224	GO:0005217	GO:0000166
CL10237.Contig1_All	GO:0003723	GO:0010467	GO:0030529	GO:0005198
CL10238.Contig1_All	GO:0031225	GO:0031410	GO:0006810
CL10240.Contig1_All	GO:0031224	GO:0005618	GO:0004672	GO:0016628	GO:0009532	GO:0007167	GO:0032559	GO:0006464
CL10243.Contig1_All	GO:0043231
CL10244.Contig1_All	GO:0009536	GO:0000166
CL10246.Contig1_All	GO:0006464	GO:0004672	GO:0016020	GO:0032559
CL1025.Contig1_All	GO:0003824	GO:0043231
CL10252.Contig1_All	GO:0032559	GO:0042623
CL10253.Contig1_All	GO:0004175	GO:0019538	GO:0005515	GO:0009534	GO:0042623	GO:0032559
CL10256.Contig1_All	GO:0006768	GO:0016769	GO:0048037
CL10259.Contig1_All	GO:0031224	GO:0009206	GO:0046873	GO:0019829	GO:0070838	GO:0032559
CL10264.Contig1_All	GO:0016020	GO:0006810
CL10267.Contig1_All	GO:0022892	GO:0016597	GO:0006631
CL10270.Contig1_All	GO:0016020	GO:0005216	GO:0006811
CL10272.Contig1_All	GO:0003002	GO:0042802	GO:0009725	GO:0030528	GO:0003006	GO:0043231	GO:0044444	GO:0023033
CL10282.Contig1_All	GO:0044267	GO:0009536	GO:0005515
CL10284.Contig1_All	GO:0006464	GO:0030246	GO:0004672	GO:0008037	GO:0032559
CL10286.Contig1_All	GO:0016020	GO:0015197	GO:0006810
CL10291.Contig1_All	GO:0010468	GO:0005488
CL10292.Contig1_All	GO:0004872	GO:0006952	GO:0023060	GO:0012501	GO:0044425	GO:0032559
CL10297.Contig1_All	GO:0016020	GO:0071555	GO:0005618	GO:0030234	GO:0004091
CL103.Contig1_All	GO:0031224	GO:0042625	GO:0046872	GO:0009206	GO:0005548	GO:0006869	GO:0005515	GO:0032559
CL103.Contig2_All	GO:0031224	GO:0042625	GO:0046872	GO:0009206	GO:0005548	GO:0006869	GO:0005515	GO:0032559
CL103.Contig3_All	GO:0031224	GO:0042625	GO:0046872	GO:0009206	GO:0005548	GO:0006869	GO:0032559
CL1030.Contig1_All	GO:0009987	GO:0043231
CL10303.Contig1_All	GO:0031410	GO:0005488
CL10307.Contig1_All	GO:0030528	GO:0003676	GO:0009743	GO:0010468	GO:0001071	GO:0006351	GO:0005634
CL10308.Contig1_All	GO:0016741
CL10312.Contig1_All	GO:0005905	GO:0005488	GO:0012510	GO:0015031
CL10314.Contig1_All	GO:0006810
CL10316.Contig1_All	GO:0009062	GO:0030554	GO:0003006	GO:0042579	GO:0016634
CL10317.Contig1_All	GO:0031410	GO:0006810
CL10318.Contig1_All	GO:0030554	GO:0046993	GO:0003006	GO:0000741	GO:0008152	GO:0030312
CL10320.Contig1_All	GO:0043169	GO:0016491	GO:0008283	GO:0048827	GO:0043102
CL10321.Contig1_All	GO:0046914	GO:0048193	GO:0012507	GO:0015031
CL10322.Contig1_All	GO:0044464	GO:0046914
CL10326.Contig1_All	GO:0009743	GO:0032446	GO:0019787
CL10329.Contig1_All	GO:0015833	GO:0044464
CL1033.Contig1_All	GO:0031224
CL1033.Contig2_All	GO:0006260	GO:0003676	GO:0031224	GO:0034061
CL10334.Contig1_All	GO:0046872	GO:0043231	GO:0048511
CL10336.Contig1_All	GO:0051536	GO:0043231	GO:0043169
CL10344.Contig1_All	GO:0006464	GO:0004702	GO:0016628	GO:0032559
CL10346.Contig1_All	GO:0003824	GO:0009536
CL10349.Contig1_All	GO:0005488	GO:0004672	GO:0003006
CL10350.Contig1_All	GO:0032559	GO:0042623
CL10351.Contig1_All	GO:0033554	GO:0016787	GO:0012501	GO:0016020	GO:0000166
CL10354.Contig1_All	GO:0007017	GO:0003774	GO:0032559	GO:0015630
CL10355.Contig1_All	GO:0009725	GO:0005488	GO:0004518	GO:0043231	GO:0016070
CL10369.Contig1_All	GO:0006259	GO:0043169	GO:0003676	GO:0004518	GO:0043231	GO:0034061
CL10371.Contig1_All	GO:0005635	GO:0051234	GO:0009536
CL10373.Contig1_All	GO:0030554	GO:0016645	GO:0006725
CL10386.Contig1_All	GO:0016787	GO:0031410
CL10387.Contig1_All	GO:0043231
CL10389.Contig1_All	GO:0016787
CL10390.Contig1_All	GO:0030695
CL1040.Contig1_All	GO:0008152	GO:0016634	GO:0031410	GO:0005506
CL1040.Contig2_All	GO:0016491	GO:0031410	GO:0005506
CL10400.Contig1_All	GO:0046914	GO:0044464	GO:0016491
CL10405.Contig1_All	GO:0006464	GO:0004672	GO:0032559
CL10407.Contig1_All	GO:0044260	GO:0005488	GO:0090304	GO:0003824
CL10414.Contig1_All	GO:0043231
CL10423.Contig1_All	GO:0008152	GO:0042579	GO:0003824
CL10424.Contig1_All	GO:0043231	GO:0019725
CL10425.Contig1_All	GO:0009526	GO:0009534
CL10426.Contig1_All	GO:0043231
CL1043.Contig1_All	GO:0016020
CL10432.Contig1_All	GO:0003676	GO:0010467	GO:0030529	GO:0005198
CL10434.Contig1_All	GO:0005488
CL10438.Contig1_All	GO:0005543	GO:0009987	GO:0023060
CL1044.Contig3_All	GO:0003002	GO:0055028	GO:0015631	GO:0042546	GO:0006996
CL10441.Contig1_All	GO:0016787
CL10444.Contig1_All	GO:0031224	GO:0006811	GO:0015298
CL10447.Contig1_All	GO:0003779	GO:0016020	GO:0016043
CL10448.Contig1_All	GO:0043231	GO:0006259	GO:0003909	GO:0008192	GO:0006796	GO:0019204	GO:0006397	GO:0004721	GO:0032559	GO:0006464
CL10453.Contig1_All	GO:0016787
CL10463.Contig1_All	GO:0070838	GO:0005249	GO:0005515	GO:0031224	GO:0005217	GO:0000166
CL10465.Contig1_All	GO:0016831	GO:0048037	GO:0043231
CL10467.Contig1_All	GO:0008194	GO:0005975
CL10468.Contig1_All	GO:0005911	GO:0010496
CL10475.Contig1_All	GO:0044464
CL10476.Contig1_All	GO:0016491	GO:0005506
CL10479.Contig1_All	GO:0009683	GO:0016811	GO:0016879	GO:0044424
CL10480.Contig1_All	GO:0051184	GO:0043623	GO:0051181	GO:0043231
CL10482.Contig1_All	GO:0006464	GO:0043401	GO:0004672	GO:0016020	GO:0032559
CL10485.Contig1_All	GO:0044267	GO:0019901	GO:0043231	GO:0016859
CL10493.Contig1_All	GO:0005488	GO:0043231
CL105.Contig1_All	GO:0004672	GO:0009856	GO:0009698	GO:0009555	GO:0003006	GO:0000578	GO:0016020	GO:0006950	GO:0032559	GO:0006464
CL105.Contig2_All	GO:0031224	GO:0004672	GO:0009856	GO:0009698	GO:0009555	GO:0003006	GO:0000578	GO:0006950	GO:0032559	GO:0006464
CL10501.Contig1_All	GO:0005488
CL10507.Contig1_All	GO:0043231
CL10510.Contig1_All	GO:0004175	GO:0019538	GO:0004386	GO:0009888	GO:0042623	GO:0032559	GO:0009536	GO:0031981
CL10511.Contig1_All	GO:0009642	GO:0051707	GO:0006633	GO:0009694	GO:0009719	GO:0046914	GO:0009536	GO:0016702	GO:0006950
CL10515.Contig1_All	GO:0006464	GO:0030246	GO:0004672	GO:0043231	GO:0016020	GO:0032559
CL10517.Contig1_All	GO:0004521	GO:0006464	GO:0004672	GO:0044464	GO:0032559	GO:0006396
CL10523.Contig1_All	GO:0016709	GO:0006260	GO:0003676	GO:0005506	GO:0031410	GO:0034061
CL10528.Contig1_All	GO:0003676	GO:0006950	GO:0009532
CL1053.Contig1_All	GO:0008135	GO:0032561	GO:0017111	GO:0006412	GO:0016772	GO:0044424
CL1053.Contig2_All	GO:0008135	GO:0032561	GO:0017111	GO:0006412	GO:0016772	GO:0044424
CL10533.Contig1_All	GO:0016779	GO:0003676	GO:0006401	GO:0009532	GO:0016117	GO:0008408	GO:0006779	GO:0010467	GO:0010322
CL10534.Contig1_All	GO:0043231
CL10535.Contig1_All	GO:0019941	GO:0009894	GO:0005838	GO:0043231	GO:0016020	GO:0031410
CL10540.Contig1_All	GO:0043231	GO:0003676	GO:0006259	GO:0042623	GO:0034061	GO:0010467	GO:0009639	GO:0032559
CL10541.Contig1_All	GO:0030005	GO:0005768	GO:0015082	GO:0006810	GO:0051139	GO:0010038
CL10545.Contig1_All	GO:0008152	GO:0016701	GO:0043169
CL10549.Contig1_All	GO:0050789	GO:0009791	GO:0016301	GO:0008152
CL10554.Contig1_All	GO:0005488	GO:0043392	GO:0043231	GO:0032446	GO:0009408
CL10558.Contig1_All	GO:0019538	GO:0009536	GO:0042623
CL10561.Contig1_All	GO:0017111	GO:0009639	GO:0032559
CL10568.Contig1_All	GO:0004520
CL10578.Contig1_All	GO:0044464
CL10579.Contig1_All	GO:0016811	GO:0006952	GO:0016879	GO:0043231	GO:0016020
CL10583.Contig1_All	GO:0065003	GO:0005488	GO:0009532	GO:0044436	GO:0009534	GO:0006996	GO:0010038
CL10587.Contig1_All	GO:0031410
CL10588.Contig1_All	GO:0006486	GO:0044464	GO:0008375
CL10592.Contig1_All	GO:0043229	GO:0003676	GO:0006259	GO:0019538	GO:0016740
CL1060.Contig1_All	GO:0051707	GO:0043234	GO:0052482	GO:0035251	GO:0023033	GO:0048229	GO:0006074	GO:0002218	GO:0009887	GO:0031410	GO:0010260	GO:0016020
CL10609.Contig1_All	GO:0008152	GO:0016628	GO:0016772
CL10612.Contig1_All	GO:0015630	GO:0007010	GO:0003824	GO:0044430
CL10614.Contig1_All	GO:0005488
CL10620.Contig1_All	GO:0006464	GO:0004702	GO:0016020	GO:0032559
CL10627.Contig1_All	GO:0007049
CL10630.Contig1_All	GO:0043231
CL10635.Contig1_All	GO:0009127	GO:0016814
CL10636.Contig1_All	GO:0031410
CL10646.Contig1_All	GO:0003676	GO:0043231
CL10649.Contig1_All	GO:0043231
CL1065.Contig1_All	GO:0005488
CL10669.Contig1_All	GO:0005488	GO:0016301
CL10671.Contig1_All	GO:0003677	GO:0010467	GO:0009987	GO:0000166
CL10674.Contig1_All	GO:0044464
CL10675.Contig1_All	GO:0031410	GO:0043231
CL10677.Contig1_All	GO:0046914	GO:0043231
CL1068.Contig2_All	GO:0016044	GO:0016020	GO:0015031	GO:0005515
CL10680.Contig1_All	GO:0010260	GO:0006950	GO:0044248
CL10684.Contig1_All	GO:0010038	GO:0031981	GO:0016620	GO:0046914	GO:0009532	GO:0005515	GO:0000166	GO:0006525
CL10686.Contig1_All	GO:0046914
CL10690.Contig1_All	GO:0005488
CL10691.Contig1_All	GO:0006807	GO:0046914	GO:0016641	GO:0048037
CL10693.Contig1_All	GO:0046914	GO:0003676	GO:0042623	GO:0032559	GO:0009536
CL10695.Contig1_All	GO:0006952	GO:0006464	GO:0004713	GO:0032559
CL1070.Contig1_All	GO:0008152	GO:0016703	GO:0016405
CL10701.Contig1_All	GO:0003676	GO:0048856	GO:0005622	GO:0046872	GO:0007275
CL10703.Contig1_All	GO:0005088
CL10704.Contig1_All	GO:0043231
CL10707.Contig1_All	GO:0016791
CL10716.Contig1_All	GO:0044267	GO:0050896	GO:0005515
CL10719.Contig1_All	GO:0030384	GO:0019538	GO:0016307	GO:0032559
CL10720.Contig1_All	GO:0016462	GO:0043231	GO:0032559
CL10721.Contig1_All	GO:0006950	GO:0004721
CL10728.Contig1_All	GO:0008233	GO:0044238
CL10732.Contig1_All	GO:0005515	GO:0008171
CL10733.Contig1_All	GO:0006464	GO:0004672	GO:0031224	GO:0032559
CL10735.Contig1_All	GO:0048878	GO:0016209	GO:0009725	GO:0009314	GO:0016128	GO:0004497	GO:0005506	GO:0016634
CL10740.Contig1_All	GO:0004661	GO:0043234	GO:0018342	GO:0046983	GO:0009738	GO:0006950
CL10747.Contig1_All	GO:0019866	GO:0006810	GO:0031224
CL10748.Contig1_All	GO:0017111	GO:0044238	GO:0043170	GO:0000166	GO:0044464
CL1075.Contig1_All	GO:0043234
CL10754.Contig1_All	GO:0004672	GO:0044464	GO:0008152	GO:0000166
CL10757.Contig1_All	GO:0005488	GO:0016301	GO:0031410
CL10760.Contig1_All	GO:0005488
CL10761.Contig1_All	GO:0031224	GO:0009536
CL10764.Contig1_All	GO:0016859	GO:0005527	GO:0044267	GO:0044436	GO:0009534	GO:0019684
CL10765.Contig1_All	GO:0004030	GO:0008152	GO:0032559	GO:0010038	GO:0009536
CL10767.Contig1_All	GO:0032561	GO:0043231
CL10777.Contig1_All	GO:0070566	GO:0031123	GO:0003676	GO:0043231
CL10778.Contig1_All	GO:0019538	GO:0042623
CL1078.Contig1_All	GO:0010468	GO:0005488	GO:0043392	GO:0001071	GO:0043231
CL1078.Contig2_All	GO:0010468	GO:0005488	GO:0043392	GO:0001071	GO:0043231
CL10781.Contig1_All	GO:0006259	GO:0043231	GO:0042623	GO:0032559
CL10786.Contig1_All	GO:0016712	GO:0008152	GO:0005506
CL1079.Contig1_All	GO:0016740
CL10798.Contig1_All	GO:0051234
CL10806.Contig1_All	GO:0016740
CL10809.Contig1_All	GO:0016020
CL10810.Contig1_All	GO:0003676	GO:0043231
CL10815.Contig1_All	GO:0060255	GO:0005488	GO:0048523	GO:0010467	GO:0010564
CL10816.Contig1_All	GO:0010468	GO:0003676	GO:0043231
CL10817.Contig1_All	GO:0035556	GO:0003676	GO:0032561	GO:0006810	GO:0016020	GO:0003824
CL10820.Contig1_All	GO:0003824
CL10825.Contig1_All	GO:0044238	GO:0008374
CL10827.Contig1_All	GO:0043231	GO:0031668	GO:0006259	GO:0033554	GO:0019829	GO:0032559	GO:0043566
CL10828.Contig1_All	GO:0015020	GO:0009832	GO:0010413	GO:0031410
CL1083.Contig1_All	GO:0000166	GO:0043231
CL10836.Contig1_All	GO:0034062	GO:0003676	GO:0001882	GO:0043231	GO:0010467
CL10845.Contig1_All	GO:0004672	GO:0043231	GO:0008152	GO:0016020	GO:0000166
CL10847.Contig1_All	GO:0043231
CL10848.Contig1_All	GO:0005488	GO:0043231	GO:0016787
CL10853.Contig1_All	GO:0016020	GO:0004091	GO:0005515	GO:0006629
CL10863.Contig1_All	GO:0004030	GO:0008152	GO:0043231
CL10865.Contig1_All	GO:0044464
CL10871.Contig1_All	GO:0016020	GO:0051234	GO:0005215
CL10873.Contig1_All	GO:0006464	GO:0043231	GO:0023060	GO:0004674	GO:0032559
CL10875.Contig1_All	GO:0003676	GO:0046914
CL10877.Contig1_All	GO:0009941	GO:0016705	GO:0006631
CL10878.Contig1_All	GO:0031461
CL10879.Contig1_All	GO:0017004	GO:0009536
CL1088.Contig1_All	GO:0009628	GO:0006950	GO:0043231
CL1088.Contig2_All	GO:0009628	GO:0006950	GO:0043231
CL10883.Contig1_All	GO:0031410	GO:0016810	GO:0005488	GO:0043231
CL10886.Contig1_All	GO:0009887	GO:0003676	GO:0001071	GO:0040029	GO:0003006	GO:0009292	GO:0006479
CL10887.Contig1_All	GO:0005488	GO:0016787	GO:0009987	GO:0008152
CL10888.Contig1_All	GO:0016741	GO:0044464	GO:0006730	GO:0005488
CL1089.Contig2_All	GO:0046872	GO:0016717	GO:0006631	GO:0009536
CL10895.Contig1_All	GO:0009536
CL10896.Contig1_All	GO:0030554	GO:0005740	GO:0031224	GO:0016632	GO:0008152	GO:0016899
CL10898.Contig1_All	GO:0031224	GO:0046914
CL109.Contig1_All	GO:0008565	GO:0031224	GO:0031410	GO:0015031
CL109.Contig2_All	GO:0008565	GO:0031224	GO:0031410	GO:0015031
CL109.Contig3_All	GO:0008565	GO:0031224	GO:0031410	GO:0015031
CL109.Contig4_All	GO:0015031	GO:0031224	GO:0008565
CL10903.Contig1_All	GO:0004175	GO:0019538	GO:0005515	GO:0005576	GO:0031410	GO:0044092
CL10906.Contig1_All	GO:0015405	GO:0017111	GO:0016020	GO:0032559
CL10910.Contig1_All	GO:0009314	GO:0030313	GO:0007166	GO:0008066	GO:0006810	GO:0031224	GO:0005231	GO:0006875
CL10913.Contig1_All	GO:0006771	GO:0046914	GO:0016616	GO:0016814	GO:0009536
CL10920.Contig1_All	GO:0016798	GO:0044238	GO:0043167
CL10922.Contig1_All	GO:0006259	GO:0043566	GO:0043231	GO:0048229	GO:0004520
CL1093.Contig1_All	GO:0016491	GO:0008152	GO:0005506
CL10936.Contig1_All	GO:0010476	GO:0046983	GO:0043231
CL10940.Contig1_All	GO:0043231
CL10945.Contig1_All	GO:0005488
CL10947.Contig1_All	GO:0009057	GO:0004175	GO:0019538	GO:0043231	GO:0042623	GO:0032559
CL10948.Contig1_All	GO:0046907	GO:0031224	GO:0043231	GO:0022857
CL10952.Contig1_All	GO:0050896
CL10953.Contig1_All	GO:0009630	GO:0009416
CL10958.Contig1_All	GO:0005488
CL10962.Contig1_All	GO:0043231
CL10966.Contig1_All	GO:0016628	GO:0016020	GO:0046914	GO:0008152
CL10967.Contig1_All	GO:0015927	GO:0005991
CL10976.Contig1_All	GO:0016787	GO:0005618
CL10978.Contig1_All	GO:0016787
CL10982.Contig1_All	GO:0016020	GO:0031410
CL10984.Contig1_All	GO:0008152	GO:0016491
CL10992.Contig1_All	GO:0031410
CL10997.Contig1_All	GO:0004871	GO:0006464	GO:0030246	GO:0004672	GO:0008037	GO:0032559
CL10998.Contig1_All	GO:0019866	GO:0051234	GO:0043231	GO:0031224	GO:0050136	GO:0006091
CL1100.Contig1_All	GO:0005488	GO:0031461	GO:0009908
CL11002.Contig1_All	GO:0004175	GO:0019538	GO:0043231	GO:0016628	GO:0031410
CL11008.Contig1_All	GO:0006091	GO:0046914
CL11015.Contig1_All	GO:0010468	GO:0006351	GO:0003677	GO:0001071	GO:0043231
CL11017.Contig1_All	GO:0016787	GO:0004866
CL11018.Contig1_All	GO:0006351	GO:0003677	GO:0001071	GO:0005515	GO:0043231
CL11021.Contig1_All	GO:0043169	GO:0044464	GO:0016791
CL11022.Contig1_All	GO:0005488
CL11025.Contig1_All	GO:0005488
CL11037.Contig1_All	GO:0003676	GO:0006396	GO:0043231
CL11040.Contig1_All	GO:0005488
CL11045.Contig1_All	GO:0060255	GO:0019941	GO:0006464	GO:0044464	GO:0019787
CL11049.Contig1_All	GO:0046914	GO:0043231
CL11057.Contig1_All	GO:0046873	GO:0005451	GO:0043231	GO:0031224	GO:0031410	GO:0030001
CL11065.Contig1_All	GO:0006547	GO:0016836	GO:0044424
CL11070.Contig1_All	GO:0050896
CL11074.Contig1_All	GO:0005488
CL11075.Contig1_All	GO:0019538	GO:0031224	GO:0004175
CL11077.Contig1_All	GO:0031224	GO:0017111	GO:0015915	GO:0009845	GO:0005778	GO:0015405	GO:0032559
CL1108.Contig1_All	GO:0005488
CL11083.Contig1_All	GO:0031224
CL11086.Contig1_All	GO:0012501	GO:0016787	GO:0006950	GO:0032559
CL11096.Contig1_All	GO:0009987	GO:0006950	GO:0031224
CL111.Contig1_All	GO:0005488
CL111.Contig3_All	GO:0005488
CL1110.Contig1_All	GO:0008360	GO:0000325	GO:0016044	GO:0005768	GO:0005515	GO:0009657	GO:0009630	GO:0005798	GO:0015031
CL11102.Contig1_All	GO:0006351	GO:0001071	GO:0043231
CL11103.Contig1_All	GO:0031224	GO:0031410
CL11107.Contig1_All	GO:0016020	GO:0008152	GO:0043231	GO:0033764
CL11109.Contig1_All	GO:0005099	GO:0043231	GO:0032318
CL11111.Contig1_All	GO:0016791
CL11112.Contig1_All	GO:0043231
CL11114.Contig1_All	GO:0005083	GO:0046914	GO:0032012
CL11115.Contig1_All	GO:0010467	GO:0003676	GO:0008168
CL11117.Contig1_All	GO:0003676
CL11121.Contig1_All	GO:0004091
CL11123.Contig1_All	GO:0034357	GO:0009536
CL11127.Contig1_All	GO:0016301	GO:0016423	GO:0043231	GO:0008033	GO:0006007
CL11129.Contig1_All	GO:0031224	GO:0006810
CL1113.Contig1_All	GO:0046872	GO:0043231
CL11131.Contig1_All	GO:0005506	GO:0007017	GO:0003774	GO:0008152	GO:0032559	GO:0009536	GO:0015630
CL11133.Contig1_All	GO:0005488	GO:0032991
CL11136.Contig1_All	GO:0031410
CL11155.Contig1_All	GO:0005488	GO:0044237
CL1116.Contig1_All	GO:0016491	GO:0005506
CL11181.Contig1_All	GO:0043231
CL11182.Contig1_All	GO:0044444	GO:0043231
CL11198.Contig1_All	GO:0043231
CL112.Contig1_All	GO:0050896	GO:0006629	GO:0004091
CL112.Contig2_All	GO:0043167	GO:0005976	GO:0043231	GO:0016160
CL1120.Contig1_All	GO:0015291	GO:0031224	GO:0015103	GO:0015698
CL11201.Contig1_All	GO:0005840	GO:0043167	GO:0005618	GO:0015923	GO:0031410	GO:0044238	GO:0008422
CL11205.Contig1_All	GO:0000166
CL11206.Contig1_All	GO:0044238	GO:0031410	GO:0043167	GO:0008422
CL11208.Contig1_All	GO:0016020	GO:0042445	GO:0006725
CL11211.Contig1_All	GO:0016859	GO:0044267
CL11213.Contig1_All	GO:0006810	GO:0044464
CL11214.Contig1_All	GO:0006810	GO:0042221
CL11222.Contig1_All	GO:0046872	GO:0043231	GO:0006486	GO:0015924
CL11225.Contig1_All	GO:0009553	GO:0044260	GO:0043231	GO:0017111	GO:0032559
CL11238.Contig1_All	GO:0006644	GO:0009056	GO:0006631	GO:0043231	GO:0004672	GO:0030572	GO:0016831	GO:0032559	GO:0006464
CL1124.Contig1_All	GO:0009987	GO:0016020	GO:0004674	GO:0000166
CL11241.Contig1_All	GO:0060089	GO:0046914	GO:0009314	GO:0044267	GO:0032559	GO:0044424
CL11246.Contig1_All	GO:0010468	GO:0046914	GO:0044464
CL11247.Contig1_All	GO:0032300	GO:0010520	GO:0003690	GO:0043231	GO:0006281	GO:0006915	GO:0016020	GO:0032559
CL11248.Contig1_All	GO:0006644	GO:0004629	GO:0044444	GO:0006664	GO:0016020	GO:0009267
CL1126.Contig2_All	GO:0003676	GO:0009908
CL11260.Contig1_All	GO:0060089	GO:0009314	GO:0005488	GO:0016020
CL11261.Contig1_All	GO:0009451	GO:0009536
CL11262.Contig1_All	GO:0044464	GO:0008168
CL11266.Contig1_All	GO:0016628	GO:0019538	GO:0005488	GO:0004175
CL11269.Contig1_All	GO:0006351	GO:0050896	GO:0003677	GO:0001071	GO:0043231
CL11273.Contig1_All	GO:0010468	GO:0003676	GO:0043231
CL11279.Contig1_All	GO:0050789	GO:0009813	GO:0016604	GO:0046914	GO:0009640	GO:0044444	GO:0009657	GO:0006779
CL11287.Contig1_All	GO:0032559	GO:0042623
CL11292.Contig1_All	GO:0009536	GO:0016407
CL11293.Contig1_All	GO:0006952	GO:0012501	GO:0032559
CL11298.Contig1_All	GO:0004672	GO:0000166
CL11299.Contig1_All	GO:0016109	GO:0016491
CL1130.Contig1_All	GO:0005488	GO:0043231
CL11304.Contig1_All	GO:0003724	GO:0043231	GO:0032559
CL11307.Contig1_All	GO:0006260	GO:0004175	GO:0019538	GO:0003676	GO:0044464	GO:0034061
CL11310.Contig1_All	GO:0015850	GO:0031224	GO:0008493	GO:0042221
CL11311.Contig1_All	GO:0017111	GO:0032991	GO:0045595	GO:0030312	GO:0016604	GO:0008135	GO:0032561	GO:0003006	GO:0016020
CL11315.Contig1_All	GO:0031420	GO:0016301	GO:0032559	GO:0006007	GO:0044424
CL11317.Contig1_All	GO:0046914	GO:0044464	GO:0032559
CL11319.Contig1_All	GO:0008152	GO:0016491	GO:0005506
CL11320.Contig1_All	GO:0016758
CL11321.Contig1_All	GO:0003676	GO:0001071	GO:0000996	GO:0006351	GO:0009639
CL11322.Contig1_All	GO:0043231
CL11327.Contig1_All	GO:0005576	GO:0016798	GO:0030312	GO:0016758	GO:0044042
CL11334.Contig1_All	GO:0016788	GO:0032502
CL11337.Contig1_All	GO:0046914	GO:0016491
CL11339.Contig1_All	GO:0005488	GO:0016779
CL1134.Contig1_All	GO:0006351	GO:0001071	GO:0043231
CL11344.Contig1_All	GO:0010467	GO:0030529	GO:0005198
CL11347.Contig1_All	GO:0019538	GO:0016740	GO:0004180
CL1135.Contig1_All	GO:0000166
CL11354.Contig1_All	GO:0005887	GO:0006842	GO:0005488	GO:0005267	GO:0030001	GO:0015142
CL11355.Contig1_All	GO:0035251
CL11356.Contig1_All	GO:0031410	GO:0003006	GO:0005488
CL11366.Contig1_All	GO:0005488	GO:0043231
CL11370.Contig1_All	GO:0009987	GO:0005488
CL11377.Contig1_All	GO:0009648	GO:0003676	GO:0005622	GO:0046872	GO:0010346	GO:0000166	GO:0006351
CL11383.Contig1_All	GO:0016279	GO:0043231
CL11384.Contig1_All	GO:0005543	GO:0023060
CL11387.Contig1_All	GO:0004672	GO:0006464	GO:0032559
CL11388.Contig1_All	GO:0009532	GO:0000166	GO:0016787
CL11398.Contig1_All	GO:0006810	GO:0016020
CL114.Contig1_All	GO:0005488
CL11401.Contig1_All	GO:0016491	GO:0006464	GO:0044464	GO:0007167	GO:0004674	GO:0032559
CL11402.Contig1_All	GO:0016757
CL11406.Contig1_All	GO:0043231
CL11408.Contig1_All	GO:0042579	GO:0008287	GO:0019888	GO:0023060
CL11409.Contig1_All	GO:0010467	GO:0030529	GO:0005198
CL11414.Contig1_All	GO:0043231
CL11416.Contig1_All	GO:0005488
CL11417.Contig1_All	GO:0009057	GO:0004175	GO:0019538	GO:0016462	GO:0042579	GO:0032559
CL11426.Contig1_All	GO:0005515	GO:0044267
CL11427.Contig1_All	GO:0009536
CL1143.Contig1_All	GO:0005488
CL1144.Contig1_All	GO:0031406
CL11441.Contig1_All	GO:0003723	GO:0007126	GO:0009553	GO:0030874	GO:0070076
CL11442.Contig1_All	GO:0044464	GO:0006605	GO:0005488
CL1145.Contig1_All	GO:0044464
CL1145.Contig3_All	GO:0044464
CL11465.Contig1_All	GO:0006566	GO:0016838	GO:0048037	GO:0009536
CL11468.Contig1_All	GO:0009404	GO:0044424	GO:0010038	GO:0016740
CL11471.Contig1_All	GO:0003676	GO:0031224	GO:0010467	GO:0030529	GO:0005198
CL11475.Contig1_All	GO:0016836
CL11476.Contig1_All	GO:0031410
CL11477.Contig1_All	GO:0016856	GO:0005488	GO:0016863	GO:0006631	GO:0042579
CL11485.Contig1_All	GO:0006810	GO:0044464	GO:0000166
CL11488.Contig1_All	GO:0043231	GO:0016049	GO:0003676	GO:0010468	GO:0001071	GO:0009791	GO:0010260
CL11493.Contig1_All	GO:0016741	GO:0043231
CL11496.Contig1_All	GO:0019538	GO:0005618	GO:0008233
CL11498.Contig1_All	GO:0004672
CL11500.Contig1_All	GO:0017111	GO:0046914	GO:0003676	GO:0032559
CL11510.Contig1_All	GO:0051234	GO:0043231
CL11522.Contig1_All	GO:0005515	GO:0043231
CL11525.Contig1_All	GO:0010468	GO:0003676	GO:0043231
CL11528.Contig1_All	GO:0006464	GO:0030246	GO:0008037	GO:0004674	GO:0032559
CL11529.Contig1_All	GO:0006405	GO:0022891	GO:0009791	GO:0009933
CL11538.Contig1_All	GO:0006066	GO:0043231	GO:0006643
CL11539.Contig1_All	GO:0045229	GO:0044459	GO:0035251	GO:0005618	GO:0043231	GO:0009250
CL11548.Contig1_All	GO:0016787
CL1155.Contig2_All	GO:0005488
CL11550.Contig1_All	GO:0019538	GO:0046914	GO:0008238	GO:0022892	GO:0060918	GO:0016020
CL11552.Contig1_All	GO:0005488
CL11553.Contig1_All	GO:0030677	GO:0006396	GO:0034660	GO:0004540
CL11556.Contig1_All	GO:0003824
CL11572.Contig1_All	GO:0050896
CL11587.Contig1_All	GO:0007275	GO:0016740	GO:0044238	GO:0009536
CL11592.Contig1_All	GO:0043231	GO:0009725	GO:0004468	GO:0046914	GO:0048229	GO:0008134	GO:0006351
CL11595.Contig1_All	GO:0043231
CL11596.Contig1_All	GO:0008152	GO:0016634	GO:0005506
CL11600.Contig1_All	GO:0000084	GO:0043231	GO:0048598	GO:0048229	GO:0000725	GO:0003006	GO:0043566
CL11605.Contig1_All	GO:0044464
CL11606.Contig1_All	GO:0019538	GO:0046914	GO:0008238	GO:0043231	GO:0008237
CL11612.Contig1_All	GO:0003676	GO:0034061	GO:0006260
CL11616.Contig1_All	GO:0032559	GO:0042623
CL11627.Contig1_All	GO:0016020
CL11630.Contig1_All	GO:0005488	GO:0032446	GO:0019787
CL11633.Contig1_All	GO:0005488	GO:0016891
CL1164.Contig1_All	GO:0006952	GO:0009987	GO:0000166
CL11647.Contig1_All	GO:0005488
CL11653.Contig1_All	GO:0003676	GO:0009536	GO:0009657	GO:0004812	GO:0006418	GO:0003006	GO:0032559
CL11654.Contig1_All	GO:0005488	GO:0043231	GO:0017111
CL11656.Contig1_All	GO:0003676	GO:0043231	GO:0004527
CL11665.Contig1_All	GO:0033036
CL11671.Contig1_All	GO:0004672	GO:0006464	GO:0032559
CL11678.Contig1_All	GO:0009536
CL11680.Contig1_All	GO:0046914
CL11681.Contig1_All	GO:0043169	GO:0044464	GO:0016791
CL11683.Contig1_All	GO:0007017	GO:0003774	GO:0016020	GO:0032559	GO:0009536	GO:0015630
CL11691.Contig1_All	GO:0008152	GO:0016634	GO:0005506
CL11693.Contig1_All	GO:0043234	GO:0043169	GO:0006464	GO:0004721	GO:0016020
CL11701.Contig1_All	GO:0006464	GO:0030246	GO:0004713	GO:0008037	GO:0032559
CL11703.Contig1_All	GO:0005488
CL11706.Contig1_All	GO:0008152	GO:0044425	GO:0044424
CL11707.Contig1_All	GO:0005515
CL11708.Contig1_All	GO:0017111	GO:0006810	GO:0006996	GO:0043234	GO:0003676	GO:0035251	GO:0046914	GO:0006074	GO:0006260	GO:0034061	GO:0015629	GO:0004518	GO:0032559
CL11709.Contig1_All	GO:0016709	GO:0005789	GO:0030554	GO:0008152
CL11710.Contig1_All	GO:0004871	GO:0006464	GO:0004672	GO:0031224	GO:0016628	GO:0032559
CL11712.Contig1_All	GO:0043234	GO:0016421	GO:0006631
CL11720.Contig1_All	GO:0046872	GO:0044260	GO:0003676	GO:0016301	GO:0044238
CL11728.Contig1_All	GO:0005488	GO:0004672
CL1173.Contig2_All	GO:0044464
CL11730.Contig1_All	GO:0006464	GO:0016301	GO:0043231	GO:0032559
CL11735.Contig1_All	GO:0035251
CL11738.Contig1_All	GO:0003676	GO:0034061	GO:0006259
CL11750.Contig1_All	GO:0010468	GO:0043231
CL11753.Contig1_All	GO:0005488	GO:0050896
CL11762.Contig1_All	GO:0042578
CL11766.Contig1_All	GO:0016884	GO:0009532	GO:0006418
CL1177.Contig1_All	GO:0044238	GO:0016705
CL11770.Contig1_All	GO:0016740
CL11782.Contig1_All	GO:0006560	GO:0016620	GO:0016646	GO:0016774	GO:0044424
CL11784.Contig1_All	GO:0043623	GO:0009536
CL11789.Contig1_All	GO:0030312	GO:0006810	GO:0043231	GO:0005215
CL11790.Contig1_All	GO:0000166
CL11792.Contig1_All	GO:0070566	GO:0019359	GO:0043231
CL11793.Contig1_All	GO:0005488	GO:0031410	GO:0015031
CL11798.Contig1_All	GO:0005488	GO:0009532	GO:0044436	GO:0009534
CL11806.Contig1_All	GO:0035251	GO:0019203	GO:0005991
CL11807.Contig1_All	GO:0015291	GO:0031224	GO:0008645	GO:0009536
CL11813.Contig1_All	GO:0030312	GO:0006812	GO:0043169
CL11818.Contig1_All	GO:0005488
CL11821.Contig1_All	GO:0009532
CL11823.Contig1_All	GO:0006260	GO:0046914	GO:0016798	GO:0003676	GO:0005515	GO:0044464	GO:0034061
CL11824.Contig1_All	GO:0002218	GO:0005488	GO:0043231
CL11828.Contig1_All	GO:0000097	GO:0016765	GO:0048037	GO:0009536
CL1183.Contig1_All	GO:0043229
CL11832.Contig1_All	GO:0005622	GO:0003677
CL11833.Contig1_All	GO:0005488
CL11834.Contig1_All	GO:0050896
CL11835.Contig1_All	GO:0006952	GO:0004871	GO:0006464	GO:0004672	GO:0044464	GO:0032559
CL11840.Contig1_All	GO:0017111	GO:0032561	GO:0008135
CL11841.Contig1_All	GO:0009987	GO:0005488
CL11842.Contig1_All	GO:0044238	GO:0016787
CL11846.Contig1_All	GO:0003676	GO:0010467	GO:0030529	GO:0005198
CL1185.Contig1_All	GO:0043231	GO:0016814	GO:0009127	GO:0044444	GO:0019901	GO:0003006	GO:0042598
CL11850.Contig1_All	GO:0022892	GO:0016597	GO:0006631	GO:0003824	GO:0009536
CL11852.Contig1_All	GO:0046914	GO:0009536	GO:0031981
CL11857.Contig1_All	GO:0043231	GO:0008168
CL1186.Contig1_All	GO:0043231
CL11860.Contig1_All	GO:0010467	GO:0044464
CL11861.Contig1_All	GO:0031224	GO:0017038	GO:0009746	GO:0009719	GO:0019866	GO:0008320	GO:0009526	GO:0031968	GO:0034285	GO:0006950
CL11862.Contig1_All	GO:0044464
CL11864.Contig1_All	GO:0007047	GO:0005198
CL11866.Contig1_All	GO:0016624	GO:0019842	GO:0043231	GO:0006007
CL11868.Contig1_All	GO:0046914	GO:0044464	GO:0032559
CL11873.Contig1_All	GO:0044464	GO:0046914
CL11874.Contig1_All	GO:0008152	GO:0006950	GO:0005506	GO:0003824	GO:0016209
CL11876.Contig1_All	GO:0004673	GO:0044464	GO:0023060	GO:0032559
CL11877.Contig1_All	GO:0004519	GO:0009657
CL11881.Contig1_All	GO:0016879	GO:0044464	GO:0043234	GO:0032446
CL11888.Contig1_All	GO:0044444	GO:0004553
CL11890.Contig1_All	GO:0004672
CL11891.Contig1_All	GO:0050896	GO:0031224	GO:0006811	GO:0015298
CL11892.Contig1_All	GO:0042254	GO:0043231	GO:0044444	GO:0016741
CL119.Contig1_All	GO:0009526	GO:0030528	GO:0006412
CL119.Contig2_All	GO:0009526	GO:0030528	GO:0006412
CL119.Contig3_All	GO:0009526	GO:0030528	GO:0006412
CL119.Contig4_All	GO:0009526	GO:0030528	GO:0006412
CL11907.Contig1_All	GO:0046527	GO:0003006	GO:0043231
CL11912.Contig1_All	GO:0031224
CL11917.Contig1_All	GO:0016787	GO:0009987	GO:0000166
CL11930.Contig1_All	GO:0016788	GO:0004180	GO:0031410
CL11933.Contig1_All	GO:0019538	GO:0004175	GO:0043231
CL11945.Contig1_All	GO:0032559	GO:0042623
CL11946.Contig1_All	GO:0031224	GO:0009767	GO:0004175	GO:0046914	GO:0009668	GO:0042623	GO:0044257	GO:0009526	GO:0009534	GO:0044436	GO:0032559
CL1195.Contig1_All	GO:0016740
CL1196.Contig1_All	GO:0005488	GO:0016301
CL1197.Contig1_All	GO:0016070	GO:0043231	GO:0031410
CL11970.Contig1_All	GO:0006259	GO:0046914	GO:0003676	GO:0043231	GO:0034061
CL11971.Contig1_All	GO:0044464
CL11976.Contig1_All	GO:0043436	GO:0006665	GO:0006519	GO:0043231	GO:0048037	GO:0016832
CL11983.Contig1_All	GO:0004518	GO:0046030
CL11992.Contig1_All	GO:0046872	GO:0043231
CL12.Contig1_All	GO:0043231	GO:0031410
CL12.Contig2_All	GO:0043231
CL12.Contig3_All	GO:0005753	GO:0015078	GO:0015986	GO:0019829	GO:0032559	GO:0033178
CL12.Contig4_All	GO:0016491	GO:0048037	GO:0030964	GO:0015980	GO:0000166	GO:0005746
CL12.Contig5_All	GO:0016491	GO:0048037	GO:0030964	GO:0015980	GO:0000166	GO:0005746
CL12.Contig6_All	GO:0005753	GO:0015078	GO:0015986	GO:0019829	GO:0032559	GO:0033178
CL120.Contig1_All	GO:0016020
CL120.Contig2_All	GO:0016020
CL12001.Contig1_All	GO:0006865	GO:0031224
CL12004.Contig1_All	GO:0009553	GO:0003006
CL12007.Contig1_All	GO:0019866	GO:0022892	GO:0006810	GO:0031224
CL12022.Contig1_All	GO:0015837	GO:0031224	GO:0005275
CL12024.Contig1_All	GO:0016491	GO:0016301	GO:0008152	GO:0016020	GO:0000166
CL12027.Contig1_All	GO:0010008	GO:0006810
CL1203.Contig1_All	GO:0006464	GO:0004672	GO:0016020	GO:0032559
CL12031.Contig1_All	GO:0016020	GO:0007154	GO:0043168
CL12035.Contig1_All	GO:0016787	GO:0046914
CL1205.Contig1_All	GO:0006996	GO:0008092
CL1205.Contig2_All	GO:0006996	GO:0008092
CL1205.Contig3_All	GO:0006996	GO:0008092
CL12055.Contig1_All	GO:0046914	GO:0009536
CL1206.Contig1_All	GO:0030005	GO:0042626	GO:0006810	GO:0043231	GO:0031224	GO:0032559
CL12060.Contig1_All	GO:0043231	GO:0003677
CL12063.Contig1_All	GO:0016104	GO:0004721	GO:0031559	GO:0006796
CL12065.Contig1_All	GO:0015698	GO:0010035	GO:0005254	GO:0031224	GO:0015103
CL12066.Contig1_All	GO:0016020	GO:0004721
CL12075.Contig1_All	GO:0019941
CL12076.Contig1_All	GO:0006952	GO:0009987	GO:0000166
CL12080.Contig1_All	GO:0015078	GO:0003676	GO:0006754	GO:0019829	GO:0033178
CL12081.Contig1_All	GO:0046872	GO:0003676
CL12084.Contig1_All	GO:0048438	GO:0003676	GO:0046983
CL12091.Contig1_All	GO:0006351	GO:0003677	GO:0001071	GO:0005515	GO:0043231
CL121.Contig1_All	GO:0016020
CL12104.Contig1_All	GO:0016772	GO:0043231
CL12105.Contig1_All	GO:0003824
CL12110.Contig1_All	GO:0004871	GO:0006464	GO:0031224	GO:0016628	GO:0007167	GO:0004674	GO:0032559
CL12126.Contig1_All	GO:0006631	GO:0044464	GO:0016747
CL12129.Contig1_All	GO:0016747
CL1213.Contig1_All	GO:0043231
CL12130.Contig1_All	GO:0043231	GO:0071841	GO:0008408	GO:0044444
CL12135.Contig1_All	GO:0008152	GO:0008135
CL12136.Contig1_All	GO:0070037	GO:0000154	GO:0009536
CL12146.Contig1_All	GO:0016811	GO:0008654
CL1215.Contig1_All	GO:0016791	GO:0046872	GO:0005985
CL12152.Contig1_All	GO:0043227	GO:0004091	GO:0006787
CL12156.Contig1_All	GO:0015833	GO:0031224
CL12159.Contig1_All	GO:0046914
CL1216.Contig1_All	GO:0005488
CL12164.Contig1_All	GO:0005515	GO:0050896	GO:0044267
CL12168.Contig1_All	GO:0006810	GO:0015197	GO:0051707
CL1217.Contig1_All	GO:0030312	GO:0033205	GO:0015935	GO:0031981	GO:0009536	GO:0009887	GO:0010467	GO:0005198	GO:0000904
CL12171.Contig1_All	GO:0004672	GO:0030246	GO:0032559	GO:0006464
CL12173.Contig1_All	GO:0046872
CL12174.Contig1_All	GO:0046914	GO:0003676	GO:0006259
CL12180.Contig1_All	GO:0043231	GO:0003676
CL12181.Contig1_All	GO:0043231
CL12186.Contig1_All	GO:0000166
CL12191.Contig1_All	GO:0008152	GO:0000166	GO:0016628
CL12193.Contig1_All	GO:0006952	GO:0009987	GO:0000166
CL12200.Contig1_All	GO:0016628	GO:0019538	GO:0004175
CL12202.Contig1_All	GO:0004721	GO:0006796	GO:0006464
CL12205.Contig1_All	GO:0048827	GO:0043234	GO:0051726	GO:0048229	GO:0009933	GO:0000725	GO:0035315	GO:0034728	GO:0006338
CL12208.Contig1_All	GO:0044238	GO:0005576	GO:0005618	GO:0005488	GO:0015926	GO:0043231
CL12210.Contig1_All	GO:0046914	GO:0051540	GO:0008152	GO:0016020	GO:0031410	GO:0003824	GO:0000166
CL12212.Contig1_All	GO:0016879
CL12226.Contig1_All	GO:0008135	GO:0016020
CL12229.Contig1_All	GO:0010468	GO:0003676
CL1223.Contig1_All	GO:0006464	GO:0004713	GO:0032559
CL12239.Contig1_All	GO:0016020	GO:0006950	GO:0010178	GO:0016811	GO:0005488	GO:0043231	GO:0070011
CL12244.Contig1_All	GO:0030528	GO:0043231	GO:0009725	GO:0046914	GO:0010468	GO:0001071	GO:0003677	GO:0006351	GO:0010557
CL12249.Contig1_All	GO:0016741	GO:0043231
CL12253.Contig1_All	GO:0015031	GO:0044464	GO:0005488
CL12255.Contig1_All	GO:0044444	GO:0043231
CL12258.Contig1_All	GO:0003676	GO:0010467	GO:0005198	GO:0033279
CL1226.Contig1_All	GO:0043231
CL12271.Contig1_All	GO:0051169	GO:0044464	GO:0003676
CL12275.Contig1_All	GO:0045489	GO:0008194	GO:0043231
CL12279.Contig1_All	GO:0010467	GO:0030529	GO:0005198
CL12284.Contig1_All	GO:0031224	GO:0005811
CL12291.Contig1_All	GO:0004872	GO:0006952	GO:0031224	GO:0023060	GO:0012501	GO:0032559
CL12293.Contig1_All	GO:0007049
CL123.Contig1_All	GO:0004674	GO:0046872	GO:0009738	GO:0016020	GO:0032559	GO:0006464
CL123.Contig2_All	GO:0004674	GO:0046872	GO:0009738	GO:0016020	GO:0032559	GO:0006464
CL123.Contig3_All	GO:0046872	GO:0006464	GO:0004674	GO:0032559
CL12303.Contig1_All	GO:0009886	GO:0006464	GO:0004702	GO:0003006	GO:0032559
CL12308.Contig1_All	GO:0043623	GO:0031224	GO:0009534
CL12310.Contig1_All	GO:0043231
CL12320.Contig1_All	GO:0016491	GO:0004672	GO:0008152	GO:0016020	GO:0000166
CL12326.Contig1_All	GO:0016020
CL1233.Contig1_All	GO:0051234
CL12332.Contig1_All	GO:0016884	GO:0019359	GO:0016787	GO:0032559
CL12336.Contig1_All	GO:0031981	GO:0004871	GO:0048511	GO:0009536	GO:0016020	GO:0016620	GO:0003006	GO:0042579	GO:0004672	GO:0010118	GO:0016070	GO:0006970	GO:0042802	GO:0032559	GO:0010038	GO:0006464	GO:0030312	GO:0009699	GO:0043566	GO:0006952	GO:0006405	GO:0032392
CL12352.Contig1_All	GO:0006464	GO:0004702	GO:0032559
CL12357.Contig1_All	GO:0043231
CL12359.Contig1_All	GO:0010468	GO:0006351	GO:0003677	GO:0001071	GO:0043231
CL12386.Contig1_All	GO:0010468
CL12394.Contig1_All	GO:0016491	GO:0004721	GO:0032561	GO:0005506	GO:0006950	GO:0043231	GO:0017111	GO:0030522
CL12400.Contig1_All	GO:0046873	GO:0005451	GO:0043231	GO:0031224	GO:0030001
CL12404.Contig1_All	GO:0010008	GO:0006810
CL12406.Contig1_All	GO:0006952	GO:0009987	GO:0000166
CL12407.Contig1_All	GO:0023060	GO:0004872	GO:0050794	GO:0006464
CL12415.Contig1_All	GO:0031224
CL12418.Contig1_All	GO:0012501	GO:0005488
CL12419.Contig1_All	GO:0016740	GO:0005488
CL12421.Contig1_All	GO:0004407	GO:0003676	GO:0016458	GO:0046914	GO:0016585	GO:0051287	GO:0006351	GO:0006464
CL12423.Contig1_All	GO:0006259	GO:0046914	GO:0003676	GO:0031410
CL12428.Contig1_All	GO:0005515	GO:0044267
CL12429.Contig1_All	GO:0031410	GO:0043231
CL12435.Contig1_All	GO:0008092	GO:0006810	GO:0031224	GO:0016787	GO:0015101	GO:0006996
CL12436.Contig1_All	GO:0016787	GO:0009987	GO:0000166
CL12447.Contig1_All	GO:0048229	GO:0009536
CL12459.Contig1_All	GO:0009532
CL1246.Contig1_All	GO:0048869	GO:0043231	GO:0009933	GO:0010468	GO:0009943	GO:0009799	GO:0001071	GO:0003677	GO:0006351
CL12463.Contig1_All	GO:0019941	GO:0016790	GO:0043231	GO:0070011
CL12468.Contig1_All	GO:0003676	GO:0043231	GO:0006338	GO:0042623
CL12479.Contig1_All	GO:0006351	GO:0003677	GO:0001071	GO:0043231	GO:0010038
CL1248.Contig2_All	GO:0016020	GO:0015031	GO:0043231
CL12482.Contig1_All	GO:0006457	GO:0050896	GO:0005515	GO:0043231	GO:0032559
CL12499.Contig1_All	GO:0006464	GO:0004702	GO:0004713	GO:0016020	GO:0032559
CL125.Contig1_All	GO:0019538	GO:0046914	GO:0008238	GO:0060918	GO:0016020
CL12501.Contig1_All	GO:0005515	GO:0016020
CL12507.Contig1_All	GO:0015926	GO:0009251	GO:0043167	GO:0031410
CL12521.Contig1_All	GO:0009987	GO:0043231
CL12525.Contig1_All	GO:0003676	GO:0004518
CL1253.Contig1_All	GO:0031225	GO:0031410
CL12530.Contig1_All	GO:0044238	GO:0031410	GO:0044421	GO:0004091	GO:0016298
CL12533.Contig1_All	GO:0005488	GO:0006305	GO:0016458
CL12539.Contig1_All	GO:0044421
CL1254.Contig1_All	GO:0003676	GO:0009532
CL12540.Contig1_All	GO:0003676	GO:0031981
CL12542.Contig1_All	GO:0006950	GO:0012501	GO:0032559
CL12544.Contig1_All	GO:0031224	GO:0006811	GO:0015298
CL12548.Contig1_All	GO:0043231	GO:0044444
CL1255.Contig1_All	GO:0043234	GO:0006074	GO:0035251	GO:0016020
CL1255.Contig2_All	GO:0043234	GO:0006074	GO:0035251	GO:0044464
CL12561.Contig1_All	GO:0009955	GO:0003676	GO:0016604	GO:2000026	GO:0046914	GO:0035196	GO:0009536	GO:0048513	GO:0030422	GO:0006325
CL12563.Contig1_All	GO:0016740
CL12564.Contig1_All	GO:0031461
CL12576.Contig1_All	GO:0046872
CL12577.Contig1_All	GO:0010468	GO:0003676	GO:0043231
CL12578.Contig1_All	GO:0003824	GO:0008152
CL12580.Contig1_All	GO:0046872	GO:0004620	GO:0044464	GO:0006650
CL12584.Contig1_All	GO:0003676	GO:0006305	GO:0043231
CL12588.Contig1_All	GO:0043231
CL12606.Contig1_All	GO:0019538	GO:0004175	GO:0043231
CL12612.Contig1_All	GO:0043231	GO:0044444
CL12613.Contig1_All	GO:0003676	GO:0046914
CL12615.Contig1_All	GO:0006768	GO:0016769	GO:0048037
CL12623.Contig1_All	GO:0005488
CL12636.Contig1_All	GO:0005402	GO:0031224	GO:0006810
CL1264.Contig2_All	GO:0008641	GO:0003006	GO:0044444	GO:0032446	GO:0032559
CL12644.Contig1_All	GO:0009314	GO:0005488	GO:0009813	GO:0019207	GO:0010468	GO:0009536	GO:0019740	GO:0034285
CL12645.Contig1_All	GO:0043231	GO:0003676	GO:0044427	GO:0010468	GO:0006260	GO:0034061	GO:0006325
CL12647.Contig1_All	GO:0006678	GO:0004553	GO:0016020
CL12652.Contig1_All	GO:0003676	GO:0043231
CL12661.Contig1_All	GO:0043231	GO:0016791	GO:0004713	GO:0044444	GO:0016020	GO:0032559	GO:0006464
CL12665.Contig1_All	GO:0005905	GO:0005488	GO:0012510	GO:0015031
CL12668.Contig1_All	GO:0006464	GO:0005543	GO:0033674	GO:0016020	GO:0004674	GO:0032559
CL12674.Contig1_All	GO:0005488
CL12675.Contig1_All	GO:0005488	GO:0016301
CL12681.Contig1_All	GO:0046914	GO:0044424	GO:0043603	GO:0016811
CL12682.Contig1_All	GO:0031420	GO:0016301	GO:0032559	GO:0006007	GO:0044424
CL12684.Contig1_All	GO:0031090	GO:0016757	GO:0043231
CL1269.Contig1_All	GO:0005099	GO:0044464	GO:0032318
CL12693.Contig1_All	GO:0003676	GO:0034061	GO:0006260
CL12694.Contig1_All	GO:0016301
CL12695.Contig1_All	GO:0006260	GO:0004175	GO:0019538	GO:0003676	GO:0034061
CL12700.Contig1_All	GO:0043231	GO:0031224	GO:0031410	GO:0015031
CL12702.Contig1_All	GO:0004672
CL12716.Contig1_All	GO:0004672	GO:0000166
CL12720.Contig1_All	GO:0043231
CL12728.Contig1_All	GO:0046914	GO:0044464	GO:0032559
CL12731.Contig1_All	GO:0044237	GO:0046872	GO:0043231	GO:0009523
CL12741.Contig1_All	GO:0045229	GO:0016759	GO:0031224	GO:0009250
CL12746.Contig1_All	GO:0048827	GO:0043231	GO:0009725	GO:0046914	GO:0000902	GO:0070076	GO:0001071	GO:0016573	GO:0003006
CL12757.Contig1_All	GO:0044464	GO:0046914
CL12770.Contig1_All	GO:0022891	GO:0015850	GO:0031224	GO:0008493	GO:0042221	GO:0051707
CL12780.Contig1_All	GO:0005488	GO:0016787
CL12787.Contig1_All	GO:0006259	GO:0003676	GO:0043231	GO:0016462	GO:0032559
CL12790.Contig1_All	GO:0031224	GO:0009206	GO:0046873	GO:0019829	GO:0005515	GO:0048513	GO:0003006	GO:0070838	GO:0032559
CL12792.Contig1_All	GO:0009526	GO:0009534
CL12794.Contig1_All	GO:0043231
CL12797.Contig1_All	GO:0016301
CL12806.Contig1_All	GO:0000902	GO:0055028	GO:0015631	GO:0050879
CL12807.Contig1_All	GO:0010468	GO:0043231
CL12811.Contig1_All	GO:0046914	GO:0019538	GO:0008238	GO:0006810	GO:0022892
CL12812.Contig1_All	GO:0044464	GO:0032446	GO:0019787
CL1282.Contig1_All	GO:0009526	GO:0009532	GO:0003824
CL1282.Contig2_All	GO:0009526	GO:0009532	GO:0003824
CL1282.Contig3_All	GO:0009526	GO:0009532	GO:0003824
CL1282.Contig4_All	GO:0009526	GO:0009532	GO:0003824
CL12822.Contig1_All	GO:0044403	GO:0016663	GO:0009112	GO:0042579
CL1283.Contig1_All	GO:0044426	GO:0006468	GO:0004871	GO:0009856	GO:0031410	GO:0004713	GO:0007275	GO:0016020	GO:0032559
CL12830.Contig1_All	GO:0006810	GO:0043231
CL12839.Contig1_All	GO:0004871	GO:0016491	GO:0008152	GO:0016020	GO:0004674	GO:0000166
CL12842.Contig1_All	GO:0006563	GO:0000097	GO:0016835	GO:0048037	GO:0044424
CL12844.Contig1_All	GO:0043231
CL12850.Contig1_All	GO:0009526	GO:0005840	GO:0006457	GO:0005515	GO:0007275	GO:0009532	GO:0009657	GO:0005576	GO:0032559
CL12859.Contig1_All	GO:0017111	GO:0046914	GO:0003676	GO:0032559
CL12860.Contig1_All	GO:0046914
CL12866.Contig1_All	GO:0015031	GO:0022892
CL12868.Contig1_All	GO:0043231
CL12869.Contig1_All	GO:0006605	GO:0009536
CL12877.Contig1_All	GO:0019318	GO:0016616	GO:0009536
CL12883.Contig1_All	GO:0005343	GO:0044464
CL12884.Contig1_All	GO:0016104	GO:0006464	GO:0004721	GO:0034594	GO:0031559	GO:0006796
CL129.Contig1_All	GO:0010468	GO:0006351	GO:0003676	GO:0001071	GO:0043231
CL12906.Contig1_All	GO:0044444	GO:0009987	GO:0016020	GO:0042623	GO:0030312	GO:0010038	GO:0032559	GO:0031981
CL12909.Contig1_All	GO:0016811	GO:0008654
CL12912.Contig1_All	GO:0006464	GO:0004672	GO:0016787	GO:0007167	GO:0016020	GO:0031410	GO:0032559
CL12916.Contig1_All	GO:0046914	GO:0006464	GO:0004672	GO:0032559
CL12917.Contig1_All	GO:0004683	GO:0009793	GO:0043231	GO:0009756	GO:0048827	GO:0006350	GO:0031461	GO:0009746	GO:0005488	GO:0016564	GO:0002218	GO:0019538
CL1292.Contig1_All	GO:0042623	GO:0030312	GO:0010038	GO:0032559	GO:0031981
CL1292.Contig2_All	GO:0017111	GO:0030312	GO:0010038	GO:0031981
CL12921.Contig1_All	GO:0010468	GO:0006351	GO:0003677	GO:0001071	GO:0043231
CL12927.Contig1_All	GO:0033554	GO:0045841	GO:0009411
CL12932.Contig1_All	GO:0016757	GO:0031224
CL12938.Contig1_All	GO:0005488	GO:0023033	GO:0007602
CL12939.Contig1_All	GO:0004673	GO:0044464	GO:0023060	GO:0032559
CL12942.Contig1_All	GO:0050896	GO:0043231
CL12945.Contig1_All	GO:0006464	GO:0010467	GO:0016876	GO:0004674	GO:0032559
CL12947.Contig1_All	GO:0044464	GO:0003723	GO:0032559	GO:0042623
CL12948.Contig1_All	GO:0043231	GO:0016740
CL12957.Contig1_All	GO:0005488
CL1296.Contig2_All	GO:0015020	GO:0044464
CL12963.Contig1_All	GO:0031224	GO:0051707	GO:0005402	GO:0015149	GO:0000325	GO:0016628	GO:0008645	GO:0009908	GO:0031090	GO:0008152
CL1297.Contig1_All	GO:0004872	GO:0006952	GO:0023060	GO:0012501	GO:0016462	GO:0044425	GO:0032559
CL12979.Contig1_All	GO:0005488	GO:0044464	GO:0009987
CL12981.Contig1_All	GO:0006468	GO:0043401	GO:0004672	GO:0001558	GO:0000902	GO:0007275	GO:0016020	GO:0032559
CL12983.Contig1_All	GO:0005576	GO:0006950	GO:0000166
CL12988.Contig1_All	GO:0044464	GO:0046914
CL12995.Contig1_All	GO:0004553	GO:0006026	GO:0043167
CL12997.Contig1_All	GO:0016020
CL130.Contig1_All	GO:0048856	GO:0050794	GO:0007275
CL13007.Contig1_All	GO:0044464	GO:0046914
CL13012.Contig1_All	GO:0010467	GO:0015934	GO:0016020	GO:0009536	GO:0005198
CL13013.Contig1_All	GO:0005488	GO:0000152	GO:0007088
CL1302.Contig1_All	GO:0016491	GO:0005506
CL13024.Contig1_All	GO:0015405	GO:0006810	GO:0031224	GO:0016628	GO:0017111	GO:0008152	GO:0032559
CL13025.Contig1_All	GO:0016788	GO:0003676	GO:0043231	GO:0006281
CL13026.Contig1_All	GO:0055029
CL13027.Contig1_All	GO:0003676	GO:0043231
CL1303.Contig1_All	GO:0004673	GO:0006468	GO:0010468	GO:0004930	GO:0007602	GO:0042802	GO:0006351	GO:0044464	GO:0050877	GO:0032559
CL13031.Contig1_All	GO:0006950
CL13038.Contig1_All	GO:0008152	GO:0006950	GO:0005618	GO:0005506	GO:0003824	GO:0016209
CL13047.Contig1_All	GO:0016646	GO:0046914	GO:0006952	GO:0016655	GO:0006970	GO:0009532	GO:0008152	GO:0016020	GO:0042579
CL13050.Contig1_All	GO:0006952	GO:0044464	GO:0012501	GO:0000166
CL13053.Contig1_All	GO:0008443	GO:0043234	GO:0043231	GO:0032559	GO:0006007
CL1306.Contig1_All	GO:0019897	GO:0031461	GO:0005488
CL1306.Contig2_All	GO:0019897	GO:0031461	GO:0005488
CL13061.Contig1_All	GO:0030312	GO:0031981	GO:0009292	GO:0009943	GO:0044444	GO:0006350	GO:0016020
CL1307.Contig1_All	GO:0009314	GO:0031224	GO:0006810	GO:0005488	GO:0008066	GO:0030313	GO:0006875	GO:0005231	GO:0007166
CL13073.Contig1_All	GO:0003676	GO:0005515
CL13088.Contig1_All	GO:0006810	GO:0044464
CL13091.Contig1_All	GO:0004673	GO:0044464	GO:0023060	GO:0032559
CL13094.Contig1_All	GO:0005488	GO:0044464
CL13098.Contig1_All	GO:0019899	GO:0032561	GO:0030695
CL13099.Contig1_All	GO:0044267	GO:0043234	GO:0031410	GO:0005515
CL13101.Contig1_All	GO:0006260	GO:0003676	GO:0043231	GO:0034061	GO:0006396
CL13104.Contig1_All	GO:0044464
CL13109.Contig1_All	GO:0055067	GO:0005451	GO:0031224	GO:0030001
CL1311.Contig1_All	GO:0010467	GO:0022613	GO:0015935	GO:0031410	GO:0005198
CL13135.Contig1_All	GO:0030528	GO:0003676	GO:0009743	GO:0010468	GO:0001071	GO:0006351	GO:0005635
CL13140.Contig1_All	GO:0010118	GO:0043231	GO:0009725	GO:0003676	GO:0010468	GO:0003006
CL13147.Contig1_All	GO:0031410	GO:0003006	GO:0005488
CL13149.Contig1_All	GO:0043231
CL13159.Contig1_All	GO:0019538	GO:0016491	GO:0070011
CL13161.Contig1_All	GO:0004812	GO:0043231	GO:0006418	GO:0032559
CL1317.Contig1_All	GO:0046914	GO:0003676	GO:0034061	GO:0006260
CL1317.Contig2_All	GO:0006260	GO:0046914	GO:0003676	GO:0034061
CL13178.Contig1_All	GO:0006259	GO:0003676	GO:0003824
CL13184.Contig1_All	GO:0051707	GO:0000097	GO:0006796	GO:0009532	GO:0016773	GO:0006566	GO:0032559
CL13186.Contig1_All	GO:0009534
CL13191.Contig1_All	GO:0019136	GO:0006259	GO:0043231	GO:0044444	GO:0032559
CL13202.Contig1_All	GO:0000166
CL13206.Contig1_All	GO:0016020	GO:0043231
CL13208.Contig1_All	GO:0006260	GO:0044427	GO:0004175	GO:0019538	GO:0006325	GO:0046914	GO:0003676	GO:0043231	GO:0034061
CL13215.Contig1_All	GO:0043231
CL13216.Contig1_All	GO:0004672	GO:0006464	GO:0032559
CL13219.Contig1_All	GO:0005488	GO:0008168
CL13224.Contig1_All	GO:0032991	GO:0031981
CL13225.Contig1_All	GO:0005543	GO:0004620	GO:0016628	GO:0008152	GO:0048513	GO:0009267
CL13228.Contig1_All	GO:0008287	GO:0043231	GO:0019888	GO:0023060
CL13230.Contig1_All	GO:0006810	GO:0017111	GO:0000166
CL13231.Contig1_All	GO:0010035	GO:0016020
CL13240.Contig1_All	GO:0010468	GO:0006351	GO:0003677	GO:0001071	GO:0043231
CL13244.Contig1_All	GO:0019538	GO:0004180
CL13254.Contig1_All	GO:0012501	GO:0016787	GO:0006950	GO:0032559
CL13255.Contig1_All	GO:0004175	GO:0006351	GO:0019538	GO:0003676	GO:0016628
CL13257.Contig1_All	GO:0032559
CL13258.Contig1_All	GO:0043234	GO:0040007	GO:0006355
CL1326.Contig1_All	GO:0044260	GO:0003676	GO:0019899	GO:0042623	GO:0032559	GO:0031981
CL13260.Contig1_All	GO:0005488
CL13261.Contig1_All	GO:0006970	GO:0043231	GO:0004396	GO:0032559	GO:0006007
CL13262.Contig1_All	GO:0005488
CL13267.Contig1_All	GO:0031224	GO:0009206	GO:0046873	GO:0019829	GO:0070838	GO:0032559
CL13271.Contig1_All	GO:0008194	GO:0043231
CL13276.Contig1_All	GO:0016772
CL13288.Contig1_All	GO:0033036
CL13291.Contig1_All	GO:0006464	GO:0006950	GO:0004672	GO:0032559
CL13292.Contig1_All	GO:0017111	GO:0003002	GO:0015630	GO:0032561	GO:0009534	GO:0006897	GO:0019901	GO:0003006	GO:0000919	GO:0016020	GO:0000904
CL13293.Contig1_All	GO:0031224	GO:0009206	GO:0046873	GO:0019829	GO:0070838	GO:0032559
CL13298.Contig1_All	GO:0006810	GO:0044464
CL13302.Contig1_All	GO:0031410	GO:0016740
CL13327.Contig1_All	GO:0003676	GO:0043231	GO:0009908
CL1333.Contig1_All	GO:0043231
CL13331.Contig1_All	GO:0007017	GO:0003774	GO:0000166	GO:0015630
CL13334.Contig1_All	GO:0004872	GO:0016491	GO:0006464	GO:0006950	GO:0004672	GO:0016787	GO:0007167	GO:0016020	GO:0032559
CL13338.Contig1_All	GO:0016787
CL13355.Contig1_All	GO:0005488
CL13356.Contig1_All	GO:0046914
CL13363.Contig1_All	GO:0016020	GO:0009791	GO:0070588
CL13365.Contig1_All	GO:0048827	GO:0005488	GO:0004468	GO:0051726	GO:0048229	GO:0031461	GO:0009536	GO:0009908	GO:0040029	GO:0035315	GO:0006338
CL13366.Contig1_All	GO:0005746
CL1337.Contig1_All	GO:0003678	GO:0006259	GO:0042623	GO:0031410	GO:0032559
CL13375.Contig1_All	GO:0006810	GO:0031224
CL13376.Contig1_All	GO:0043231	GO:0010467	GO:0022613	GO:0030529	GO:0005198
CL13385.Contig1_All	GO:0030528	GO:0043231	GO:0045449	GO:0008135	GO:0006351	GO:0000904
CL13387.Contig1_All	GO:0006464	GO:0016301	GO:0044464	GO:0032559
CL13388.Contig1_All	GO:0016872	GO:0009699
CL13393.Contig1_All	GO:0046914
CL13397.Contig1_All	GO:0005488	GO:0032991
CL134.Contig1_All	GO:0031461	GO:0004468	GO:0005488
CL134.Contig2_All	GO:0031461	GO:0004468	GO:0005488
CL134.Contig4_All	GO:0031461	GO:0004468	GO:0005488
CL13407.Contig1_All	GO:0048764	GO:0003006	GO:0045229	GO:0005083	GO:0000902	GO:0044464	GO:0032011	GO:0048527	GO:0042802	GO:0000578	GO:0009926	GO:0032386	GO:0033205	GO:0001738	GO:0015300
CL13408.Contig1_All	GO:0004672	GO:0000166
CL13409.Contig1_All	GO:0016829
CL13411.Contig1_All	GO:0060089	GO:0009314	GO:0005488
CL13413.Contig1_All	GO:0046914
CL13419.Contig1_All	GO:0043231
CL13421.Contig1_All	GO:0048513	GO:0009987	GO:0009292	GO:0016740
CL13425.Contig1_All	GO:0030677	GO:0006396	GO:0034660	GO:0004540
CL13431.Contig1_All	GO:0005488
CL13432.Contig1_All	GO:0009526
CL13436.Contig1_All	GO:0044464
CL13452.Contig1_All	GO:0004175	GO:0019538	GO:0005515	GO:0030312	GO:0044092
CL13455.Contig1_All	GO:0031410
CL13463.Contig1_All	GO:0006563	GO:0000097	GO:0016835	GO:0048037
CL13467.Contig1_All	GO:0005244	GO:0006811	GO:0031966
CL13469.Contig1_All	GO:0046914	GO:0043231
CL1347.Contig1_All	GO:0010468
CL13472.Contig1_All	GO:0046872
CL13475.Contig1_All	GO:0005488
CL13486.Contig1_All	GO:0044238	GO:0044421	GO:0004091	GO:0016298
CL13487.Contig1_All	GO:0009536
CL13492.Contig1_All	GO:0017111	GO:0031224	GO:0032559
CL13495.Contig1_All	GO:0009725	GO:0006464	GO:0006970	GO:0023060	GO:0016020	GO:0004674	GO:0032559
CL13497.Contig1_All	GO:0043169	GO:0006090	GO:0009532	GO:0016616	GO:0006721	GO:0010038
CL13499.Contig1_All	GO:0009792	GO:0005488	GO:0004468	GO:0031461	GO:0006397	GO:0009908
CL13502.Contig1_All	GO:0046914	GO:0006519	GO:0016639	GO:0006970	GO:0043231	GO:0016020	GO:0010038	GO:0032559
CL13504.Contig1_All	GO:0006260	GO:0046872	GO:0003677	GO:0034061	GO:0044424
CL13505.Contig1_All	GO:0043231	GO:0031410
CL13506.Contig1_All	GO:0005576	GO:0019538	GO:0005618	GO:0004175	GO:0009536
CL13511.Contig1_All	GO:0004812	GO:0043231	GO:0006418	GO:0032559
CL13514.Contig1_All	GO:0010468	GO:0016817	GO:0043231	GO:0032559
CL13517.Contig1_All	GO:0006464	GO:0004721	GO:0004672	GO:0043231	GO:0032559
CL1352.Contig1_All	GO:0048827	GO:0043234	GO:0051726	GO:0048229	GO:0009933	GO:0000725	GO:0035315	GO:0034728	GO:0006338
CL13521.Contig1_All	GO:0006259	GO:0046914	GO:0003676	GO:0043231	GO:0034061
CL13524.Contig1_All	GO:0009314	GO:0019684	GO:0009725	GO:0004175	GO:0009668	GO:0009536	GO:0043623	GO:0019538	GO:0009630
CL13526.Contig1_All	GO:0004518	GO:0006950
CL1353.Contig1_All	GO:0031461
CL13542.Contig1_All	GO:0043231	GO:0031668	GO:0006259	GO:0033554	GO:0019829	GO:0032559	GO:0043566
CL13548.Contig1_All	GO:0000097	GO:0010038	GO:0008172	GO:0046914	GO:0009532	GO:0042579	GO:0006970	GO:0005576	GO:0016020
CL13552.Contig1_All	GO:0046914	GO:0016655	GO:0009528	GO:0009534	GO:0008152
CL13555.Contig1_All	GO:0004871	GO:0006464	GO:0016301	GO:0031224	GO:0007167	GO:0032559
CL13556.Contig1_All	GO:0003678	GO:0006259	GO:0000166	GO:0004812	GO:0006418
CL13557.Contig1_All	GO:0005488
CL13561.Contig1_All	GO:0043231
CL13563.Contig1_All	GO:0004672	GO:0016020	GO:0000166
CL13565.Contig1_All	GO:0003677	GO:0043231
CL13568.Contig1_All	GO:0004721	GO:0006796	GO:0034594
CL13570.Contig1_All	GO:0030554	GO:0016645	GO:0006725
CL13572.Contig1_All	GO:0004672	GO:0000166
CL13576.Contig1_All	GO:0016836	GO:0046914
CL13578.Contig1_All	GO:0004871	GO:0006464	GO:0004713	GO:0032559
CL13580.Contig1_All	GO:0035556	GO:0032561	GO:0004620	GO:0044424
CL13581.Contig1_All	GO:0046872
CL13582.Contig1_All	GO:0046914
CL13585.Contig1_All	GO:0005507	GO:0005740	GO:0000041
CL13586.Contig1_All	GO:0006560	GO:0006536	GO:0016645
CL13587.Contig1_All	GO:0006448	GO:0043021	GO:0008135	GO:0006449	GO:0018205
CL13592.Contig1_All	GO:0044464	GO:0046914
CL13596.Contig1_All	GO:0043234	GO:0019941	GO:0043231
CL13598.Contig1_All	GO:0046527	GO:0005977
CL13599.Contig1_All	GO:0044464
CL1360.Contig2_All	GO:0007010	GO:0043231	GO:0000904	GO:0016020
CL13603.Contig1_All	GO:0016301	GO:0000166
CL13604.Contig1_All	GO:0006464	GO:0004713	GO:0032559
CL13611.Contig1_All	GO:0035251	GO:0044464
CL13618.Contig1_All	GO:0004871	GO:0006464	GO:0016301	GO:0043231	GO:0031224	GO:0007167	GO:0031410	GO:0032559
CL13619.Contig1_All	GO:0046914	GO:0000097	GO:0008172	GO:0044424
CL13622.Contig1_All	GO:0004871	GO:0043178	GO:0009755
CL13623.Contig1_All	GO:0010029	GO:0023033	GO:0009640	GO:0005515	GO:0006779	GO:0051716
CL13628.Contig1_All	GO:0045229	GO:0016759	GO:0043231	GO:0031224	GO:0009250
CL13632.Contig1_All	GO:0007131	GO:0009536
CL13633.Contig1_All	GO:0044464
CL13639.Contig1_All	GO:0006810	GO:0015197	GO:0051707
CL13640.Contig1_All	GO:0051234	GO:0005088	GO:0000911	GO:0070882	GO:0043231	GO:0009791	GO:0044444
CL13641.Contig1_All	GO:0009651	GO:0044444	GO:0005488	GO:0043231
CL13643.Contig1_All	GO:0016709	GO:0006720	GO:0042598	GO:0005506
CL13644.Contig1_All	GO:0005488
CL13649.Contig1_All	GO:0045926	GO:0048437	GO:0043231	GO:0003676	GO:0010468	GO:0009743	GO:0000741	GO:0001071	GO:0048559
CL13651.Contig1_All	GO:0017111	GO:0032561	GO:0008135
CL13657.Contig1_All	GO:0000325	GO:0006464	GO:0006970	GO:0023060	GO:0004674	GO:0032559
CL13660.Contig1_All	GO:0044464	GO:0046914
CL13666.Contig1_All	GO:0019866	GO:0009060	GO:0051234	GO:0043169	GO:0032501	GO:0043231	GO:0031224	GO:0003824
CL13668.Contig1_All	GO:0000902	GO:0009827	GO:0005618	GO:0000003
CL13669.Contig1_All	GO:0016740
CL1367.Contig1_All	GO:0016021	GO:0015154	GO:0015766
CL13670.Contig1_All	GO:0006259	GO:0008135
CL13672.Contig1_All	GO:0043167	GO:0031225	GO:0031410	GO:0044238	GO:0008422
CL13675.Contig1_All	GO:0017111	GO:0003676	GO:0006305	GO:0032559	GO:0016246
CL13676.Contig1_All	GO:0016787
CL13677.Contig1_All	GO:0006952	GO:0005488	GO:0010468	GO:0044464	GO:0006350
CL13679.Contig1_All	GO:0009725	GO:0006350	GO:0051707
CL1368.Contig1_All	GO:0016411	GO:0009941	GO:0003006	GO:0046471	GO:0016020
CL13681.Contig1_All	GO:0043231
CL13683.Contig1_All	GO:0044238	GO:0004553	GO:0006952
CL1369.Contig1_All	GO:0010467	GO:0030529	GO:0009536	GO:0005198
CL13690.Contig1_All	GO:0016747	GO:0008757	GO:0003676	GO:0006305	GO:0043231
CL13691.Contig1_All	GO:0051540	GO:0009536	GO:0043169
CL13692.Contig1_All	GO:0016755	GO:0031224	GO:0051234
CL13694.Contig1_All	GO:0044464
CL13696.Contig1_All	GO:0050896	GO:0006464	GO:0004672	GO:0032559
CL13697.Contig1_All	GO:0016020
CL13713.Contig1_All	GO:0060918
CL13715.Contig1_All	GO:0044464	GO:0046914
CL13718.Contig1_All	GO:0006259	GO:0005488	GO:0004386	GO:0042623
CL13721.Contig1_All	GO:0044464
CL13722.Contig1_All	GO:0004672
CL13725.Contig1_All	GO:0009648	GO:0016049	GO:0042393	GO:0003676	GO:0016458	GO:0000790	GO:0009409	GO:0009908	GO:0048513	GO:0006325	GO:0009653
CL13726.Contig1_All	GO:0043231	GO:0007059	GO:0044427
CL13728.Contig1_All	GO:0003006
CL13729.Contig1_All	GO:0006405	GO:0022891	GO:0009791	GO:0009933
CL13731.Contig1_All	GO:0016491
CL13733.Contig1_All	GO:0005618	GO:0043231	GO:0016787	GO:0016829	GO:0016020
CL13734.Contig1_All	GO:0043231
CL13737.Contig1_All	GO:0006464	GO:0004702	GO:0016020	GO:0032559
CL13739.Contig1_All	GO:0005488
CL13744.Contig1_All	GO:0019941	GO:0044424
CL13745.Contig1_All	GO:0043231
CL13746.Contig1_All	GO:0016895	GO:0006281
CL13747.Contig1_All	GO:0019941	GO:0016790
CL13754.Contig1_All	GO:0030528	GO:0006631	GO:0005488	GO:0016620	GO:0009536	GO:0007602	GO:0048511	GO:0001071	GO:0006970	GO:0010017
CL13756.Contig1_All	GO:0015405	GO:0015098	GO:0017111	GO:0016020	GO:0032559
CL13759.Contig1_All	GO:0031410
CL13761.Contig1_All	GO:0035251
CL13762.Contig1_All	GO:0012501	GO:0006952	GO:0023060	GO:0004872	GO:0044425	GO:0016462	GO:0032559
CL13764.Contig1_All	GO:0007049	GO:0043231
CL13767.Contig1_All	GO:0043231	GO:0016462	GO:0019238	GO:0006547
CL1377.Contig1_All	GO:0009725	GO:0005488
CL13775.Contig1_All	GO:0006950
CL13776.Contig1_All	GO:0006350
CL13777.Contig1_All	GO:0046914	GO:0044464	GO:0032559
CL13778.Contig1_All	GO:0008287	GO:0019888	GO:0023060
CL1378.Contig1_All	GO:0005488	GO:0016301
CL13785.Contig1_All	GO:0006790	GO:0008757	GO:0048037	GO:0044424
CL13786.Contig1_All	GO:0003006	GO:0016740	GO:0048037	GO:0016846	GO:0006555
CL13788.Contig1_All	GO:0046872
CL1379.Contig1_All	GO:0044238	GO:0004091
CL13790.Contig1_All	GO:0046914	GO:0004672	GO:0000166
CL13791.Contig1_All	GO:0015299	GO:0006812
CL13795.Contig1_All	GO:0022892	GO:0031410	GO:0015031
CL13798.Contig1_All	GO:0005622
CL13799.Contig1_All	GO:0031410
CL13800.Contig1_All	GO:0031410
CL13803.Contig1_All	GO:0004872	GO:0006952	GO:0031224	GO:0023060	GO:0012501	GO:0032559
CL13811.Contig1_All	GO:0000166
CL13816.Contig1_All	GO:0009536
CL13820.Contig1_All	GO:0000166
CL13822.Contig1_All	GO:0003006
CL13824.Contig1_All	GO:0046914	GO:0019941	GO:0016790	GO:0043231	GO:0070011
CL13828.Contig1_All	GO:0003676	GO:0009536	GO:0009657	GO:0004812	GO:0006418	GO:0003006	GO:0032559
CL1383.Contig1_All	GO:0005488	GO:0043231	GO:0040029	GO:0003006	GO:0008168
CL13835.Contig1_All	GO:0004672	GO:0006464	GO:0032559
CL13836.Contig1_All	GO:0006259	GO:0003676	GO:0043231	GO:0032559
CL13845.Contig1_All	GO:0006457	GO:0005515	GO:0032559	GO:0009536
CL13846.Contig1_All	GO:0016758
CL13847.Contig1_All	GO:0006325	GO:0046914	GO:0016279	GO:0043231	GO:0000166	GO:0006479
CL13849.Contig1_All	GO:0046914
CL13850.Contig1_All	GO:0004872	GO:0016491	GO:0016301	GO:0006950	GO:0008152	GO:0000166
CL13858.Contig1_All	GO:0003676	GO:0031224
CL13859.Contig1_All	GO:0006464	GO:0030246	GO:0004672	GO:0008037	GO:0032559
CL13860.Contig1_All	GO:0015020	GO:0044464
CL13868.Contig1_All	GO:0015291	GO:0015893	GO:0009536
CL13877.Contig1_All	GO:0004721	GO:0043234	GO:0006464	GO:0043169
CL13878.Contig1_All	GO:0006464	GO:0004672	GO:0031410	GO:0032559
CL1388.Contig1_All	GO:0008152	GO:0016491	GO:0005506
CL1388.Contig2_All	GO:0008152	GO:0016491	GO:0005506
CL13880.Contig1_All	GO:0044238	GO:0005576	GO:0005618	GO:0005488	GO:0015926	GO:0043231
CL13889.Contig1_All	GO:0016301	GO:0016020
CL1389.Contig1_All	GO:0006810	GO:0031224
CL13893.Contig1_All	GO:0048037	GO:0008152	GO:0016831
CL13894.Contig1_All	GO:0016747
CL13898.Contig1_All	GO:0009888	GO:0048364	GO:0010051
CL139.Contig1_All	GO:0016772	GO:0043231
CL139.Contig2_All	GO:0016772	GO:0043231
CL139.Contig3_All	GO:0043231
CL13902.Contig1_All	GO:0016638	GO:0008152	GO:0043231
CL13903.Contig1_All	GO:0044444	GO:0043231
CL13904.Contig1_All	GO:0005618	GO:0004672	GO:0009532	GO:0007167	GO:0031410	GO:0016491	GO:0016020	GO:0032559	GO:0006464
CL13912.Contig1_All	GO:0015075	GO:0031224	GO:0006810
CL13915.Contig1_All	GO:0008194	GO:0016758
CL13917.Contig1_All	GO:0043169	GO:0003676	GO:0044238	GO:0003824
CL13918.Contig1_All	GO:0044424	GO:0004553
CL13925.Contig1_All	GO:0001522	GO:0016853	GO:0006399
CL13926.Contig1_All	GO:0012501	GO:0006950	GO:0032559
CL13933.Contig1_All	GO:0004672	GO:0008152	GO:0000166
CL13937.Contig1_All	GO:0005488
CL13938.Contig1_All	GO:0006952	GO:0009987	GO:0000166
CL13942.Contig1_All	GO:0016301	GO:0044424	GO:0006796	GO:0032559
CL13946.Contig1_All	GO:0046906	GO:0009521	GO:0044237	GO:0031224	GO:0019840	GO:0009534	GO:0009416
CL13947.Contig1_All	GO:0046914	GO:0016706	GO:0009820	GO:0016701
CL13950.Contig1_All	GO:0046914
CL13952.Contig1_All	GO:0012501	GO:0032559
CL13953.Contig1_All	GO:0043231
CL13955.Contig1_All	GO:0005488
CL13959.Contig1_All	GO:0003676
CL1396.Contig1_All	GO:0043231	GO:0009725	GO:0004519	GO:0048364	GO:0042445	GO:0045087	GO:0009887	GO:0008135	GO:0044444	GO:0035194	GO:0048468	GO:0003006	GO:0009639
CL1396.Contig2_All	GO:0043231	GO:0009725	GO:0004519	GO:0048364	GO:0042445	GO:0045087	GO:0009887	GO:0008135	GO:0044444	GO:0035194	GO:0048468	GO:0003006	GO:0009639
CL13961.Contig1_All	GO:0004091	GO:0032502
CL13969.Contig1_All	GO:0005488	GO:0003824
CL1397.Contig1_All	GO:0010468	GO:0003677	GO:0006350
CL1397.Contig2_All	GO:0010468	GO:0003677	GO:0006350
CL13972.Contig1_All	GO:0016709	GO:0046914	GO:0043231	GO:0031224	GO:0006631
CL13973.Contig1_All	GO:0051536	GO:0003676	GO:0009058	GO:0009536	GO:0016491	GO:0000785	GO:0000166	GO:0015979	GO:0034728
CL13975.Contig1_All	GO:0005488	GO:0000152	GO:0007088
CL13977.Contig1_All	GO:0012501	GO:0006950	GO:0032559
CL13978.Contig1_All	GO:0005488
CL13979.Contig1_All	GO:0016772	GO:0010038	GO:0009267	GO:0004611	GO:0031981	GO:0044444	GO:0006006	GO:0050832	GO:0032559
CL1398.Contig1_All	GO:0005488	GO:0006950
CL13989.Contig1_All	GO:0006950	GO:0012501	GO:0032559
CL13991.Contig1_All	GO:0043231
CL13997.Contig1_All	GO:0010468	GO:0006351	GO:0003676	GO:0043231
CL140.Contig1_All	GO:0006259	GO:0046914	GO:0003676	GO:0006810	GO:0016020
CL140.Contig2_All	GO:0046872	GO:0003676	GO:0006810	GO:0009987	GO:0016020
CL14003.Contig1_All	GO:0006633	GO:0046914	GO:0016702
CL14007.Contig1_All	GO:0006952	GO:0009987	GO:0000166
CL14009.Contig1_All	GO:0005488	GO:0051169	GO:0005635	GO:0005198
CL14010.Contig1_All	GO:0016787
CL14015.Contig1_All	GO:0032559	GO:0042623
CL14018.Contig1_All	GO:0044238	GO:0016020	GO:0015926	GO:0043231
CL14019.Contig1_All	GO:0043234	GO:0005488	GO:0051125
CL14021.Contig1_All	GO:0000166
CL14027.Contig1_All	GO:0016301	GO:0006464	GO:0032559
CL14028.Contig1_All	GO:0003676
CL14030.Contig1_All	GO:0046872
CL14032.Contig1_All	GO:0008092	GO:0043623	GO:0003006	GO:0044267
CL14036.Contig1_All	GO:0016788	GO:0044238	GO:0031410
CL14037.Contig1_All	GO:0005515
CL14041.Contig1_All	GO:0004871	GO:0006464	GO:0030246	GO:0004713	GO:0031410	GO:0004674	GO:0032559
CL14043.Contig1_All	GO:0010468	GO:0006351	GO:0003677	GO:0001071	GO:0043231
CL14044.Contig1_All	GO:0030528	GO:0043231	GO:0045449	GO:0008135	GO:0006351	GO:0000904
CL14045.Contig1_All	GO:0006259	GO:0008092	GO:0007010	GO:0003916	GO:0017111	GO:0016020	GO:0015629	GO:0032559
CL14047.Contig1_All	GO:0046872
CL14048.Contig1_All	GO:0005488
CL14053.Contig1_All	GO:0004672
CL14055.Contig1_All	GO:0043231
CL14056.Contig1_All	GO:0009314	GO:0019684	GO:0009725	GO:0004175	GO:0009668	GO:0009536	GO:0043623	GO:0019538	GO:0009630
CL14060.Contig1_All	GO:0032559
CL14061.Contig1_All	GO:0046872
CL14064.Contig1_All	GO:0003676	GO:0009987	GO:0043170	GO:0044238
CL14069.Contig1_All	GO:0005488
CL1407.Contig1_All	GO:0016462	GO:0032559
CL1407.Contig2_All	GO:0016462	GO:0032559
CL14073.Contig1_All	GO:0000166	GO:0043231
CL14080.Contig1_All	GO:0009987	GO:0005488	GO:0044464
CL14095.Contig1_All	GO:0016876	GO:0010467	GO:0019538	GO:0032559
CL14099.Contig1_All	GO:0005488
CL1410.Contig1_All	GO:0016798	GO:0043167	GO:0009532	GO:0009250	GO:0016758
CL14100.Contig1_All	GO:0016772
CL14102.Contig1_All	GO:0015698	GO:0015833	GO:0009268	GO:0031224	GO:0015291	GO:0051707
CL14103.Contig1_All	GO:0044403	GO:0006464	GO:0004702	GO:0031224	GO:0032559
CL14104.Contig1_All	GO:0030554	GO:0016491	GO:0044281	GO:0016832	GO:0031410
CL14105.Contig1_All	GO:0019897	GO:0023060
CL14108.Contig1_All	GO:0043231
CL14111.Contig1_All	GO:0004672	GO:0032559	GO:0006464
CL14112.Contig1_All	GO:0006760	GO:0004486	GO:0019238
CL14113.Contig1_All	GO:0005488	GO:0043231	GO:0032446	GO:0009738
CL14115.Contig1_All	GO:0016835	GO:0043076	GO:0006281	GO:0003676	GO:0016799	GO:0006305	GO:0040029	GO:0003006
CL14117.Contig1_All	GO:0019538	GO:0031410	GO:0004175
CL14119.Contig1_All	GO:0043231
CL14125.Contig1_All	GO:0006260	GO:0046914	GO:0003676	GO:0034061
CL14127.Contig1_All	GO:0044424	GO:0016765
CL14133.Contig1_All	GO:0043231	GO:0033036
CL14137.Contig1_All	GO:0043231
CL14142.Contig1_All	GO:0006633	GO:0016746	GO:0043231
CL14143.Contig1_All	GO:0003677	GO:0008092	GO:0043232	GO:0007010	GO:0003824
CL14147.Contig1_All	GO:0070011	GO:0019538
CL14150.Contig1_All	GO:0006259	GO:0003676	GO:0003678	GO:0043231	GO:0032559
CL14154.Contig1_All	GO:0005488	GO:0016301	GO:0031410
CL14158.Contig1_All	GO:0005840	GO:0031224
CL1416.Contig1_All	GO:0017111	GO:0043231	GO:0032559
CL14160.Contig1_All	GO:0004673	GO:0044464	GO:0023060	GO:0032559
CL14161.Contig1_All	GO:0050896
CL14164.Contig1_All	GO:0005244	GO:0006811	GO:0031966
CL14167.Contig1_All	GO:0006260	GO:0044427	GO:0006325	GO:0003676	GO:0043231	GO:0016616	GO:0048037	GO:0034061
CL14169.Contig1_All	GO:0005488
CL1417.Contig1_All	GO:0016020	GO:0004721
CL14170.Contig1_All	GO:0016811
CL14172.Contig1_All	GO:0006259	GO:0046914	GO:0003676	GO:0007017	GO:0003774	GO:0032559	GO:0015630
CL14185.Contig1_All	GO:0050896	GO:0031224	GO:0006811	GO:0015298
CL14187.Contig1_All	GO:0044464
CL1419.Contig1_All	GO:0043231	GO:0003676
CL14190.Contig1_All	GO:0016616	GO:0008152
CL14193.Contig1_All	GO:0010468	GO:0043231
CL14194.Contig1_All	GO:0009536
CL14200.Contig1_All	GO:0005488	GO:0017038	GO:0009657	GO:0044423	GO:0009706
CL14202.Contig1_All	GO:0016703	GO:0006575	GO:0016405	GO:0032559
CL14207.Contig1_All	GO:0005088	GO:0005488	GO:0044459	GO:0043231	GO:0000904
CL14208.Contig1_All	GO:0010467	GO:0022613	GO:0015934	GO:0016020	GO:0009536	GO:0031981	GO:0005198
CL14210.Contig1_All	GO:0009056	GO:0006464	GO:0004672	GO:0043231	GO:0032559
CL14212.Contig1_All	GO:0006464	GO:0004672	GO:0016020	GO:0032559
CL14213.Contig1_All	GO:0031224	GO:0003676	GO:0006260	GO:0034061	GO:0015698	GO:0009534	GO:0005254
CL14217.Contig1_All	GO:0003676	GO:0046914	GO:0034062	GO:0006342	GO:0007154	GO:0016641	GO:0048037	GO:0044451	GO:0016246
CL14221.Contig1_All	GO:0006810	GO:0003676	GO:0006259	GO:0043232	GO:0016787
CL14224.Contig1_All	GO:0006810	GO:0015116	GO:0017111	GO:0032559	GO:0009536
CL14226.Contig1_All	GO:0009536
CL14228.Contig1_All	GO:0048827	GO:0048869	GO:0043231	GO:0003676	GO:0010468	GO:0009887	GO:0003006	GO:0040034
CL14231.Contig1_All	GO:0043231	GO:0033036
CL14232.Contig1_All	GO:0005515	GO:0009528
CL14233.Contig1_All	GO:0005905	GO:0005488	GO:0012510	GO:0015031
CL14238.Contig1_All	GO:0003006
CL14239.Contig1_All	GO:0031224
CL14240.Contig1_All	GO:0044238	GO:0043167	GO:0008422
CL14241.Contig1_All	GO:0000785	GO:0003676	GO:0034728	GO:0043231
CL14245.Contig1_All	GO:0016788
CL14246.Contig1_All	GO:0006760	GO:0016881	GO:0032559
CL14249.Contig1_All	GO:0008152
CL14251.Contig1_All	GO:0006464	GO:0004672	GO:0016853	GO:0032559	GO:0019318
CL14252.Contig1_All	GO:0000166
CL14255.Contig1_All	GO:0010118	GO:0005488	GO:0009738	GO:0004721	GO:0006950
CL14259.Contig1_All	GO:0003676	GO:0006259	GO:0008168
CL1426.Contig1_All	GO:0046914
CL1426.Contig2_All	GO:0046914
CL14260.Contig1_All	GO:0016426	GO:0001510
CL14263.Contig1_All	GO:0006464	GO:0004702	GO:0044464	GO:0032559
CL14268.Contig1_All	GO:0051707	GO:0010038	GO:0009725	GO:0003676	GO:0031981	GO:0010468	GO:0009965	GO:0042802	GO:0009943	GO:0051301	GO:0001071	GO:0006970	GO:0031347	GO:0005694	GO:0006350
CL1427.Contig1_All	GO:0043231	GO:0003676	GO:0010468	GO:0001071	GO:0009755	GO:0005515	GO:0009791	GO:0006351	GO:0001708
CL14271.Contig1_All	GO:0012501	GO:0006810	GO:0048646	GO:0010565	GO:0033554	GO:0002239	GO:0009627	GO:0042743	GO:0000305	GO:0009873
CL14273.Contig1_All	GO:0046872
CL14274.Contig1_All	GO:0016892	GO:0003676	GO:0043231
CL14276.Contig1_All	GO:0017111	GO:0032559	GO:0070011
CL14283.Contig1_All	GO:0016872	GO:0043231	GO:0009630	GO:0051301	GO:0006897
CL14284.Contig1_All	GO:0006464	GO:0004672	GO:0032559	GO:0009536
CL14289.Contig1_All	GO:0044444
CL14291.Contig1_All	GO:0031224	GO:0031410
CL14298.Contig1_All	GO:0006351	GO:0046914	GO:0003676	GO:0043231	GO:0016407
CL143.Contig1_All	GO:0046914	GO:0048193	GO:0006950	GO:0012507	GO:0015031
CL143.Contig2_All	GO:0046914	GO:0048193	GO:0006950	GO:0012507	GO:0015031
CL14300.Contig1_All	GO:0016741	GO:0043231
CL14304.Contig1_All	GO:0005488	GO:0016832	GO:0009536	GO:0006007
CL14305.Contig1_All	GO:0010468	GO:0043231
CL14307.Contig1_All	GO:0008152	GO:0016491
CL1431.Contig1_All	GO:0010101	GO:0000160	GO:0005488	GO:0043231	GO:0006800	GO:0009725	GO:0008219	GO:0042742	GO:0023033	GO:0006970	GO:0044271	GO:0000305
CL14312.Contig1_All	GO:0006464	GO:0030246	GO:0043231	GO:0031224	GO:0035250
CL14314.Contig1_All	GO:0044425
CL14319.Contig1_All	GO:0003676	GO:0034645	GO:0090304
CL14321.Contig1_All	GO:0043231
CL14330.Contig1_All	GO:0005488
CL14334.Contig1_All	GO:0043169	GO:0006468	GO:0043234	GO:0004672	GO:0004721	GO:0016020
CL14337.Contig1_All	GO:0046872	GO:0001727	GO:0044237	GO:0044238
CL14338.Contig1_All	GO:0046914	GO:0003676	GO:0006259
CL14341.Contig1_All	GO:0042626	GO:0006810	GO:0031224	GO:0032559	GO:0009536
CL14342.Contig1_All	GO:0046914	GO:0007275	GO:0016020	GO:0031410	GO:0003824	GO:0009536
CL14345.Contig1_All	GO:0003676	GO:0006396
CL14347.Contig1_All	GO:0016798	GO:0044238	GO:0043167
CL14349.Contig1_All	GO:0031224	GO:0004672	GO:0009856	GO:0009698	GO:0007167	GO:0009555	GO:0003006	GO:0000578	GO:0006950	GO:0032559	GO:0006464
CL14350.Contig1_All	GO:0006464	GO:0004702	GO:0016628	GO:0032559
CL14353.Contig1_All	GO:0043231
CL14354.Contig1_All	GO:0046914	GO:0007017	GO:0003774	GO:0032559	GO:0015630
CL1436.Contig1_All	GO:0023014	GO:0043231	GO:0042221	GO:0005515	GO:0004721	GO:0043405	GO:0016020	GO:0006464
CL14360.Contig1_All	GO:0007017	GO:0003774	GO:0016020	GO:0032559	GO:0009536	GO:0015630
CL14363.Contig1_All	GO:0043234	GO:0006970	GO:0009532	GO:0006551	GO:0016836
CL14364.Contig1_All	GO:0010467	GO:0044464
CL14365.Contig1_All	GO:0006952	GO:0016787	GO:0009987	GO:0000166
CL14368.Contig1_All	GO:0030554	GO:0008152	GO:0016651	GO:0043231
CL1437.Contig1_All	GO:0016757	GO:0043231
CL14373.Contig1_All	GO:0016301	GO:0006950
CL14377.Contig1_All	GO:0016788	GO:0003676	GO:0043231	GO:0006281
CL14381.Contig1_All	GO:0015698	GO:0015563	GO:0044459	GO:0005372	GO:0043231	GO:0031224	GO:0015103	GO:0010036
CL14383.Contig1_All	GO:0019538	GO:0043231	GO:0016787	GO:0010467	GO:0005198	GO:0033279
CL14384.Contig1_All	GO:0005618	GO:0009725
CL14389.Contig1_All	GO:0010468	GO:0006351	GO:0016491	GO:0003676	GO:0001071	GO:0043231
CL14391.Contig1_All	GO:0006464	GO:0008378	GO:0043231	GO:0031224
CL14392.Contig1_All	GO:0006950	GO:0008378	GO:0009536
CL14394.Contig1_All	GO:0003676
CL14402.Contig1_All	GO:0010467	GO:0044464	GO:0048506
CL14404.Contig1_All	GO:0010468	GO:0043231
CL14406.Contig1_All	GO:0016628	GO:0008152	GO:0031224	GO:0006810	GO:0022857
CL14407.Contig1_All	GO:0009056	GO:0006464	GO:0004672	GO:0032559
CL14409.Contig1_All	GO:0048506
CL1441.Contig1_All	GO:0030001	GO:0044464	GO:0046873
CL14410.Contig1_All	GO:0004872	GO:0005488	GO:0006952	GO:0023060	GO:0044425
CL14412.Contig1_All	GO:0044464	GO:0032561
CL14413.Contig1_All	GO:0031090	GO:0006631	GO:0042579	GO:0006996
CL14415.Contig1_All	GO:0043231
CL14416.Contig1_All	GO:0031224	GO:0005488	GO:0043231
CL14420.Contig1_All	GO:0016791
CL14423.Contig1_All	GO:0009416	GO:0046914
CL14427.Contig1_All	GO:0000785	GO:0003676	GO:0034728	GO:0031981
CL14430.Contig1_All	GO:0004672
CL14431.Contig1_All	GO:0006464	GO:0004672	GO:0031224	GO:0007167	GO:0031410	GO:0032559
CL14435.Contig1_All	GO:0016705	GO:0009699
CL14437.Contig1_All	GO:0016705
CL14441.Contig1_All	GO:0030313	GO:0007166	GO:0008066	GO:0006810	GO:0031224	GO:0005231	GO:0000166
CL14444.Contig1_All	GO:0043231	GO:0003676	GO:0006259	GO:0042623	GO:0034061	GO:0010467	GO:0009639	GO:0032559
CL14445.Contig1_All	GO:0003676	GO:0034645	GO:0090304
CL14446.Contig1_All	GO:0016741
CL14447.Contig1_All	GO:0003006	GO:0034061	GO:0043231
CL14457.Contig1_All	GO:0009536
CL14461.Contig1_All	GO:0004871	GO:0006464	GO:0004713	GO:0031224	GO:0016628	GO:0007167	GO:0004674	GO:0032559
CL14463.Contig1_All	GO:0016020
CL14465.Contig1_All	GO:0004497	GO:0005506	GO:0008152
CL14466.Contig1_All	GO:0015630	GO:0007010	GO:0044430
CL14473.Contig1_All	GO:0046872	GO:0016747
CL14475.Contig1_All	GO:0043412	GO:0031410	GO:0016790
CL14477.Contig1_All	GO:0031224	GO:0042625	GO:0043231	GO:0046872	GO:0009206	GO:0005548	GO:0006869	GO:0032559
CL14481.Contig1_All	GO:0008152	GO:0016836	GO:0009536
CL14490.Contig1_All	GO:0003006	GO:0042623	GO:0032559	GO:0031981
CL14493.Contig1_All	GO:0005488	GO:0043231	GO:0006259	GO:0032446	GO:0048878	GO:0009887	GO:0009755	GO:0003824	GO:0006950
CL14496.Contig1_All	GO:0031224	GO:0009206	GO:0046873	GO:0019829	GO:0005515	GO:0070838	GO:0032559
CL14505.Contig1_All	GO:0005488	GO:0016740
CL14507.Contig1_All	GO:0009536
CL14511.Contig1_All	GO:0019321	GO:0016773	GO:0010467	GO:0006796	GO:0032559	GO:0044424
CL14516.Contig1_All	GO:0031224	GO:0048437	GO:0009725	GO:0042626	GO:0043479	GO:0009926	GO:0032535	GO:0015562	GO:0031410	GO:0009630	GO:0048528	GO:0009639	GO:0032559
CL14519.Contig1_All	GO:0009536
CL14524.Contig1_All	GO:0004518	GO:0005488	GO:0044464
CL14532.Contig1_All	GO:0044464	GO:0016192	GO:0005488
CL14534.Contig1_All	GO:0006464	GO:0004713	GO:0031410	GO:0032559
CL14535.Contig1_All	GO:0008081
CL14537.Contig1_All	GO:0046914
CL14538.Contig1_All	GO:0043231	GO:0042623	GO:0032559
CL14541.Contig1_All	GO:0006519	GO:0016616	GO:0016639	GO:0016632
CL14546.Contig1_All	GO:0004672	GO:0008152	GO:0016020	GO:0000166
CL14548.Contig1_All	GO:0015291	GO:0044464	GO:0015893
CL14549.Contig1_All	GO:0006464	GO:0004713	GO:0016628	GO:0032559
CL1455.Contig2_All	GO:0006260	GO:0046914	GO:0003676	GO:0034061	GO:0009416
CL14561.Contig1_All	GO:0005488
CL14563.Contig1_All	GO:0046914	GO:0019941	GO:0032501	GO:0043231	GO:0032446	GO:0019787
CL14564.Contig1_All	GO:0008234	GO:0016790	GO:0019941
CL14565.Contig1_All	GO:0043231
CL14566.Contig1_All	GO:0044238	GO:0016491	GO:0031224	GO:0043231
CL14567.Contig1_All	GO:0042743	GO:0009247	GO:0031410	GO:0032991	GO:0031966
CL14568.Contig1_All	GO:0004871	GO:0006464	GO:0030246	GO:0004672	GO:0016020	GO:0032559
CL14570.Contig1_All	GO:0016763	GO:0006400
CL14575.Contig1_All	GO:0035251
CL14578.Contig1_All	GO:0032559	GO:0042623
CL14581.Contig1_All	GO:0004519	GO:0044464
CL14583.Contig1_All	GO:0016020	GO:0044444	GO:0043231
CL14584.Contig1_All	GO:0003676	GO:0031981
CL14585.Contig1_All	GO:0030176
CL14587.Contig1_All	GO:0004672	GO:0000166
CL14597.Contig1_All	GO:0043231
CL14598.Contig1_All	GO:0051707	GO:0044464	GO:0006810
CL14605.Contig1_All	GO:0009526	GO:0051536	GO:0005506	GO:0006970	GO:0016673	GO:0009532	GO:0005576	GO:0008152
CL14606.Contig1_All	GO:0033036
CL1461.Contig1_All	GO:0043234	GO:0016192
CL14617.Contig1_All	GO:0006950	GO:0009570	GO:0016832	GO:0010038	GO:0006007
CL14619.Contig1_All	GO:0016787
CL1462.Contig1_All	GO:0016568	GO:0005488	GO:0043231	GO:0005694
CL1462.Contig2_All	GO:0016568	GO:0005488	GO:0043231	GO:0005694
CL14621.Contig1_All	GO:0000166
CL14622.Contig1_All	GO:0046914
CL14624.Contig1_All	GO:0006259	GO:0008135
CL14625.Contig1_All	GO:0000741
CL14627.Contig1_All	GO:0009536
CL14634.Contig1_All	GO:0044238	GO:0004091
CL14641.Contig1_All	GO:0003676
CL14645.Contig1_All	GO:0071555	GO:0005618	GO:0030234	GO:0004091	GO:0009536
CL14646.Contig1_All	GO:0005488	GO:0003824
CL14659.Contig1_All	GO:0016791	GO:0031410	GO:0043169
CL14661.Contig1_All	GO:0004872	GO:0006952	GO:0023060	GO:0012501	GO:0016462	GO:0044425	GO:0032559
CL14662.Contig1_All	GO:0004672	GO:0044444	GO:0000166
CL14663.Contig1_All	GO:0003006
CL1467.Contig1_All	GO:0046872
CL14671.Contig1_All	GO:0006351	GO:0003677	GO:0043231
CL14672.Contig1_All	GO:0006952	GO:0005488	GO:0005982	GO:0009532	GO:0005985	GO:0015977	GO:0009526	GO:0005576	GO:0019203
CL14688.Contig1_All	GO:0043231	GO:0010468	GO:0008544	GO:0001071	GO:0003677	GO:0006351	GO:0009793
CL14693.Contig1_All	GO:0009536
CL14695.Contig1_All	GO:0003676	GO:0016787	GO:0009987	GO:0043170	GO:0044238
CL14697.Contig1_All	GO:0019538	GO:0004175
CL14708.Contig1_All	GO:0004872	GO:0005488	GO:0006952	GO:0023060	GO:0044425
CL1471.Contig1_All	GO:0006952	GO:0033554	GO:0006970	GO:0009696
CL1471.Contig2_All	GO:0006952	GO:0033554	GO:0006970	GO:0009696
CL14712.Contig1_All	GO:0009987	GO:0006952	GO:0004872	GO:0000166	GO:0044464	GO:0003824
CL14714.Contig1_All	GO:0019538	GO:0031410	GO:0004180
CL14720.Contig1_All	GO:0006818	GO:0015077	GO:0006754	GO:0033176	GO:0019829	GO:0031090	GO:0005773
CL14726.Contig1_All	GO:0043231
CL14727.Contig1_All	GO:0009536	GO:0016407
CL14728.Contig1_All	GO:0004872	GO:0006952	GO:0023060	GO:0012501	GO:0016462	GO:0044425	GO:0032559
CL14729.Contig1_All	GO:0005488
CL14732.Contig1_All	GO:0016788	GO:0042254	GO:0043231	GO:0030684
CL14735.Contig1_All	GO:0009642	GO:0016772	GO:0010118	GO:0009725	GO:0046914	GO:0006796	GO:0016616	GO:0030865	GO:0007127	GO:0006732	GO:0009657	GO:0010467	GO:0004721	GO:0044424	GO:0006464
CL14736.Contig1_All	GO:0005488	GO:0004672	GO:0031410
CL14747.Contig1_All	GO:0043231	GO:0017111	GO:0031410	GO:0000166
CL14750.Contig1_All	GO:0043231
CL14753.Contig1_All	GO:0035252	GO:0044464
CL14755.Contig1_All	GO:0031224	GO:0009206	GO:0046873	GO:0019829	GO:0070838	GO:0032559
CL14758.Contig1_All	GO:0044238	GO:0015926	GO:0043167
CL14759.Contig1_All	GO:0046914	GO:0031410
CL14764.Contig1_All	GO:0009532	GO:0006396
CL14765.Contig1_All	GO:0043231
CL1477.Contig1_All	GO:0006351	GO:0003676	GO:0009536
CL14770.Contig1_All	GO:0003676	GO:0003824
CL14773.Contig1_All	GO:0010468	GO:0046914	GO:0044464	GO:0009411
CL14776.Contig1_All	GO:0006810	GO:0031224
CL14780.Contig1_All	GO:0006259	GO:0003678	GO:0042623	GO:0032559
CL14781.Contig1_All	GO:0003676	GO:0005515
CL14782.Contig1_All	GO:0016462	GO:0044464
CL14792.Contig1_All	GO:0006807	GO:0046914	GO:0016641	GO:0048037
CL14793.Contig1_All	GO:0043231
CL14803.Contig1_All	GO:0044464
CL14804.Contig1_All	GO:0009314	GO:0030528	GO:0043231	GO:0009813	GO:0006779
CL14805.Contig1_All	GO:0008152	GO:0004497	GO:0005506
CL14806.Contig1_All	GO:0010075	GO:0003676	GO:0043231	GO:0044444	GO:0009909
CL1481.Contig1_All	GO:0043234	GO:0019941	GO:0043231	GO:0044444	GO:0032446	GO:0019787
CL1481.Contig2_All	GO:0016879	GO:0044464	GO:0043412
CL14813.Contig1_All	GO:0016653	GO:0046914	GO:0008152	GO:0000166
CL14817.Contig1_All	GO:0016787	GO:0031410
CL14818.Contig1_All	GO:0003676
CL14820.Contig1_All	GO:0035251
CL14825.Contig1_All	GO:0016628	GO:0046914	GO:0008152	GO:0031410
CL14831.Contig1_All	GO:0031410
CL14834.Contig1_All	GO:0006526	GO:0016842	GO:0009532
CL14838.Contig1_All	GO:0043231
CL14842.Contig1_All	GO:0046914	GO:0044464	GO:0032559	GO:0003690	GO:0006281
CL14847.Contig1_All	GO:0005488
CL14854.Contig1_All	GO:0031410
CL14859.Contig1_All	GO:0046872	GO:0016791
CL14861.Contig1_All	GO:0019941	GO:0016567	GO:0043231
CL14863.Contig1_All	GO:0006952	GO:0009987	GO:0000166
CL14864.Contig1_All	GO:0005488
CL14869.Contig1_All	GO:0006596	GO:0016831
CL14875.Contig1_All	GO:0016020	GO:0046914	GO:0009536	GO:0019787
CL14876.Contig1_All	GO:0010260	GO:0050832	GO:0009987	GO:0016020
CL14879.Contig1_All	GO:0006351	GO:0015992	GO:0004673	GO:0005515	GO:0043231	GO:0010360	GO:0009902	GO:0010118	GO:0006468	GO:0004674	GO:0023060	GO:0032559	GO:0009606	GO:0009881	GO:0009416	GO:0044459
CL14880.Contig1_All	GO:0005488	GO:0043231	GO:0016049	GO:0006350
CL14883.Contig1_All	GO:0048037	GO:0046914	GO:0009687	GO:0017038	GO:0009756	GO:0042040	GO:0009755	GO:0016740	GO:0016846	GO:0006970	GO:0006952	GO:0044249
CL14884.Contig1_All	GO:0005488	GO:0003824
CL14887.Contig1_All	GO:0009987	GO:0004672	GO:0008544	GO:0005881	GO:0000166
CL14888.Contig1_All	GO:0005515
CL14891.Contig1_All	GO:0043231
CL14892.Contig1_All	GO:0016709	GO:0005506	GO:0043231	GO:0008152	GO:0044425
CL14894.Contig1_All	GO:0016020	GO:0005488
CL14901.Contig1_All	GO:0044238	GO:0005576	GO:0043167	GO:0015926	GO:0009536
CL14904.Contig1_All	GO:0010468	GO:0003676	GO:0043231
CL14905.Contig1_All	GO:0043231	GO:0010468	GO:0008544	GO:0001071	GO:0003677	GO:0006351	GO:0009793
CL14914.Contig1_All	GO:0016791
CL14918.Contig1_All	GO:0003824	GO:0008152
CL14919.Contig1_All	GO:0008152	GO:0016628	GO:0032501
CL1492.Contig1_All	GO:0043412
CL14928.Contig1_All	GO:0009536	GO:0000229
CL14930.Contig1_All	GO:0050896	GO:0006464	GO:0004672	GO:0032559
CL14934.Contig1_All	GO:0043231	GO:0003676	GO:0010468	GO:0009913	GO:0001071	GO:0006351
CL14939.Contig1_All	GO:0046872
CL14940.Contig1_All	GO:0046914	GO:0009534	GO:0008152	GO:0016020	GO:0003824
CL14942.Contig1_All	GO:0016709	GO:0008152	GO:0005506
CL14956.Contig1_All	GO:0046872	GO:0006950	GO:0016491	GO:0043231
CL14957.Contig1_All	GO:0005488	GO:0016301
CL14963.Contig1_All	GO:0005488
CL14965.Contig1_All	GO:0004672	GO:0006464	GO:0032559
CL14966.Contig1_All	GO:0016787	GO:0044238	GO:0044464
CL14968.Contig1_All	GO:0004812	GO:0006418	GO:0032559	GO:0009536
CL14969.Contig1_All	GO:0009941	GO:0016705	GO:0006631
CL14976.Contig1_All	GO:0006261	GO:0043232	GO:0043231	GO:0003916
CL14978.Contig1_All	GO:0015662	GO:0046873	GO:0000166	GO:0008152	GO:0006812	GO:0016020
CL14987.Contig1_All	GO:0043231	GO:0009725	GO:0046914	GO:0010468	GO:0000902	GO:0048581	GO:0070076
CL14988.Contig1_All	GO:0051707	GO:0016020	GO:0046872	GO:0015833
CL14995.Contig1_All	GO:0015031	GO:0044464
CL14999.Contig1_All	GO:0046872	GO:0044237	GO:0016787	GO:0043170	GO:0044238
CL15.Contig1_All	GO:0016833	GO:0009081	GO:0043231
CL15.Contig2_All	GO:0016833	GO:0009081	GO:0043231
CL15.Contig4_All	GO:0016833	GO:0009081	GO:0043231
CL15.Contig5_All	GO:0016833	GO:0043231
CL1500.Contig1_All	GO:0003824
CL15002.Contig1_All	GO:0016020	GO:0046914	GO:0043231
CL15003.Contig1_All	GO:0006259	GO:0043234	GO:0043231
CL15004.Contig1_All	GO:0046872
CL15005.Contig1_All	GO:0006952	GO:0009987	GO:0000166
CL15011.Contig1_All	GO:0006260	GO:0004175	GO:0019538	GO:0003676	GO:0031410	GO:0034061
CL15014.Contig1_All	GO:0044444	GO:0051234	GO:0006091	GO:0043231	GO:0019725
CL15015.Contig1_All	GO:0031224
CL15016.Contig1_All	GO:0016772	GO:0006520
CL15017.Contig1_All	GO:0046527	GO:0003006	GO:0043231
CL15018.Contig1_All	GO:0012501	GO:0016787	GO:0006950	GO:0032559
CL15023.Contig1_All	GO:0006810	GO:0031224
CL15024.Contig1_All	GO:0043169	GO:0016682	GO:0016716	GO:0009534	GO:0008152
CL15029.Contig1_All	GO:0016791
CL15032.Contig1_All	GO:0048522	GO:0005488	GO:0010033	GO:0010608	GO:0051707
CL15033.Contig1_All	GO:0009314	GO:0009888	GO:0009606	GO:0005488	GO:0048364	GO:0060089	GO:0010051
CL15036.Contig1_All	GO:0032501	GO:0001071
CL15038.Contig1_All	GO:0004721	GO:0043234	GO:0006464	GO:0043169
CL15042.Contig1_All	GO:0005576	GO:0016798	GO:0030312	GO:0016758	GO:0044042
CL15046.Contig1_All	GO:0004871	GO:0006464	GO:0004713	GO:0032559
CL15050.Contig1_All	GO:0031224	GO:0005488	GO:0043231
CL15055.Contig1_All	GO:0044464
CL15057.Contig1_All	GO:0046872	GO:0016020
CL15058.Contig1_All	GO:0003006	GO:0005488	GO:0009536
CL15061.Contig1_All	GO:0008152	GO:0016641
CL15066.Contig1_All	GO:0032559	GO:0042623
CL15068.Contig1_All	GO:0043231
CL1507.Contig1_All	GO:0003006
CL15072.Contig1_All	GO:0012501	GO:0032559
CL15073.Contig1_All	GO:0006464	GO:0004672	GO:0031224	GO:0032559
CL15074.Contig1_All	GO:0046873	GO:0005451	GO:0043231	GO:0031224	GO:0030001
CL15079.Contig1_All	GO:0043169	GO:0006468	GO:0043234	GO:0004672	GO:0004721	GO:0016020
CL15080.Contig1_All	GO:0006952	GO:0009987	GO:0000166
CL15081.Contig1_All	GO:0010468	GO:0003677	GO:0006350
CL15084.Contig1_All	GO:0043234	GO:0005488	GO:0048278	GO:0043231	GO:0044444
CL15089.Contig1_All	GO:0046872	GO:0003824
CL15097.Contig1_All	GO:0009987	GO:0005488
CL15098.Contig1_All	GO:0043231	GO:0005488	GO:0030529
CL15101.Contig1_All	GO:0043231	GO:0003676	GO:0006259	GO:0042623	GO:0034061	GO:0010467	GO:0009639	GO:0032559
CL1511.Contig1_All	GO:0008152	GO:0016491
CL1511.Contig3_All	GO:0016491	GO:0008152
CL1511.Contig4_All	GO:0016491	GO:0008152
CL15110.Contig1_All	GO:0045229	GO:0016759	GO:0031224	GO:0009250
CL15118.Contig1_All	GO:0016301
CL15120.Contig1_All	GO:0016301	GO:0006464	GO:0032559
CL15128.Contig1_All	GO:0004812	GO:0043231	GO:0006418	GO:0032559
CL15137.Contig1_All	GO:0031410
CL15140.Contig1_All	GO:0010468	GO:0003676
CL15143.Contig1_All	GO:0004551	GO:0009536
CL15144.Contig1_All	GO:0046872	GO:0044444	GO:0006972
CL15146.Contig1_All	GO:0019538	GO:0004175
CL15154.Contig1_All	GO:0006810	GO:0031224
CL15156.Contig1_All	GO:0006259	GO:0005657	GO:0003677	GO:0016462	GO:0032559	GO:0034061
CL15159.Contig1_All	GO:0016787	GO:0005488
CL15160.Contig1_All	GO:0003824
CL15162.Contig1_All	GO:0043231
CL15169.Contig1_All	GO:0005488	GO:0009108	GO:0009755	GO:0042040	GO:0044424
CL1517.Contig1_All	GO:0044238	GO:0005488
CL15175.Contig1_All	GO:0008152	GO:0016634	GO:0005506
CL15178.Contig1_All	GO:0044464	GO:0046914
CL15183.Contig1_All	GO:0016020	GO:0016747	GO:0005488
CL15187.Contig1_All	GO:0004672
CL15190.Contig1_All	GO:0010468	GO:0006350
CL15191.Contig1_All	GO:0005488
CL15192.Contig1_All	GO:0046907	GO:0005622
CL15199.Contig1_All	GO:0019538	GO:0004175
CL15201.Contig1_All	GO:0005488	GO:0030118	GO:0022892	GO:0015031
CL15203.Contig1_All	GO:0043231	GO:0040007	GO:0032875	GO:0000904
CL15206.Contig1_All	GO:0031410	GO:0006810
CL15208.Contig1_All	GO:0042626	GO:0043231	GO:0032559
CL1521.Contig1_All	GO:0046914
CL15210.Contig1_All	GO:0016614	GO:0005488
CL15212.Contig1_All	GO:0005488
CL15216.Contig1_All	GO:0043231
CL15217.Contig1_All	GO:0043231	GO:0010467	GO:0005198	GO:0033279
CL15218.Contig1_All	GO:0016884	GO:0006528
CL15220.Contig1_All	GO:0046872	GO:0009058	GO:0043231	GO:0016780
CL15221.Contig1_All	GO:0016740
CL15223.Contig1_All	GO:0044464
CL15225.Contig1_All	GO:0004871	GO:0008320	GO:0031966	GO:0015031
CL15226.Contig1_All	GO:0005488	GO:0005743	GO:0009536	GO:0043623	GO:0030005	GO:0031163	GO:0015405	GO:0009639
CL15228.Contig1_All	GO:0005488	GO:0004672
CL15231.Contig1_All	GO:0009527	GO:0032561
CL15233.Contig1_All	GO:0071555	GO:0030312	GO:0030234	GO:0009536	GO:0004091
CL15239.Contig1_All	GO:0046914
CL15243.Contig1_All	GO:0019538	GO:0004175	GO:0032559	GO:0042623
CL15245.Contig1_All	GO:0005488
CL15246.Contig1_All	GO:0042277	GO:0003723	GO:0048500	GO:0009532	GO:0032561	GO:0016462	GO:0006614
CL15251.Contig1_All	GO:0016020	GO:0003779	GO:0016043
CL15256.Contig1_All	GO:0016741
CL15257.Contig1_All	GO:0050896	GO:0044444	GO:0016020
CL15258.Contig1_All	GO:0043231	GO:0046914	GO:0010468	GO:0048581	GO:0001071	GO:0016020
CL1526.Contig1_All	GO:0009108	GO:0016301	GO:0042579	GO:0032559	GO:0009536
CL15265.Contig1_All	GO:0016740
CL15270.Contig1_All	GO:0016209	GO:0005506	GO:0006950	GO:0016787	GO:0006396
CL15275.Contig1_All	GO:0043231
CL15280.Contig1_All	GO:0009534
CL15289.Contig1_All	GO:0031224
CL15290.Contig1_All	GO:0005515	GO:0050896
CL15298.Contig1_All	GO:0016020
CL15304.Contig1_All	GO:0031224	GO:0022900	GO:0015002	GO:0005746	GO:0009536	GO:0051234	GO:0005506
CL15306.Contig1_All	GO:0005576	GO:0016798	GO:0030312	GO:0016758	GO:0044042
CL15309.Contig1_All	GO:0004872	GO:0006952	GO:0023060	GO:0012501	GO:0016462	GO:0044425	GO:0032559
CL1531.Contig1_All	GO:0043231
CL15315.Contig1_All	GO:0016021	GO:0009612	GO:0070838
CL1532.Contig1_All	GO:0046914	GO:0043231	GO:0044427	GO:0010468	GO:0003676	GO:0004386	GO:0006350	GO:0048527	GO:0032559	GO:0009738	GO:0006325
CL15320.Contig1_All	GO:0016715	GO:0043623	GO:0044464	GO:0006547
CL15323.Contig1_All	GO:0009526	GO:0046914	GO:0008152	GO:0016418
CL15335.Contig1_All	GO:0016712	GO:0008152	GO:0016713	GO:0005506	GO:0042598
CL15338.Contig1_All	GO:0006260	GO:0004175	GO:0019538	GO:0003676	GO:0043229	GO:0034061
CL15345.Contig1_All	GO:0008415
CL15346.Contig1_All	GO:0046914
CL15348.Contig1_All	GO:0016020	GO:0004091	GO:0005515	GO:0006629
CL15351.Contig1_All	GO:0006950	GO:0016787	GO:0016020	GO:0000166
CL15352.Contig1_All	GO:0043231
CL15353.Contig1_All	GO:0009725	GO:0043647	GO:0046030	GO:0032501	GO:0016628
CL15360.Contig1_All	GO:0016866	GO:0003676	GO:0010467	GO:0044444	GO:0009451	GO:0031981
CL15363.Contig1_All	GO:0031224	GO:0005618	GO:0004672	GO:0016628	GO:0009532	GO:0007167	GO:0031410	GO:0032559	GO:0006464
CL15366.Contig1_All	GO:0004091	GO:0030234
CL15369.Contig1_All	GO:0006351	GO:0003676	GO:0003712
CL1537.Contig1_All	GO:0004683	GO:0005488	GO:0030120	GO:0015031
CL15374.Contig1_All	GO:0032561	GO:0043623	GO:0007017	GO:0017111	GO:0032991	GO:0015630
CL15378.Contig1_All	GO:0010467	GO:0003676	GO:0043412
CL15379.Contig1_All	GO:0015291	GO:0015893	GO:0009536
CL15380.Contig1_All	GO:0003006	GO:0042623	GO:0032559	GO:0031981
CL15396.Contig1_All	GO:0005488	GO:0000902
CL15398.Contig1_All	GO:0043167	GO:0005618	GO:0031225	GO:0031410	GO:0044238	GO:0008422
CL15400.Contig1_All	GO:0044464	GO:0046914
CL15401.Contig1_All	GO:0010468	GO:0009725	GO:0006351	GO:0003676	GO:0001071	GO:0006970	GO:0043231
CL15402.Contig1_All	GO:0010468	GO:0006351	GO:0046914
CL15403.Contig1_All	GO:0031224	GO:0009536
CL15406.Contig1_All	GO:0043231	GO:0032559	GO:0019829
CL15409.Contig1_All	GO:0019783	GO:0046872	GO:0048827	GO:0009791
CL15414.Contig1_All	GO:0006464	GO:0004702	GO:0032559
CL15416.Contig1_All	GO:0010468	GO:0001071
CL15419.Contig1_All	GO:0044267	GO:0050896	GO:0005515	GO:0043231
CL1542.Contig1_All	GO:0006281
CL15421.Contig1_All	GO:0051234	GO:0016662	GO:0010035	GO:0016664	GO:0042126	GO:0051536	GO:0005506	GO:0009532	GO:0005576	GO:0006091
CL15422.Contig1_All	GO:0010118	GO:0000160	GO:0043231	GO:0009725	GO:0046872	GO:0015662	GO:0000166	GO:0008152	GO:0030001	GO:0005375	GO:0016020
CL15423.Contig1_All	GO:0003824
CL15427.Contig1_All	GO:0005975	GO:0008194	GO:0031410
CL15438.Contig1_All	GO:0016628	GO:0022891	GO:0008152	GO:0031224	GO:0006810
CL15442.Contig1_All	GO:0005773	GO:0005515	GO:0003824
CL15444.Contig1_All	GO:0055086	GO:0043234	GO:0032446	GO:0019787
CL15446.Contig1_All	GO:0003676
CL15447.Contig1_All	GO:0046872	GO:0003676	GO:0006259
CL15448.Contig1_All	GO:0006412	GO:0006996	GO:0009526	GO:0016020
CL15452.Contig1_All	GO:0006464	GO:0009608	GO:0004672	GO:0005618	GO:0031225	GO:0016628	GO:0007167	GO:0032559
CL15455.Contig1_All	GO:0046914
CL15461.Contig1_All	GO:0003676	GO:0006259
CL15464.Contig1_All	GO:0044238	GO:0044464	GO:0043234	GO:0030246	GO:0043167	GO:0015925
CL15468.Contig1_All	GO:0003723	GO:0010467	GO:0016891	GO:0017111	GO:0031410	GO:0032559
CL15472.Contig1_All	GO:0046914	GO:0043231
CL15477.Contig1_All	GO:0005488
CL15479.Contig1_All	GO:0032559	GO:0003690	GO:0006281
CL1548.Contig1_All	GO:0006351	GO:0030528	GO:0003676
CL1548.Contig2_All	GO:0005488	GO:0006350
CL15484.Contig1_All	GO:0004407	GO:0003676	GO:0016458	GO:0046914	GO:0016585	GO:0051287	GO:0006351	GO:0006464
CL15487.Contig1_All	GO:0003677
CL1549.Contig1_All	GO:0043231
CL15491.Contig1_All	GO:0046914
CL155.Contig1_All	GO:0019866	GO:0046872	GO:0006810	GO:0031224
CL15507.Contig1_All	GO:0006259	GO:0016788	GO:0006950	GO:0004672	GO:0044464	GO:0000166
CL15508.Contig1_All	GO:0004872	GO:0006952	GO:0023060	GO:0012501	GO:0044425	GO:0032559
CL15509.Contig1_All	GO:0044237	GO:0003676	GO:0009521	GO:0031224	GO:0005515
CL15515.Contig1_All	GO:0016020	GO:0046914	GO:0008152	GO:0031410	GO:0016682
CL15516.Contig1_All	GO:0046872	GO:0016604	GO:0000398
CL15519.Contig1_All	GO:0003676
CL1552.Contig1_All	GO:0012505	GO:0031224	GO:0008643	GO:0005402	GO:0015144
CL15525.Contig1_All	GO:0050832	GO:0009987	GO:0031224
CL15526.Contig1_All	GO:0043234	GO:0046914	GO:0032446	GO:0019787
CL15537.Contig1_All	GO:0044464
CL15541.Contig1_All	GO:0004871	GO:0006464	GO:0004672	GO:0016020	GO:0032559
CL15547.Contig1_All	GO:0046914	GO:0019318	GO:0016616
CL15559.Contig1_All	GO:0043231	GO:0003676	GO:0044427	GO:0004175	GO:0046914	GO:0006260	GO:0019538	GO:0034061	GO:0006325
CL1556.Contig1_All	GO:0005488
CL1556.Contig2_All	GO:0005488
CL15563.Contig1_All	GO:0006259	GO:0003676	GO:0044249	GO:0016020	GO:0003824
CL15567.Contig1_All	GO:0016491	GO:0008152	GO:0005506
CL15569.Contig1_All	GO:0009725	GO:0009314	GO:0006810	GO:0043231	GO:0044444	GO:0005504
CL15571.Contig1_All	GO:0043231
CL15574.Contig1_All	GO:0015837	GO:0043231	GO:0031224	GO:0005275
CL15576.Contig1_All	GO:0006464	GO:0030246	GO:0004713	GO:0032559
CL15580.Contig1_All	GO:0010038
CL15585.Contig1_All	GO:0031224
CL15586.Contig1_All	GO:0005488	GO:0006810	GO:0008320	GO:0031224	GO:0009507	GO:0009579
CL15588.Contig1_All	GO:0044464	GO:0006605	GO:0005488
CL1559.Contig1_All	GO:0044238	GO:0016846	GO:0010038	GO:0009536	GO:0005515	GO:0043169
CL15603.Contig1_All	GO:0009416	GO:0046914
CL15606.Contig1_All	GO:0016653	GO:0046914	GO:0008152	GO:0000166
CL15616.Contig1_All	GO:0016866	GO:0009451
CL15627.Contig1_All	GO:0071555	GO:0005618	GO:0030234	GO:0004091
CL15628.Contig1_All	GO:0042579	GO:0016289
CL15636.Contig1_All	GO:0016628	GO:0008152	GO:0031224	GO:0006810	GO:0022857
CL15641.Contig1_All	GO:0008080
CL15644.Contig1_All	GO:0044238	GO:0046872	GO:0004629	GO:0060089	GO:0023060
CL15645.Contig1_All	GO:0004659
CL15648.Contig1_All	GO:0032561	GO:0003006	GO:0043231	GO:0032506
CL15656.Contig1_All	GO:0010468	GO:0006351	GO:0003677	GO:0001071	GO:0043231
CL15661.Contig1_All	GO:0005488
CL1567.Contig1_All	GO:0051707	GO:0043234	GO:0052482	GO:0035251	GO:0023033	GO:0048229	GO:0006074	GO:0002218	GO:0009887	GO:0031410	GO:0010260	GO:0016020
CL15671.Contig1_All	GO:0003676	GO:0003909	GO:0010212	GO:0044464	GO:0032559	GO:0006281
CL15676.Contig1_All	GO:0031224	GO:0009206	GO:0046873	GO:0019829	GO:0005515	GO:0070838	GO:0032559
CL15679.Contig1_All	GO:0016791	GO:0009536
CL15685.Contig1_All	GO:0004871	GO:0004674	GO:0000166
CL15690.Contig1_All	GO:0046030	GO:0043647
CL15706.Contig1_All	GO:0006464	GO:0004674	GO:0032559
CL15707.Contig1_All	GO:0006464	GO:0006950	GO:0004672	GO:0032559
CL15709.Contig1_All	GO:0016020	GO:0008152	GO:0016491	GO:0043231
CL15714.Contig1_All	GO:0034062	GO:0003676	GO:0043231	GO:0010467	GO:0017111	GO:0032559
CL15725.Contig1_All	GO:0008415	GO:0009105	GO:0043412	GO:0043231
CL15726.Contig1_All	GO:0006405	GO:0009725	GO:0005635	GO:0031224
CL15738.Contig1_All	GO:0019321	GO:0016773	GO:0009532
CL15744.Contig1_All	GO:0010468
CL15750.Contig1_All	GO:0016791	GO:0044238	GO:0009267
CL15756.Contig1_All	GO:0000166	GO:0008135
CL1576.Contig1_All	GO:0043231
CL15760.Contig1_All	GO:0003723	GO:0006259	GO:0016891	GO:0031981	GO:0042623	GO:0030422	GO:0032559	GO:0035195
CL15764.Contig1_All	GO:0005488	GO:0043231
CL15765.Contig1_All	GO:0009451	GO:0009536
CL15766.Contig1_All	GO:0034062	GO:0003676	GO:0001882	GO:0006350	GO:0009536
CL15770.Contig1_All	GO:0015833	GO:0031224
CL15772.Contig1_All	GO:0043623	GO:0016020	GO:0032991	GO:0044444
CL15776.Contig1_All	GO:0004175	GO:0019538	GO:0044464
CL15778.Contig1_All	GO:0043231
CL15784.Contig1_All	GO:0006952	GO:0009987	GO:0000166
CL15786.Contig1_All	GO:0005576	GO:0044424	GO:0016831	GO:0000166	GO:0048037	GO:0009225
CL15787.Contig1_All	GO:0003676	GO:0006396	GO:0043231
CL15789.Contig1_All	GO:0043169	GO:0004470	GO:0043648	GO:0031980	GO:0000166
CL15798.Contig1_All	GO:0000785	GO:0003676	GO:0034728	GO:0043231
CL15808.Contig1_All	GO:0031224	GO:0016759	GO:0046914	GO:0045229	GO:0009250	GO:0003006	GO:0009832
CL15814.Contig1_All	GO:0006412	GO:0043231	GO:0003747	GO:0046914	GO:0033279	GO:0034062	GO:0005198
CL15816.Contig1_All	GO:0001522	GO:0016866	GO:0006399
CL15817.Contig1_All	GO:0004872	GO:0006464	GO:0006950	GO:0004672	GO:0031224	GO:0016628	GO:0007167	GO:0032559
CL15825.Contig1_All	GO:0006768	GO:0016769	GO:0048037
CL15829.Contig1_All	GO:0030313	GO:0008066	GO:0006810	GO:0031224	GO:0005231
CL15832.Contig1_All	GO:0046914
CL15835.Contig1_All	GO:0046914
CL15836.Contig1_All	GO:0006259	GO:0009414	GO:0009409	GO:0042623	GO:0032559
CL15840.Contig1_All	GO:0004871	GO:0006464	GO:0004672	GO:0031224	GO:0031410	GO:0032559
CL15841.Contig1_All	GO:0009536
CL1585.Contig1_All	GO:0004683
CL15852.Contig1_All	GO:0016655	GO:0008152	GO:0046914
CL15854.Contig1_All	GO:0015082	GO:0031224	GO:0016628	GO:0008152	GO:0000041
CL15857.Contig1_All	GO:0050896	GO:0006629	GO:0004091
CL15866.Contig1_All	GO:0046914	GO:0043231
CL15873.Contig1_All	GO:0043231
CL15876.Contig1_All	GO:0015031	GO:0031224	GO:0043231
CL15879.Contig1_All	GO:0032446	GO:0060255	GO:0019787
CL15883.Contig1_All	GO:0008152	GO:0016670
CL15886.Contig1_All	GO:0045489	GO:0043231	GO:0003774	GO:0000166	GO:0008194
CL15892.Contig1_All	GO:0016301	GO:0008654	GO:0044464	GO:0032559
CL15893.Contig1_All	GO:0008152	GO:0004753
CL15912.Contig1_All	GO:0007010	GO:0008092
CL15915.Contig1_All	GO:0046914	GO:0003676	GO:0043231
CL15916.Contig1_All	GO:0043234	GO:0006074	GO:0035251	GO:0044464
CL15918.Contig1_All	GO:0004871	GO:0009987	GO:0004674	GO:0000166
CL15920.Contig1_All	GO:0010468	GO:0006350
CL15924.Contig1_All	GO:0046914	GO:0003676	GO:0006259
CL15926.Contig1_All	GO:0031224	GO:0031410
CL15929.Contig1_All	GO:0006810
CL15930.Contig1_All	GO:0031410
CL15931.Contig1_All	GO:0004672	GO:0008152	GO:0016020	GO:0000166
CL15936.Contig1_All	GO:0031410
CL15938.Contig1_All	GO:0006464	GO:0030246	GO:0004702	GO:0004713	GO:0008037	GO:0044464	GO:0032559
CL15941.Contig1_All	GO:0006350
CL15946.Contig1_All	GO:0004871	GO:0006464	GO:0004672	GO:0031224	GO:0016628	GO:0007167	GO:0032559
CL15947.Contig1_All	GO:0030312	GO:0006810	GO:0043231	GO:0005215
CL15949.Contig1_All	GO:0009314	GO:0009888	GO:0005488	GO:0048364	GO:0060089	GO:0010051
CL1595.Contig1_All	GO:0043231	GO:0009908	GO:0016274	GO:0042802	GO:0034969	GO:0035247	GO:0046983
CL1595.Contig2_All	GO:0043231	GO:0009908	GO:0016274	GO:0042802	GO:0034969	GO:0035247	GO:0046983
CL15952.Contig1_All	GO:0005488	GO:0043231
CL15956.Contig1_All	GO:0003676	GO:0006396	GO:0043231
CL15958.Contig1_All	GO:0005840	GO:0010467	GO:0022613
CL15963.Contig1_All	GO:0003824	GO:0005488
CL15966.Contig1_All	GO:0003676	GO:0006260	GO:0009536	GO:0034061	GO:0004812	GO:0006418	GO:0003006	GO:0032559
CL15968.Contig1_All	GO:0003824
CL15972.Contig1_All	GO:0043234	GO:0035251	GO:0006074	GO:0009860	GO:0009555	GO:0044464
CL15979.Contig1_All	GO:0019897	GO:0032501	GO:0004683
CL15991.Contig1_All	GO:0050896	GO:0044432	GO:0016628	GO:0008152	GO:0032559
CL15993.Contig1_All	GO:0009987	GO:0005488	GO:0009526
CL15994.Contig1_All	GO:0006464	GO:0004713	GO:0016020	GO:0032559
CL15995.Contig1_All	GO:0008037	GO:0015630	GO:0009536	GO:0003774	GO:0007017	GO:0016020	GO:0032559	GO:0004702	GO:0006464
CL15997.Contig1_All	GO:0009526	GO:0004175	GO:0046914	GO:0016485	GO:0009532	GO:0005576	GO:0010038
CL15999.Contig1_All	GO:0009536
CL16.Contig1_All	GO:0043231	GO:0050789
CL16.Contig2_All	GO:0043231	GO:0050789
CL16.Contig3_All	GO:0043231	GO:0050789
CL16.Contig4_All	GO:0043231	GO:0050789
CL16007.Contig1_All	GO:0043231
CL16012.Contig1_All	GO:0005488
CL16016.Contig1_All	GO:0015031	GO:0022892
CL16018.Contig1_All	GO:0044464
CL1602.Contig1_All	GO:0043231
CL16021.Contig1_All	GO:0046914	GO:0003824	GO:0043231
CL16024.Contig1_All	GO:0004721
CL16026.Contig1_All	GO:0031410	GO:0043231
CL16028.Contig1_All	GO:0046914
CL16029.Contig1_All	GO:0003723	GO:0006613	GO:0030529
CL16030.Contig1_All	GO:0030001	GO:0016020	GO:0046873
CL16032.Contig1_All	GO:0009725	GO:0009605	GO:0043231	GO:0060918	GO:0016020
CL16034.Contig1_All	GO:0046914
CL16036.Contig1_All	GO:0016462	GO:0032559
CL16037.Contig1_All	GO:0019866	GO:0046907	GO:0031224
CL16039.Contig1_All	GO:0044464	GO:0003824
CL16040.Contig1_All	GO:0031406	GO:0006464	GO:0004672	GO:0044444	GO:0032559
CL16046.Contig1_All	GO:0031224	GO:0017111	GO:0006810	GO:0016628	GO:0006875	GO:0006970	GO:0031090	GO:0008152	GO:0015405	GO:0004888	GO:0005773	GO:0032559
CL16048.Contig1_All	GO:0003824
CL16052.Contig1_All	GO:0004871	GO:0006464	GO:0004672	GO:0031224	GO:0016628	GO:0007167	GO:0031410	GO:0032559
CL16055.Contig1_All	GO:0044424	GO:0004871	GO:0005488	GO:0009755
CL16069.Contig1_All	GO:0016772
CL16078.Contig1_All	GO:0003676	GO:0005506	GO:0043231	GO:0008152	GO:0003824
CL16080.Contig1_All	GO:0043231	GO:0009408
CL16087.Contig1_All	GO:0031224
CL16088.Contig1_All	GO:0006261	GO:0043232	GO:0043231	GO:0003916
CL16091.Contig1_All	GO:0043231
CL16093.Contig1_All	GO:0004872	GO:0010468	GO:0006351	GO:0006952	GO:0003676	GO:0001071	GO:0043231	GO:0023060	GO:0044425
CL16094.Contig1_All	GO:0031410
CL16097.Contig1_All	GO:0010468	GO:0003676
CL161.Contig1_All	GO:0016301
CL16101.Contig1_All	GO:0010468	GO:0006351	GO:0003677	GO:0001071	GO:0043231
CL16103.Contig1_All	GO:0005488	GO:0044260	GO:0009058	GO:0090304	GO:0007275
CL16109.Contig1_All	GO:0046914	GO:0009536
CL16111.Contig1_All	GO:0043231	GO:0016020
CL16116.Contig1_All	GO:0043231	GO:0030312
CL1612.Contig1_All	GO:0043229
CL16122.Contig1_All	GO:0030554	GO:0006399	GO:0016627	GO:0044464	GO:0019740
CL16126.Contig1_All	GO:0031224	GO:0031410
CL16133.Contig1_All	GO:0006464	GO:0004702	GO:0016020	GO:0032559
CL16137.Contig1_All	GO:0046872	GO:0044464
CL16142.Contig1_All	GO:0004672
CL16148.Contig1_All	GO:0005488
CL16149.Contig1_All	GO:0006259	GO:0016874	GO:0033554	GO:0016020	GO:0000166
CL16155.Contig1_All	GO:0043231	GO:0032446	GO:0046914	GO:0019787	GO:0006350	GO:0006950
CL16159.Contig1_All	GO:0010468	GO:0005488	GO:0001071
CL16162.Contig1_All	GO:0016104	GO:0031559
CL16164.Contig1_All	GO:0004871	GO:0006464	GO:0030246	GO:0004672	GO:0008037	GO:0032559
CL16171.Contig1_All	GO:0009536	GO:0004812	GO:0006418	GO:0003006	GO:0032559
CL16172.Contig1_All	GO:0044464
CL16175.Contig1_All	GO:0006260	GO:0003676	GO:0043231	GO:0034061	GO:0006396
CL16176.Contig1_All	GO:0005911	GO:0010496
CL16178.Contig1_All	GO:0008187
CL16182.Contig1_All	GO:0044238	GO:0008374	GO:0008080	GO:0031410
CL16191.Contig1_All	GO:0009526	GO:0009409	GO:0009608	GO:0016301	GO:0009532	GO:0006796	GO:0032559
CL16197.Contig1_All	GO:0005488
CL16199.Contig1_All	GO:0005488	GO:0009987
CL16202.Contig1_All	GO:0044464
CL16203.Contig1_All	GO:0005506
CL16204.Contig1_All	GO:0016772
CL16210.Contig1_All	GO:0046914	GO:0043231
CL16211.Contig1_All	GO:0043231	GO:0008654	GO:0016835	GO:0006631
CL16213.Contig1_All	GO:0043231
CL16214.Contig1_All	GO:0005488	GO:0043231
CL16217.Contig1_All	GO:0006952	GO:0009987	GO:0000166
CL16218.Contig1_All	GO:0048438	GO:0003676	GO:0046983	GO:0043231
CL1622.Contig2_All	GO:0017111	GO:0046914	GO:0003676	GO:0048229	GO:0032559
CL16220.Contig1_All	GO:0043231	GO:0016020
CL16230.Contig1_All	GO:0032561	GO:0043623	GO:0007017	GO:0017111	GO:0032991	GO:0015630
CL16232.Contig1_All	GO:0015405	GO:0031090	GO:0006818	GO:0043231	GO:0031224	GO:0016628	GO:0016462	GO:0008152
CL16240.Contig1_All	GO:0043231
CL16241.Contig1_All	GO:0006952	GO:0009987	GO:0000166
CL16242.Contig1_All	GO:0048037	GO:0009536
CL16244.Contig1_All	GO:0043231
CL16246.Contig1_All	GO:0003676	GO:0043231
CL16247.Contig1_All	GO:0044464
CL16251.Contig1_All	GO:0003676	GO:0007275
CL16252.Contig1_All	GO:0031224	GO:0052482	GO:0016628	GO:0007167	GO:0016706	GO:0032412	GO:0031410	GO:0009699	GO:0009581	GO:0032559	GO:0004702	GO:0006464
CL16254.Contig1_All	GO:0031461	GO:0042254	GO:0030684
CL16258.Contig1_All	GO:0046914	GO:0043231	GO:0031224	GO:0006631	GO:0003824
CL1626.Contig1_All	GO:0044431	GO:0005488
CL16260.Contig1_All	GO:0009526	GO:0016109	GO:0005506	GO:0016712
CL16261.Contig1_All	GO:0004672	GO:0009987	GO:0000166
CL16264.Contig1_All	GO:0030554	GO:0008152	GO:0031224	GO:0004497
CL16265.Contig1_All	GO:0016859	GO:0044267
CL16267.Contig1_All	GO:0043401	GO:0043231	GO:0004672	GO:0004871	GO:0016020	GO:0032559	GO:0006464
CL16268.Contig1_All	GO:0009536
CL16271.Contig1_All	GO:0006351	GO:0008134
CL16272.Contig1_All	GO:0005488
CL16276.Contig1_All	GO:0015631	GO:0004871
CL16281.Contig1_All	GO:0043231	GO:0048507	GO:0031461	GO:0048449	GO:0009965	GO:0016859	GO:0010051	GO:0010015	GO:0005515	GO:0016571
CL16282.Contig1_All	GO:0006952	GO:0009987	GO:0000166
CL16283.Contig1_All	GO:0005488
CL16285.Contig1_All	GO:0008152	GO:0016706
CL16290.Contig1_All	GO:0019538	GO:0004175	GO:0043231
CL16291.Contig1_All	GO:0046914	GO:0043231	GO:0003006	GO:0048364	GO:0008943	GO:0048229	GO:0000166	GO:0019318
CL16293.Contig1_All	GO:0031410	GO:0043231
CL16298.Contig1_All	GO:0004872	GO:0006952	GO:0023060	GO:0012501	GO:0044425	GO:0032559
CL16302.Contig1_All	GO:0008135	GO:0043231	GO:0006412
CL16310.Contig1_All	GO:0031224
CL16313.Contig1_All	GO:0005488	GO:0043231
CL16316.Contig1_All	GO:0005856	GO:0008092	GO:0006996
CL16322.Contig1_All	GO:0043234	GO:0006259	GO:0007059	GO:0009526	GO:0030894
CL16325.Contig1_All	GO:0006351	GO:0030528	GO:0003676	GO:0005667
CL16329.Contig1_All	GO:0023060	GO:0004674	GO:0009267	GO:0009743	GO:0006813	GO:0006970	GO:0032559	GO:0006464
CL16332.Contig1_All	GO:0031224	GO:0015851	GO:0015205
CL16335.Contig1_All	GO:0005488
CL16337.Contig1_All	GO:0016887
CL16343.Contig1_All	GO:0016757
CL16347.Contig1_All	GO:0044464
CL16348.Contig1_All	GO:0003933	GO:0009396	GO:0044424
CL16352.Contig1_All	GO:0043234	GO:0046914	GO:0019941	GO:0007049	GO:0004842	GO:0051707	GO:0032446
CL16354.Contig1_All	GO:0005975	GO:0010182
CL16358.Contig1_All	GO:0031224	GO:0031410
CL16371.Contig1_All	GO:0016788	GO:0006497	GO:0031090	GO:0043231
CL16378.Contig1_All	GO:0006631	GO:0004312
CL16381.Contig1_All	GO:0015837	GO:0043231	GO:0031224	GO:0005275
CL16386.Contig1_All	GO:0006810
CL16387.Contig1_All	GO:0006259	GO:0003678	GO:0042623	GO:0032559	GO:0003690
CL16391.Contig1_All	GO:0008104	GO:0016485	GO:0043231	GO:0044267	GO:0070011
CL16394.Contig1_All	GO:0016787
CL16396.Contig1_All	GO:0030528	GO:0043231	GO:0003676	GO:0006352	GO:0016628	GO:0001071
CL16398.Contig1_All	GO:0043231	GO:0016741	GO:0009451	GO:0006396
CL164.Contig1_All	GO:0008320	GO:0006810	GO:0043231
CL164.Contig2_All	GO:0008320	GO:0006810	GO:0043231
CL16400.Contig1_All	GO:0007275	GO:0009987	GO:0016462	GO:0032559	GO:0015630
CL16403.Contig1_All	GO:0005488
CL16406.Contig1_All	GO:0046872
CL16408.Contig1_All	GO:0006810
CL1641.Contig1_All	GO:0016787	GO:0031410
CL16410.Contig1_All	GO:0005488
CL16414.Contig1_All	GO:0005488
CL16415.Contig1_All	GO:0006464	GO:0043231	GO:0004674	GO:0032559
CL16420.Contig1_All	GO:0044464
CL16424.Contig1_All	GO:0006351	GO:0001071	GO:0043231
CL16425.Contig1_All	GO:0046873	GO:0009826	GO:0016020	GO:0030001
CL16427.Contig1_All	GO:0016757
CL16433.Contig1_All	GO:0008943	GO:0006007	GO:0000166	GO:0044424
CL16435.Contig1_All	GO:0006464	GO:0004672	GO:0043231	GO:0032559
CL16441.Contig1_All	GO:0006259	GO:0008092	GO:0007010	GO:0003916	GO:0017111	GO:0016020	GO:0015629	GO:0032559
CL16443.Contig1_All	GO:0006351	GO:0003677	GO:0001071	GO:0005515	GO:0043231
CL16444.Contig1_All	GO:0043169	GO:0018193	GO:0008238	GO:0008237	GO:0009536
CL16445.Contig1_All	GO:0010468	GO:0006351	GO:0003676	GO:0001071	GO:0043231
CL16450.Contig1_All	GO:0016426	GO:0001510	GO:0031224
CL16453.Contig1_All	GO:0009987	GO:0005488	GO:0009725	GO:0009627	GO:0016787
CL16454.Contig1_All	GO:0044464
CL16457.Contig1_All	GO:0009642	GO:0016772	GO:0010118	GO:0009725	GO:0046914	GO:0006796	GO:0016616	GO:0030865	GO:0007127	GO:0006732	GO:0009657	GO:0010467	GO:0004721	GO:0044424	GO:0006464
CL1646.Contig1_All	GO:0005488
CL16460.Contig1_All	GO:0016778	GO:0043231	GO:0046872	GO:0008652	GO:0016765	GO:0044444	GO:0009396	GO:0006950
CL16461.Contig1_All	GO:0016757
CL16463.Contig1_All	GO:0015154	GO:0015766	GO:0043231	GO:0005351	GO:0016021
CL16464.Contig1_All	GO:0016020	GO:0031410	GO:0009536
CL16466.Contig1_All	GO:0044464
CL16469.Contig1_All	GO:0003824
CL16476.Contig1_All	GO:0043231	GO:0009987
CL16489.Contig1_All	GO:0006464	GO:0016301	GO:0032559	GO:0009536
CL16495.Contig1_All	GO:0019897
CL16498.Contig1_All	GO:0005488
CL16506.Contig1_All	GO:0035556	GO:0048193	GO:0044431	GO:0016023	GO:0032561	GO:0006950	GO:0016020
CL16508.Contig1_All	GO:0008152	GO:0016491	GO:0005506
CL16523.Contig1_All	GO:0048868	GO:0007154	GO:0048229
CL16528.Contig1_All	GO:0003824	GO:0046914
CL16532.Contig1_All	GO:0005488
CL16537.Contig1_All	GO:0019866	GO:0016757	GO:0022892	GO:0006810	GO:0043231	GO:0031224
CL16556.Contig1_All	GO:0010468	GO:0006351	GO:0003677	GO:0001071	GO:0043231
CL16558.Contig1_All	GO:0044464	GO:0032559	GO:0003690	GO:0006281
CL16560.Contig1_All	GO:0003676
CL16571.Contig1_All	GO:0010008	GO:0006810
CL16572.Contig1_All	GO:0043231	GO:0010467	GO:0015935	GO:0005198
CL16578.Contig1_All	GO:0016020	GO:0050896	GO:0004091	GO:0005515	GO:0006629
CL16580.Contig1_All	GO:0003676	GO:0006397	GO:0016741	GO:0009536
CL16588.Contig1_All	GO:0007049	GO:0009292	GO:0046914	GO:0048229	GO:0016279	GO:0009536	GO:0006351
CL16593.Contig1_All	GO:0043234	GO:0003676	GO:0051003	GO:0008408	GO:0006779	GO:0010467	GO:0009528
CL16595.Contig1_All	GO:0016879	GO:0044464	GO:0043234	GO:0032446
CL16603.Contig1_All	GO:0044444	GO:0004553
CL16605.Contig1_All	GO:0031406	GO:0006464	GO:0004672	GO:0044444	GO:0032559
CL16615.Contig1_All	GO:0043231
CL16616.Contig1_All	GO:0005488	GO:0006952	GO:0009639
CL16618.Contig1_All	GO:0016491	GO:0005506
CL16620.Contig1_All	GO:0043231	GO:0016740	GO:0000394
CL16622.Contig1_All	GO:0012505	GO:0044459	GO:0000226	GO:0044430	GO:0015630
CL16623.Contig1_All	GO:0003676
CL16625.Contig1_All	GO:0044238	GO:0005488	GO:0015926	GO:0043231
CL16631.Contig1_All	GO:0016787
CL16634.Contig1_All	GO:0045229	GO:0044459	GO:0035251	GO:0005618	GO:0043231	GO:0009250
CL16637.Contig1_All	GO:0043169	GO:0016791	GO:0055061	GO:0005618	GO:0043231
CL16638.Contig1_All	GO:0009526
CL16639.Contig1_All	GO:0044464	GO:0008152	GO:0016616	GO:0043169
CL16641.Contig1_All	GO:0004872	GO:0006952	GO:0023060	GO:0012501	GO:0016462	GO:0044425	GO:0032559
CL16642.Contig1_All	GO:0046914	GO:0032502	GO:0008152	GO:0016634	GO:0031410	GO:0030312	GO:0009267
CL16646.Contig1_All	GO:0005488	GO:0009608	GO:0016628	GO:0023060	GO:0008152	GO:0016020	GO:0031410	GO:0009536	GO:0016772	GO:0044419
CL16654.Contig1_All	GO:0030005	GO:0032502	GO:0005507	GO:0006970	GO:0034755	GO:0010038	GO:0009536
CL16655.Contig1_All	GO:0016020
CL16659.Contig1_All	GO:0003676	GO:0006259	GO:0008168
CL16664.Contig1_All	GO:0016020	GO:0016491	GO:0006810	GO:0005215
CL16669.Contig1_All	GO:0043623	GO:0009532	GO:0009534
CL1667.Contig1_All	GO:0046914
CL1667.Contig2_All	GO:0046914
CL16671.Contig1_All	GO:0003676	GO:0043231
CL16673.Contig1_All	GO:0015631
CL16675.Contig1_All	GO:0007275	GO:0009987	GO:0016462	GO:0032559	GO:0015630
CL16679.Contig1_All	GO:0009267	GO:0003824
CL16682.Contig1_All	GO:0010468	GO:0006351	GO:0003677	GO:0001071	GO:0043231
CL16694.Contig1_All	GO:0005488
CL16695.Contig1_All	GO:0022891	GO:0044464	GO:0009566	GO:0006810
CL16702.Contig1_All	GO:0006464	GO:0004672	GO:0016020	GO:0032559
CL16703.Contig1_All	GO:0043231	GO:0016620	GO:0046914	GO:0010017	GO:0006950
CL16705.Contig1_All	GO:0010467	GO:0030529	GO:0005198
CL16709.Contig1_All	GO:0006464	GO:0004702	GO:0004713	GO:0032559
CL16715.Contig1_All	GO:0043231
CL16722.Contig1_All	GO:0019321	GO:0016773	GO:0010467	GO:0006796	GO:0032559	GO:0044424
CL16723.Contig1_All	GO:0048037	GO:0016846
CL16725.Contig1_All	GO:0016832	GO:0006007	GO:0044424
CL16726.Contig1_All	GO:0009312	GO:0009536	GO:0005985	GO:0019406	GO:0008378	GO:0016301	GO:0006950
CL16728.Contig1_All	GO:0044464	GO:0006950
CL16732.Contig1_All	GO:0003676	GO:0006260	GO:0009536	GO:0034061	GO:0004812	GO:0006418	GO:0003006	GO:0032559
CL16738.Contig1_All	GO:0004672	GO:0006464	GO:0032559
CL16746.Contig1_All	GO:0003676	GO:0009532
CL16751.Contig1_All	GO:0043231
CL16759.Contig1_All	GO:0005543	GO:0009987
CL1676.Contig1_All	GO:0015031	GO:0043234	GO:0005515
CL16764.Contig1_All	GO:0006259	GO:0004386	GO:0032559
CL16770.Contig1_All	GO:0012501	GO:0006950	GO:0032559
CL16783.Contig1_All	GO:0016859	GO:0006464	GO:0043231	GO:0031224	GO:0004576
CL16787.Contig1_All	GO:0005622
CL16788.Contig1_All	GO:0009536
CL16792.Contig1_All	GO:0010468	GO:0006351	GO:0003676	GO:0001071	GO:0043231
CL16796.Contig1_All	GO:0048827	GO:0043231	GO:0009725	GO:0046914	GO:0000902	GO:0070076	GO:0001071	GO:0016573	GO:0003006
CL16797.Contig1_All	GO:0043231
CL16798.Contig1_All	GO:0012501	GO:0006950	GO:0032559
CL16804.Contig1_All	GO:0016881	GO:0060255	GO:0006464
CL16810.Contig1_All	GO:0006464	GO:0005515	GO:0004672	GO:0032559	GO:0009536
CL16812.Contig1_All	GO:0043231
CL16820.Contig1_All	GO:0000904	GO:0044424
CL16821.Contig1_All	GO:0006464	GO:0030246	GO:0043231	GO:0031224	GO:0035250
CL16824.Contig1_All	GO:0043231
CL16830.Contig1_All	GO:0015893	GO:0015405	GO:0015604	GO:0044464	GO:0017111	GO:0032559
CL16837.Contig1_All	GO:0012501	GO:0006952	GO:0023060	GO:0010468	GO:0004872	GO:0044425	GO:0016462	GO:0006350	GO:0032559
CL16841.Contig1_All	GO:0008287	GO:0019888	GO:0023060
CL16842.Contig1_All	GO:0043231
CL16847.Contig1_All	GO:0008641	GO:0019783	GO:0016879	GO:0015631	GO:0044248	GO:0044437
CL16856.Contig1_All	GO:0004812	GO:0043231	GO:0006418	GO:0032559
CL16857.Contig1_All	GO:0044464	GO:0046914
CL16860.Contig1_All	GO:0005515	GO:0006970	GO:0016628	GO:0044267	GO:0051707	GO:0016020	GO:0030312	GO:0010038	GO:0032559	GO:0009536
CL16861.Contig1_All	GO:0044464
CL16865.Contig1_All	GO:0017111	GO:0051707	GO:0005083	GO:0046914	GO:0032012	GO:0032561	GO:0051169	GO:0044424
CL1687.Contig1_All	GO:0031224	GO:0004673	GO:0043169	GO:0006468	GO:0000160	GO:0043231	GO:0004871	GO:0031090	GO:0006351	GO:0032559
CL16873.Contig1_All	GO:0005840	GO:0022613	GO:0016835	GO:0006412	GO:0005198
CL16879.Contig1_All	GO:0003676	GO:0006396
CL16881.Contig1_All	GO:0043231
CL16883.Contig1_All	GO:0046914	GO:0043231	GO:0010467	GO:0030529	GO:0019843	GO:0005198
CL16887.Contig1_All	GO:0043231	GO:0031224
CL16889.Contig1_All	GO:0005488
CL16893.Contig1_All	GO:0008152	GO:0003824
CL16898.Contig1_All	GO:0012501	GO:0006950	GO:0032559
CL169.Contig1_All	GO:0006351	GO:0008134
CL16903.Contig1_All	GO:0016787
CL1691.Contig1_All	GO:0016829
CL16918.Contig1_All	GO:0031410
CL16919.Contig1_All	GO:0005753	GO:0015078	GO:0015986	GO:0015662	GO:0019829	GO:0032559	GO:0033178
CL16935.Contig1_All	GO:0005488
CL16936.Contig1_All	GO:0016747
CL16939.Contig1_All	GO:0051234	GO:0015604	GO:0031224	GO:0017111	GO:0032559
CL16942.Contig1_All	GO:0015926	GO:0005975	GO:0043231	GO:0009913
CL16946.Contig1_All	GO:0032561	GO:0043231
CL16947.Contig1_All	GO:0003676	GO:0003909	GO:0010212	GO:0044464	GO:0032559	GO:0006281
CL16964.Contig1_All	GO:0009411	GO:0043231	GO:0009267	GO:0010468	GO:0006290	GO:0001071	GO:0003913
CL16965.Contig1_All	GO:0009536
CL16969.Contig1_All	GO:0048856	GO:0009628	GO:0032501	GO:0065007
CL1697.Contig1_All	GO:0031410
CL16978.Contig1_All	GO:0009975	GO:0016491	GO:0016117	GO:0009536	GO:0006091
CL16979.Contig1_All	GO:0044464	GO:0003824
CL1698.Contig1_All	GO:0043231
CL1698.Contig2_All	GO:0044444	GO:0016757	GO:0043231
CL16983.Contig1_All	GO:0046912	GO:0017111	GO:0043231	GO:0003676	GO:0004672	GO:0046914	GO:0034062	GO:0005515	GO:0006720	GO:0010467	GO:0032559	GO:0006464
CL16986.Contig1_All	GO:0043231
CL16987.Contig1_All	GO:0046914	GO:0006950	GO:0043231	GO:0044267	GO:0032559
CL16992.Contig1_All	GO:0006464	GO:0004702	GO:0032559
CL16996.Contig1_All	GO:0046914	GO:0051536	GO:0006725	GO:0016713	GO:0009536
CL170.Contig1_All	GO:0048764	GO:0003006	GO:0045229	GO:0005083	GO:0000902	GO:0044464	GO:0032011	GO:0048527	GO:0042802	GO:0000578	GO:0009926	GO:0032386	GO:0033205	GO:0001738	GO:0015300
CL170.Contig2_All	GO:0048764	GO:0003006	GO:0045229	GO:0005083	GO:0000902	GO:0044464	GO:0032011	GO:0048527	GO:0042802	GO:0000578	GO:0009926	GO:0032386	GO:0033205	GO:0001738	GO:0015300
CL17005.Contig1_All	GO:0048316	GO:0006355	GO:0009790
CL17014.Contig1_All	GO:0016020	GO:0031410
CL17018.Contig1_All	GO:0005488	GO:0009987
CL17021.Contig1_All	GO:0010468	GO:0001071	GO:0043231
CL17028.Contig1_All	GO:0006325	GO:0046914	GO:0016279	GO:0043231
CL17033.Contig1_All	GO:0016787
CL17038.Contig1_All	GO:0046873	GO:0005451	GO:0043231	GO:0031224	GO:0031410	GO:0030001
CL17050.Contig1_All	GO:0006260	GO:0046914	GO:0003676	GO:0031410	GO:0019787	GO:0034061
CL17060.Contig1_All	GO:0006281	GO:0003905
CL17066.Contig1_All	GO:0006351	GO:0050896	GO:0003677	GO:0001071	GO:0043231
CL1707.Contig1_All	GO:0035004	GO:0003006	GO:0032559
CL17072.Contig1_All	GO:0016772	GO:0004871	GO:0031410	GO:0005488
CL17073.Contig1_All	GO:0043231	GO:0010467	GO:0030529	GO:0005198
CL17075.Contig1_All	GO:0006464	GO:0004674	GO:0032559
CL17076.Contig1_All	GO:0006073	GO:0005618	GO:0048316	GO:0035251	GO:0000377	GO:0009536	GO:0005985	GO:0031410	GO:0030529	GO:0006950
CL17084.Contig1_All	GO:0005515	GO:0022892	GO:0043231	GO:0031224	GO:0006605
CL17085.Contig1_All	GO:0044444
CL17087.Contig1_All	GO:0032559	GO:0009536	GO:0006281
CL17088.Contig1_All	GO:0012501	GO:0006950	GO:0032559
CL17094.Contig1_All	GO:0048037	GO:0008483
CL17095.Contig1_All	GO:0043401	GO:0043231	GO:0004672	GO:0004871	GO:0016020	GO:0032559	GO:0006464
CL17096.Contig1_All	GO:0010467	GO:0003676	GO:0070566
CL17098.Contig1_All	GO:0046914
CL171.Contig1_All	GO:0009416	GO:0046914
CL17107.Contig1_All	GO:0010467	GO:0022613	GO:0015934	GO:0016020	GO:0009536	GO:0005198
CL17110.Contig1_All	GO:0032559
CL17112.Contig1_All	GO:0035251
CL17119.Contig1_All	GO:0009056	GO:0004871	GO:0006464	GO:0004713	GO:0016020	GO:0031410	GO:0032559
CL17120.Contig1_All	GO:0009534
CL17121.Contig1_All	GO:0003676	GO:0001522	GO:0016866	GO:0006399
CL17122.Contig1_All	GO:0016020
CL17127.Contig1_All	GO:0009526
CL17136.Contig1_All	GO:0006810
CL17137.Contig1_All	GO:0006812	GO:0043169
CL17140.Contig1_All	GO:0008092	GO:0044464
CL17151.Contig1_All	GO:0034061	GO:0003677	GO:0006259
CL17160.Contig1_All	GO:0008152	GO:0016491
CL17166.Contig1_All	GO:0009532	GO:0006886	GO:0009534	GO:0032559
CL17169.Contig1_All	GO:0005488	GO:0017038	GO:0009657	GO:0044423	GO:0009706
CL17172.Contig1_All	GO:0043231
CL17175.Contig1_All	GO:0030001	GO:0046873	GO:0043231
CL17176.Contig1_All	GO:0006401	GO:0003676	GO:0008408	GO:0043231	GO:0010467	GO:0016779
CL1718.Contig1_All	GO:0031225
CL1718.Contig2_All	GO:0031225
CL17188.Contig1_All	GO:0043231	GO:0003676	GO:0046914	GO:0010468	GO:0006351	GO:0006464
CL17189.Contig1_All	GO:0000166
CL17194.Contig1_All	GO:0009527	GO:0009658
CL17205.Contig1_All	GO:0010468	GO:0003676	GO:0016279	GO:0043231
CL17208.Contig1_All	GO:0006464	GO:0004674	GO:0032559	GO:0009536
CL17217.Contig1_All	GO:0004871	GO:0006464	GO:0016301	GO:0044464	GO:0032559
CL17222.Contig1_All	GO:0016020
CL17224.Contig1_All	GO:0043231	GO:0016462	GO:0032559	GO:0003690	GO:0006281
CL17232.Contig1_All	GO:0006464	GO:0044444	GO:0004674	GO:0032559
CL17236.Contig1_All	GO:0031410
CL17241.Contig1_All	GO:0010468	GO:0003676
CL17247.Contig1_All	GO:0050896	GO:0003676	GO:0005515	GO:0016604
CL17253.Contig1_All	GO:0044267	GO:0050896	GO:0005515	GO:0043231
CL17254.Contig1_All	GO:0006810	GO:0003676	GO:0009108	GO:0034062	GO:0006970	GO:0070566	GO:0010876	GO:0010467	GO:0044464	GO:0006140
CL17255.Contig1_All	GO:0042773	GO:0009725	GO:0006970
CL17265.Contig1_All	GO:0005488
CL17272.Contig1_All	GO:0004457	GO:0030554	GO:0008152	GO:0043231
CL1728.Contig1_All	GO:0006810
CL1728.Contig2_All	GO:0006810
CL17283.Contig1_All	GO:0016772	GO:0043231
CL17287.Contig1_All	GO:0006547	GO:0016836	GO:0044424
CL17295.Contig1_All	GO:0005515	GO:0006970	GO:0009738
CL17298.Contig1_All	GO:0010468	GO:0009725	GO:0006351	GO:0003677	GO:0001071	GO:0043231	GO:0048513
CL17303.Contig1_All	GO:0031224	GO:0015851	GO:0015205
CL17306.Contig1_All	GO:0004871	GO:0006464	GO:0004713	GO:0016020	GO:0032559
CL17307.Contig1_All	GO:0031410	GO:0043231
CL17312.Contig1_All	GO:0005488
CL17316.Contig1_All	GO:0006563	GO:0000097	GO:0016835	GO:0048037	GO:0044424
CL1732.Contig1_All	GO:0031224	GO:0042626	GO:0009926	GO:0048588	GO:0009606	GO:0009734	GO:0032559	GO:0015114
CL17320.Contig1_All	GO:0006412	GO:0008135
CL17321.Contig1_All	GO:0016811	GO:0016884	GO:0009532	GO:0010467
CL17329.Contig1_All	GO:0050136	GO:0005746
CL17341.Contig1_All	GO:0005488
CL17357.Contig1_All	GO:0004672	GO:0006464	GO:0032559
CL17363.Contig1_All	GO:0031224	GO:0042625	GO:0006631	GO:0016709	GO:0043231	GO:0009206	GO:0046914	GO:0006811	GO:0030148	GO:0009639
CL17365.Contig1_All	GO:0019136	GO:0006259	GO:0032559
CL17370.Contig1_All	GO:0046914	GO:0043231	GO:0070011
CL17379.Contig1_All	GO:0015031	GO:0044431	GO:0009536
CL17383.Contig1_All	GO:0044464	GO:0008324	GO:0006812
CL17387.Contig1_All	GO:0008152	GO:0003824	GO:0043231
CL1739.Contig1_All	GO:0046872	GO:0016866	GO:0006464	GO:0003676	GO:0043231	GO:0016020	GO:0004674	GO:0032559	GO:0009451
CL1739.Contig2_All	GO:0046872	GO:0016866	GO:0006464	GO:0003676	GO:0043231	GO:0016020	GO:0004674	GO:0032559	GO:0009451
CL17391.Contig1_All	GO:0042742	GO:0046872	GO:0044432	GO:0033554	GO:0030246	GO:0005515	GO:0044267
CL17396.Contig1_All	GO:0016020	GO:0009536
CL174.Contig1_All	GO:0004672	GO:0006464	GO:0032559
CL174.Contig2_All	GO:0004672	GO:0006464	GO:0032559
CL17401.Contig1_All	GO:0006259	GO:0003676	GO:0043231	GO:0006091
CL17405.Contig1_All	GO:0005488	GO:0042623
CL17408.Contig1_All	GO:0003676	GO:0006325	GO:0005198	GO:0043231	GO:0044427
CL17410.Contig1_All	GO:0031410	GO:0043231
CL17419.Contig1_All	GO:0046872	GO:0032559	GO:0042623
CL1742.Contig1_All	GO:0044003	GO:0015075	GO:0005515	GO:0005635	GO:0031224	GO:0006811
CL17425.Contig1_All	GO:0016859	GO:0006520	GO:0009404	GO:0016765	GO:0044424
CL17435.Contig1_All	GO:0016829
CL17443.Contig1_All	GO:0043169	GO:0004470	GO:0043648	GO:0031980	GO:0000166
CL17445.Contig1_All	GO:0004527	GO:0005488	GO:0010586	GO:0044464
CL17463.Contig1_All	GO:0005488
CL17468.Contig1_All	GO:0005488
CL1748.Contig1_All	GO:0004673	GO:0006468	GO:0000160	GO:0004871	GO:0031090	GO:0006351	GO:0032559
CL17485.Contig1_All	GO:0003677	GO:0001071
CL17497.Contig1_All	GO:0016020	GO:0004872
CL17501.Contig1_All	GO:0005488
CL17505.Contig1_All	GO:0003824
CL17515.Contig1_All	GO:0046914	GO:0019941	GO:0016790	GO:0043231
CL17516.Contig1_All	GO:0016491	GO:0016831	GO:0043094	GO:0015977	GO:0009536
CL17524.Contig1_All	GO:0043234	GO:0032446	GO:0005488	GO:0019787
CL17539.Contig1_All	GO:0006351	GO:0003677	GO:0001071	GO:0005515	GO:0043231
CL17542.Contig1_All	GO:0009521	GO:0044237	GO:0031224	GO:0009534
CL17547.Contig1_All	GO:0035556	GO:0032561	GO:0043231	GO:0017111	GO:0008033
CL17554.Contig1_All	GO:0009536
CL17556.Contig1_All	GO:0048827	GO:0043231	GO:0030312	GO:0044267	GO:0009408	GO:0031647	GO:0006970	GO:0005515	GO:0044444	GO:0009791	GO:0032559
CL17557.Contig1_All	GO:0016020	GO:0031410
CL17578.Contig1_All	GO:0003824	GO:0009536
CL1758.Contig1_All	GO:0030554	GO:0016627	GO:0006399
CL17581.Contig1_All	GO:0003006	GO:0043231
CL17585.Contig1_All	GO:0004872	GO:0006952	GO:0023060	GO:0012501	GO:0044425	GO:0032559
CL17590.Contig1_All	GO:0005488	GO:0004872	GO:0023052	GO:0016740	GO:0044464	GO:0006950
CL17592.Contig1_All	GO:0046872	GO:0019144	GO:0006950	GO:0044444	GO:0004551	GO:0000166
CL17599.Contig1_All	GO:0044267	GO:0016020	GO:0043231	GO:0016859
CL17602.Contig1_All	GO:0009888	GO:0004672	GO:0048229
CL17611.Contig1_All	GO:0031410	GO:0016740
CL17617.Contig1_All	GO:0016020	GO:0031410
CL17620.Contig1_All	GO:0005488
CL17622.Contig1_All	GO:0004386	GO:0043231	GO:0000166
CL17624.Contig1_All	GO:0012501	GO:0006950	GO:0032559
CL17626.Contig1_All	GO:0006464	GO:0004713	GO:0032559
CL17628.Contig1_All	GO:0008375	GO:0043231
CL17637.Contig1_All	GO:0031981	GO:0048511	GO:0009536	GO:0016020	GO:0016620	GO:0000166	GO:0003006	GO:0042579	GO:0004672	GO:0010118	GO:0016070	GO:0006970	GO:0042802	GO:0010038	GO:0030312	GO:0009699	GO:0043566	GO:0006952	GO:0006405	GO:0032392
CL17656.Contig1_All	GO:0044464
CL17658.Contig1_All	GO:0005515	GO:0016740
CL17659.Contig1_All	GO:0051707	GO:0043231	GO:0007009	GO:0031410	GO:0006605	GO:0016197	GO:0046739	GO:0016020	GO:0006950
CL17665.Contig1_All	GO:0006351	GO:0003677	GO:0001071	GO:0043231
CL17667.Contig1_All	GO:0051707	GO:0031410	GO:0043231
CL17669.Contig1_All	GO:0044237	GO:0031224	GO:0009534
CL1768.Contig1_All	GO:0043231	GO:0003676	GO:0010468	GO:0000785	GO:0034728
CL1768.Contig2_All	GO:0043231	GO:0003676	GO:0010468	GO:0000785	GO:0034728
CL17682.Contig1_All	GO:0005488
CL17683.Contig1_All	GO:0006950
CL17686.Contig1_All	GO:0010468	GO:0003676
CL17687.Contig1_All	GO:0035556	GO:0032561	GO:0043231	GO:0017111	GO:0008033
CL17696.Contig1_All	GO:0005982	GO:0043167	GO:0004133	GO:0016740	GO:0009536
CL17698.Contig1_All	GO:0005488
CL17700.Contig1_All	GO:0043231
CL17702.Contig1_All	GO:0005543	GO:0016020
CL17709.Contig1_All	GO:0015926	GO:0005488	GO:0005618	GO:0005576	GO:0000272	GO:0031410	GO:0010038	GO:0009536
CL1771.Contig1_All	GO:0006261	GO:0016879	GO:0043412	GO:0000904	GO:0016020
CL17710.Contig1_All	GO:0044464
CL17711.Contig1_All	GO:0004468
CL17719.Contig1_All	GO:0016407
CL17728.Contig1_All	GO:0043231
CL17733.Contig1_All	GO:0044432	GO:0044267	GO:0009408	GO:0031410	GO:0005515	GO:0003824	GO:0000904
CL17743.Contig1_All	GO:0006464	GO:0004702	GO:0016020	GO:0032559
CL17750.Contig1_All	GO:0019120
CL17751.Contig1_All	GO:0043231
CL17754.Contig1_All	GO:0000166
CL17755.Contig1_All	GO:0016109	GO:0016491
CL17756.Contig1_All	GO:0046872	GO:0003676
CL17761.Contig1_All	GO:0006379	GO:0016891	GO:0003006	GO:0009791	GO:0051301	GO:0030422	GO:0016604	GO:0048856	GO:0032559	GO:0009790	GO:0003723	GO:0035196	GO:0042623	GO:0045087
CL17764.Contig1_All	GO:0009534
CL17774.Contig1_All	GO:0043231
CL17786.Contig1_All	GO:0031410	GO:0016765	GO:0043231
CL17789.Contig1_All	GO:0031980	GO:0006996	GO:0005840	GO:0010038	GO:0006457	GO:0046914	GO:0005515	GO:0016020	GO:0006950	GO:0032559
CL17791.Contig1_All	GO:0030384	GO:0005789	GO:0006497	GO:0016740
CL17792.Contig1_All	GO:0010467	GO:0030529	GO:0005198
CL1780.Contig1_All	GO:0006644	GO:0043231	GO:0004672	GO:0043170	GO:0030572	GO:0000166
CL1780.Contig2_All	GO:0006644	GO:0009056	GO:0006631	GO:0043231	GO:0004672	GO:0030572	GO:0016831	GO:0032559	GO:0006464
CL17800.Contig1_All	GO:0019897	GO:0032501	GO:0004683
CL17803.Contig1_All	GO:0043231
CL17811.Contig1_All	GO:0007275	GO:0031461	GO:0003006
CL17812.Contig1_All	GO:0044444	GO:0000904	GO:0016020	GO:0009856
CL17813.Contig1_All	GO:0006259	GO:0046872	GO:0003676
CL17815.Contig1_All	GO:0008152	GO:0016653
CL17825.Contig1_All	GO:0008276	GO:0044464
CL17828.Contig1_All	GO:0043231
CL1783.Contig1_All	GO:0044238	GO:0004091	GO:0043231
CL17830.Contig1_All	GO:0004672	GO:0000166
CL17831.Contig1_All	GO:0009941	GO:0016109	GO:0016627
CL17841.Contig1_All	GO:0044424	GO:0043412	GO:0008757
CL17846.Contig1_All	GO:0031224	GO:0006810
CL17850.Contig1_All	GO:0043234	GO:0043169	GO:0006464	GO:0004721	GO:0055061	GO:0005618	GO:0043231
CL17852.Contig1_All	GO:0010468	GO:0003677	GO:0006350
CL17856.Contig1_All	GO:0050896
CL17860.Contig1_All	GO:0043231
CL17862.Contig1_All	GO:0016441
CL17867.Contig1_All	GO:0044464	GO:0032561	GO:0035556
CL17869.Contig1_All	GO:0032559
CL17874.Contig1_All	GO:0006260	GO:0003676	GO:0043231	GO:0033036	GO:0034061
CL17879.Contig1_All	GO:0043169	GO:0019866	GO:0008320	GO:0005758	GO:0006612	GO:0003006
CL17881.Contig1_All	GO:0006412	GO:0043231	GO:0008135
CL17892.Contig1_All	GO:0006810	GO:0003676	GO:0006259	GO:0046914	GO:0004872	GO:0005216	GO:0004812	GO:0006418	GO:0044424	GO:0016020	GO:0032559
CL17893.Contig1_All	GO:0004871	GO:0006464	GO:0004713	GO:0032559
CL17894.Contig1_All	GO:0006952	GO:0005488	GO:0050789	GO:0044464	GO:0006350
CL17899.Contig1_All	GO:0030312	GO:0043231
CL179.Contig1_All	GO:0010467	GO:0034062
CL179.Contig2_All	GO:0010467	GO:0034062
CL179.Contig3_All	GO:0010467	GO:0034062
CL1790.Contig1_All	GO:0017111	GO:0015077	GO:0030658	GO:0006754	GO:0016469
CL17902.Contig1_All	GO:0015405	GO:0044464	GO:0016192	GO:0017111	GO:0032559
CL17903.Contig1_All	GO:0016020	GO:0006810
CL17904.Contig1_All	GO:0003824	GO:0008152
CL17906.Contig1_All	GO:0009987	GO:0004674	GO:0000166
CL17915.Contig1_All	GO:0044464
CL17916.Contig1_All	GO:0004175	GO:0019538	GO:0046914	GO:0009368	GO:0009532	GO:0031980	GO:0009534
CL17920.Contig1_All	GO:0006952	GO:0005618	GO:0051707	GO:0005488	GO:0043231	GO:0004672	GO:0023033	GO:0000902	GO:0005975	GO:0031410	GO:0048528	GO:0016020	GO:0006884	GO:0010033
CL17921.Contig1_All	GO:0005515
CL17925.Contig1_All	GO:0005488
CL17926.Contig1_All	GO:0006259	GO:0004175	GO:0019538	GO:0004386	GO:0003677	GO:0043231	GO:0042623	GO:0032559
CL17927.Contig1_All	GO:0016772
CL17929.Contig1_All	GO:0016209	GO:0005506	GO:0006950	GO:0008152	GO:0031410	GO:0003824
CL1793.Contig1_All	GO:0034968	GO:0003690	GO:0043231	GO:0006259	GO:0046914	GO:0018024	GO:0000166
CL17931.Contig1_All	GO:0008213	GO:0008168	GO:0044424
CL17932.Contig1_All	GO:0046914	GO:0003006
CL17933.Contig1_All	GO:0005488
CL17938.Contig1_All	GO:0010468	GO:0003676
CL17942.Contig1_All	GO:0035251
CL17944.Contig1_All	GO:0010468	GO:0043231
CL17945.Contig1_All	GO:0043234	GO:0035251	GO:0006074	GO:0009860	GO:0009555	GO:0044464
CL17951.Contig1_All	GO:0008152	GO:0016634	GO:0005506
CL17952.Contig1_All	GO:0010468	GO:0046914	GO:0003676
CL17956.Contig1_All	GO:0016811	GO:0005488	GO:0010178	GO:0006950	GO:0043231	GO:0070011	GO:0016020	GO:0031410
CL17970.Contig1_All	GO:0005488	GO:0022892	GO:0030119	GO:0015031
CL17973.Contig1_All	GO:0051234	GO:0031224	GO:0017111	GO:0032559
CL17975.Contig1_All	GO:0006260	GO:0003676	GO:0043231	GO:0034061
CL17979.Contig1_All	GO:0009532
CL17981.Contig1_All	GO:0005488
CL17982.Contig1_All	GO:0005488
CL17983.Contig1_All	GO:0004175	GO:0019538	GO:0005515	GO:0031410	GO:0044092
CL17987.Contig1_All	GO:0005905	GO:0005488	GO:0012510	GO:0015031
CL17991.Contig1_All	GO:0010468	GO:0043231
CL18.Contig1_All	GO:0050896	GO:0005515	GO:0043231
CL180.Contig1_All	GO:0008415	GO:0043231
CL180.Contig2_All	GO:0008415
CL18006.Contig1_All	GO:0048037	GO:0008152
CL18012.Contig1_All	GO:0004872	GO:0006952	GO:0023060	GO:0012501	GO:0016462	GO:0044425	GO:0032559
CL18025.Contig1_All	GO:0019538	GO:0004175	GO:0043231
CL18027.Contig1_All	GO:0031410
CL1803.Contig2_All	GO:0006498	GO:0016410	GO:0010016	GO:0044444	GO:0030529	GO:0016741
CL18032.Contig1_All	GO:0043231
CL18033.Contig1_All	GO:0044424	GO:0006778	GO:0016831
CL18034.Contig1_All	GO:0016740
CL18039.Contig1_All	GO:0006098	GO:0016616	GO:0010038	GO:0009536
CL18040.Contig1_All	GO:0016462	GO:0000166
CL18049.Contig1_All	GO:0016301
CL18055.Contig1_All	GO:0005488
CL18056.Contig1_All	GO:0035251
CL18058.Contig1_All	GO:0016757
CL18059.Contig1_All	GO:0015698	GO:0005254	GO:0031224
CL18060.Contig1_All	GO:0006779	GO:0016836	GO:0009536
CL18075.Contig1_All	GO:0006260	GO:0044427	GO:0006325	GO:0003676	GO:0043231	GO:0034061
CL18076.Contig1_All	GO:0005515	GO:0003676
CL18077.Contig1_All	GO:0016741	GO:0043231
CL1809.Contig1_All	GO:0005515	GO:0016020
CL18092.Contig1_All	GO:0005088	GO:0005488	GO:0044459	GO:0000904
CL18096.Contig1_All	GO:0044464	GO:0016779
CL181.Contig1_All	GO:0019897	GO:0031461	GO:0043231
CL181.Contig3_All	GO:0019897	GO:0031461
CL18101.Contig1_All	GO:0009725	GO:0046914	GO:0009743
CL18118.Contig1_All	GO:0009628	GO:0005515	GO:0006950	GO:0009532	GO:0048037	GO:0044238	GO:0016758
CL1812.Contig1_All	GO:0032561	GO:0043623	GO:0005515	GO:0009532	GO:0009658	GO:0017111	GO:0032991
CL1812.Contig2_All	GO:0032561	GO:0043623	GO:0005515	GO:0009532	GO:0009658	GO:0017111	GO:0032991
CL18120.Contig1_All	GO:0010468	GO:0003676	GO:0043231	GO:0016616
CL18124.Contig1_All	GO:0046914	GO:0006810	GO:0031224	GO:0032446	GO:0019787
CL18127.Contig1_All	GO:0044436	GO:0009534	GO:0009532
CL18139.Contig1_All	GO:0046914	GO:0009108	GO:0016742	GO:0043231
CL18143.Contig1_All	GO:0046914	GO:0034641	GO:0042623	GO:0032559	GO:0009536
CL18148.Contig1_All	GO:0043231
CL18150.Contig1_All	GO:0046914
CL18151.Contig1_All	GO:0009699	GO:0043167	GO:0008422
CL18157.Contig1_All	GO:0044238	GO:0005576	GO:0016787	GO:0031410	GO:0005488
CL18159.Contig1_All	GO:0019941	GO:0043412	GO:0010467	GO:0030529	GO:0005198
CL18166.Contig1_All	GO:0016833	GO:0003006	GO:0019752
CL18176.Contig1_All	GO:0042578	GO:0006760	GO:0004672	GO:0044238	GO:0000166
CL18185.Contig1_All	GO:0006970	GO:0016020
CL18186.Contig1_All	GO:0016740	GO:0044464
CL18189.Contig1_All	GO:0006952	GO:0009987	GO:0000166
CL18193.Contig1_All	GO:0035556	GO:0032561	GO:0006810	GO:0016020	GO:0003824
CL18195.Contig1_All	GO:0004871	GO:0006464	GO:0010033	GO:0030246	GO:0004672	GO:0007167	GO:0016020	GO:0032559
CL1820.Contig1_All	GO:0044464	GO:0046914
CL18200.Contig1_All	GO:0015174	GO:0015172	GO:0031224	GO:0015813	GO:0015809
CL18202.Contig1_All	GO:0046914
CL18203.Contig1_All	GO:0003676	GO:0005515
CL18212.Contig1_All	GO:0043231	GO:0003676
CL18213.Contig1_All	GO:0006996	GO:0005488
CL18217.Contig1_All	GO:0044464
CL18220.Contig1_All	GO:0044464	GO:0008324	GO:0006812
CL18224.Contig1_All	GO:0046872	GO:0043231
CL18227.Contig1_All	GO:0035556	GO:0006996	GO:0031966	GO:0046872	GO:0032561	GO:0007275	GO:0003006	GO:0010970	GO:0000904
CL1823.Contig1_All	GO:0016628	GO:0016020	GO:0046914	GO:0008152
CL18235.Contig1_All	GO:0044238	GO:0005488	GO:0003824
CL18243.Contig1_All	GO:0010468	GO:0006351	GO:0003676	GO:0043231
CL18246.Contig1_All	GO:0034968	GO:0016641
CL18250.Contig1_All	GO:0005488
CL18253.Contig1_All	GO:0046914	GO:0003676	GO:0034061	GO:0006260
CL18254.Contig1_All	GO:0010468	GO:0006351	GO:0003676	GO:0001071	GO:0043231
CL18257.Contig1_All	GO:0008409	GO:0031086	GO:0000160	GO:0043231	GO:0009725	GO:0046914	GO:0010468	GO:0000902	GO:0009606	GO:0010586
CL18259.Contig1_All	GO:0006486	GO:0044464	GO:0008375
CL18265.Contig1_All	GO:0008415
CL18266.Contig1_All	GO:0016020	GO:0044444	GO:0043231
CL18280.Contig1_All	GO:0030554	GO:0046914	GO:0008152	GO:0031224	GO:0003824
CL18287.Contig1_All	GO:0043169	GO:0005515	GO:0006950	GO:0043231
CL18291.Contig1_All	GO:0009648	GO:0006468	GO:0043231	GO:0010468	GO:0009908	GO:0001071	GO:0003677	GO:0006351	GO:0032559	GO:0004702
CL18297.Contig1_All	GO:0042743	GO:0009247	GO:0031410	GO:0032991	GO:0031966
CL18298.Contig1_All	GO:0005488
CL18299.Contig1_All	GO:0048037	GO:0016740	GO:0008152
CL183.Contig1_All	GO:0000911	GO:0016049	GO:0031461	GO:0009913	GO:0008152	GO:0016787	GO:0004683
CL183.Contig2_All	GO:0000911	GO:0016049	GO:0031461	GO:0009913	GO:0008152	GO:0016787	GO:0004683
CL18309.Contig1_All	GO:0044464	GO:0032559	GO:0003690	GO:0006281
CL18311.Contig1_All	GO:0031224	GO:0015851	GO:0015205
CL18314.Contig1_All	GO:0006950
CL18320.Contig1_All	GO:0043231
CL18323.Contig1_All	GO:0017111	GO:0032561	GO:0008135
CL18327.Contig1_All	GO:0006950	GO:0031410
CL18329.Contig1_All	GO:0044464	GO:0003824
CL18330.Contig1_All	GO:0016655	GO:0031410	GO:0000166	GO:0006350
CL18331.Contig1_All	GO:0016741	GO:0019219	GO:0004857
CL18336.Contig1_All	GO:0006350	GO:0003824	GO:0000166
CL18337.Contig1_All	GO:0031224	GO:0051234	GO:0043231
CL18340.Contig1_All	GO:0006350	GO:0003824	GO:0000166
CL18341.Contig1_All	GO:0043231	GO:0044267	GO:0055065	GO:0046872	GO:0033554	GO:0009812	GO:0002218	GO:0005515	GO:0031090
CL18342.Contig1_All	GO:0016709	GO:0008152	GO:0005506
CL18344.Contig1_All	GO:0044464	GO:0016192	GO:0009639	GO:0017111	GO:0032559
CL18345.Contig1_All	GO:0031410
CL18349.Contig1_All	GO:0005488
CL18350.Contig1_All	GO:0003676	GO:0009536
CL18355.Contig1_All	GO:0016772
CL18356.Contig1_All	GO:0010468	GO:0001071	GO:0043231
CL18357.Contig1_All	GO:0044464
CL18359.Contig1_All	GO:0044435	GO:0050896
CL18365.Contig1_All	GO:0051084	GO:0005840	GO:0031981	GO:0009532	GO:0009526	GO:0005515	GO:0005576	GO:0016020	GO:0032559	GO:0009814
CL18366.Contig1_All	GO:0012505	GO:0017016	GO:0022892	GO:0051169	GO:0043231	GO:0006605	GO:0016020
CL18367.Contig1_All	GO:0043231
CL18368.Contig1_All	GO:0010467	GO:0030529	GO:0005198
CL18369.Contig1_All	GO:0032559	GO:0042623
CL18370.Contig1_All	GO:0044439	GO:0031224
CL18372.Contig1_All	GO:0044464	GO:0007047
CL18374.Contig1_All	GO:0000229	GO:0003676	GO:0009536
CL18376.Contig1_All	GO:0016491	GO:0010035	GO:0006464	GO:0004721	GO:0009536
CL18380.Contig1_All	GO:0015205
CL18383.Contig1_All	GO:0051536	GO:0006091	GO:0043169
CL18384.Contig1_All	GO:0004857
CL18390.Contig1_All	GO:0004175	GO:0019538	GO:0003676	GO:0031980	GO:0042623	GO:0032559
CL18395.Contig1_All	GO:0016491	GO:0010035	GO:0006464	GO:0004721	GO:0009536
CL18397.Contig1_All	GO:0048193	GO:0031224	GO:0005515
CL18398.Contig1_All	GO:0043231
CL184.Contig1_All	GO:0016020	GO:0009526
CL184.Contig2_All	GO:0016020	GO:0009526
CL184.Contig3_All	GO:0044424
CL1840.Contig1_All	GO:0005488	GO:0043231
CL18403.Contig1_All	GO:0006464	GO:0004672	GO:0032559
CL18404.Contig1_All	GO:0031410
CL18405.Contig1_All	GO:0009108
CL18407.Contig1_All	GO:0008135	GO:0006412	GO:0044424
CL18412.Contig1_All	GO:0005515
CL18413.Contig1_All	GO:0009719	GO:0009532	GO:0050832	GO:0042579
CL18414.Contig1_All	GO:0043231
CL18415.Contig1_All	GO:0010468	GO:0006350
CL18417.Contig1_All	GO:0016788	GO:0016020
CL18418.Contig1_All	GO:0003676
CL1842.Contig1_All	GO:0044427	GO:0006325	GO:0003676	GO:0043231	GO:0017111	GO:0032559
CL1842.Contig2_All	GO:0044427	GO:0006325	GO:0003676	GO:0043231	GO:0017111	GO:0032559
CL18420.Contig1_All	GO:0009987	GO:0005488	GO:0043231
CL18422.Contig1_All	GO:0008213	GO:0016274	GO:0044424
CL18423.Contig1_All	GO:0003676	GO:0043231
CL18424.Contig1_All	GO:0016859	GO:0005488	GO:0043231	GO:0007049	GO:0044267	GO:0016020
CL18425.Contig1_All	GO:0031410
CL18431.Contig1_All	GO:0003723	GO:0010467	GO:0030529	GO:0009536	GO:0005198
CL18432.Contig1_All	GO:0009536
CL18433.Contig1_All	GO:0004674	GO:0006464	GO:0032559
CL18435.Contig1_All	GO:0055029	GO:0032776	GO:0003824	GO:0044451	GO:0016246
CL18437.Contig1_All	GO:0008152	GO:0042579	GO:0010038	GO:0008905
CL18440.Contig1_All	GO:0016020	GO:0003729
CL18441.Contig1_All	GO:0006351	GO:0003677	GO:0001071	GO:0005515	GO:0043231	GO:0009411
CL18442.Contig1_All	GO:0031224	GO:0048869	GO:0045926	GO:0001933	GO:0005789	GO:0016836
CL18443.Contig1_All	GO:0010035	GO:0046914	GO:0009536
CL18445.Contig1_All	GO:0009534
CL18447.Contig1_All	GO:0008152	GO:0016671	GO:0016020
CL18450.Contig1_All	GO:0016787	GO:0004866
CL18451.Contig1_All	GO:0031410
CL18452.Contig1_All	GO:0046914
CL18453.Contig1_All	GO:0005488	GO:0043231	GO:0006730	GO:0016741	GO:0031410	GO:0006396
CL18455.Contig1_All	GO:0050896
CL18457.Contig1_All	GO:0016020	GO:0009526
CL18461.Contig1_All	GO:0016020	GO:0043231
CL18462.Contig1_All	GO:0043231
CL18463.Contig1_All	GO:0005488
CL18466.Contig1_All	GO:0043231
CL18467.Contig1_All	GO:0016787
CL18468.Contig1_All	GO:0008233	GO:0005488	GO:0044464
CL18470.Contig1_All	GO:0044464
CL18471.Contig1_All	GO:0010035	GO:0005982	GO:0019318	GO:0016868	GO:0046872	GO:0009532	GO:0009526	GO:0005576	GO:0009581	GO:0006950
CL18472.Contig1_All	GO:0032561	GO:0043623	GO:0007017	GO:0017111	GO:0032991	GO:0015630
CL18473.Contig1_All	GO:0031163	GO:0006259	GO:0046914	GO:0016788	GO:0051540	GO:0009536
CL18476.Contig1_All	GO:0044424	GO:0016705	GO:0008152	GO:0006950	GO:0004601
CL18480.Contig1_All	GO:0010468	GO:0006351	GO:0003677	GO:0001071	GO:0005515	GO:0043231
CL18483.Contig1_All	GO:0006351	GO:0046914	GO:0042393	GO:0043231
CL18485.Contig1_All	GO:0044424	GO:0016705	GO:0008152	GO:0006950	GO:0004601
CL18488.Contig1_All	GO:0008652	GO:0016765	GO:0009536
CL18491.Contig1_All	GO:0044238	GO:0016857
CL18492.Contig1_All	GO:0046914	GO:0043566	GO:0032501	GO:0006970	GO:0043231	GO:0032559
CL18495.Contig1_All	GO:0006950
CL18498.Contig1_All	GO:0048193	GO:0044431
CL18499.Contig1_All	GO:0031410	GO:0005488	GO:0008238	GO:0043231
CL18500.Contig1_All	GO:0060255	GO:0006464	GO:0016798	GO:0043167	GO:0043231	GO:0009640	GO:0031410	GO:0019787
CL18502.Contig1_All	GO:0031224	GO:0031410	GO:0043231
CL18503.Contig1_All	GO:0008287	GO:0043169	GO:0006464	GO:0016791	GO:0016020	GO:0031981
CL18504.Contig1_All	GO:0003676
CL18508.Contig1_All	GO:0016823	GO:0006520
CL18509.Contig1_All	GO:0031224	GO:0031410
CL18511.Contig1_All	GO:0031410
CL18512.Contig1_All	GO:0044435	GO:0050896
CL18514.Contig1_All	GO:0043231
CL18516.Contig1_All	GO:0009527	GO:0009658
CL18518.Contig1_All	GO:0046872
CL18519.Contig1_All	GO:0006810	GO:0043231
CL18520.Contig1_All	GO:0003676	GO:0046914
CL18521.Contig1_All	GO:0016020	GO:0043231
CL18523.Contig1_All	GO:0035556	GO:0044431	GO:0032561	GO:0006810	GO:0016020	GO:0010038
CL18524.Contig1_All	GO:0004857
CL18525.Contig1_All	GO:0016020	GO:0044444	GO:0043231
CL18527.Contig1_All	GO:0010467	GO:0003676	GO:0008408
CL18528.Contig1_All	GO:0016859	GO:0044267
CL1853.Contig1_All	GO:0046914
CL18530.Contig1_All	GO:0010468	GO:0043231
CL18531.Contig1_All	GO:0009409	GO:0009534	GO:0009706
CL18532.Contig1_All	GO:0003723
CL18533.Contig1_All	GO:0043231
CL18538.Contig1_All	GO:0006464	GO:0008378	GO:0043231	GO:0031224
CL18539.Contig1_All	GO:0030528	GO:0005667	GO:0001071	GO:0003677	GO:0032583
CL18543.Contig1_All	GO:0044464	GO:0000166	GO:0005215
CL18546.Contig1_All	GO:0006952	GO:0010118	GO:0016070	GO:0010038	GO:0004672	GO:0004871	GO:0016620	GO:0009536	GO:0042802	GO:0048511	GO:0006405	GO:0042579	GO:0006970	GO:0009699	GO:0032392	GO:0003006	GO:0032559	GO:0043566	GO:0006464
CL18547.Contig1_All	GO:0050896
CL18549.Contig1_All	GO:0006970
CL18550.Contig1_All	GO:0008152	GO:0016671
CL18553.Contig1_All	GO:0000377
CL18554.Contig1_All	GO:0050896	GO:0016020
CL18556.Contig1_All	GO:0016628	GO:0008152	GO:0031224	GO:0006810	GO:0022857
CL18558.Contig1_All	GO:0043231
CL18559.Contig1_All	GO:0006730	GO:0005488	GO:0016741
CL18563.Contig1_All	GO:0016020
CL18565.Contig1_All	GO:0044238	GO:0016772
CL18571.Contig1_All	GO:0003824
CL18573.Contig1_All	GO:0009725	GO:0009791	GO:0006350
CL18574.Contig1_All	GO:0006464	GO:0035251	GO:0043231
CL18575.Contig1_All	GO:0006464	GO:0016628	GO:0032559	GO:0016772
CL18576.Contig1_All	GO:0042579	GO:0016289
CL18578.Contig1_All	GO:0009108	GO:0003676	GO:0016831	GO:0006972	GO:0000166
CL18579.Contig1_All	GO:0016491	GO:0016831	GO:0043094	GO:0015977	GO:0009536
CL1858.Contig1_All	GO:0003676
CL18581.Contig1_All	GO:0010468	GO:0001071	GO:0005515	GO:0009755	GO:0043231
CL18582.Contig1_All	GO:0008135	GO:0043234	GO:0006952	GO:0005576	GO:0006412
CL18584.Contig1_All	GO:0008135	GO:0006412	GO:0044424
CL18585.Contig1_All	GO:0004672
CL18586.Contig1_All	GO:0016020	GO:0005515	GO:0043231	GO:0008289
CL18587.Contig1_All	GO:0030528	GO:0043231	GO:0009725	GO:0003676	GO:0001071	GO:0006350	GO:0016020	GO:0009607
CL18589.Contig1_All	GO:0015031	GO:0031224	GO:0008565
CL18590.Contig1_All	GO:0006952	GO:0043231	GO:0003676	GO:0009908	GO:0009266	GO:0000785	GO:0034728
CL18591.Contig1_All	GO:0008152	GO:0003824	GO:0043231
CL18594.Contig1_All	GO:0016020	GO:0043412
CL18595.Contig1_All	GO:0009526	GO:0044237	GO:0009570	GO:0009534	GO:0009522
CL18596.Contig1_All	GO:0046914
CL1860.Contig1_All	GO:0006486	GO:0044464	GO:0008375
CL1860.Contig2_All	GO:0006486	GO:0044464	GO:0008375
CL18600.Contig1_All	GO:0043231
CL18601.Contig1_All	GO:0010467	GO:0030529	GO:0005198
CL18604.Contig1_All	GO:0043231	GO:0016740
CL18606.Contig1_All	GO:0010467	GO:0030529	GO:0005198
CL18611.Contig1_All	GO:0009414	GO:0005488	GO:0009755	GO:0043231	GO:0004601	GO:0008152	GO:0000302
CL18614.Contig1_All	GO:0044238	GO:0044464	GO:0003824
CL18615.Contig1_All	GO:0008187	GO:0016788
CL18617.Contig1_All	GO:0010035	GO:0046914	GO:0009536
CL18619.Contig1_All	GO:0031981
CL18623.Contig1_All	GO:0009526	GO:0003723	GO:0009532	GO:0003006	GO:0010467	GO:0005198	GO:0033279
CL18626.Contig1_All	GO:0009528
CL18627.Contig1_All	GO:0043231
CL18631.Contig1_All	GO:0016706
CL18634.Contig1_All	GO:0044238	GO:0008081
CL18636.Contig1_All	GO:0003824
CL18638.Contig1_All	GO:0004672
CL18641.Contig1_All	GO:0009526	GO:0005975	GO:0015036	GO:0018904	GO:0009534	GO:0030234	GO:0019725	GO:0030312	GO:0044093	GO:0044092
CL18642.Contig1_All	GO:0044464	GO:0005488
CL18644.Contig1_All	GO:0003006	GO:0008483	GO:0048037	GO:0006547	GO:0009536
CL18646.Contig1_All	GO:0003824
CL18647.Contig1_All	GO:0003676
CL18649.Contig1_All	GO:0006970	GO:0004601	GO:0008152	GO:0016020	GO:0010038	GO:0009536
CL18652.Contig1_All	GO:0006810	GO:0003676	GO:0009108	GO:0034062	GO:0006970	GO:0070566	GO:0010876	GO:0010467	GO:0044464	GO:0006140
CL18654.Contig1_All	GO:0031371	GO:0060255	GO:0005488	GO:0006464	GO:0016881	GO:0006281
CL18655.Contig1_All	GO:0006950	GO:0016020
CL18656.Contig1_All	GO:0015837	GO:0008287	GO:0019888	GO:0008320	GO:0031224	GO:0006886	GO:0023060	GO:0005275
CL18657.Contig1_All	GO:0010467	GO:0030529	GO:0005198
CL18661.Contig1_All	GO:0006952	GO:0009987	GO:0000166
CL18662.Contig1_All	GO:0044464
CL18663.Contig1_All	GO:0010468	GO:0009725	GO:0006351	GO:0003677	GO:0001071	GO:0043231	GO:0048513
CL18664.Contig1_All	GO:0005840	GO:0008415	GO:0046914	GO:0006950	GO:0043231	GO:0008152
CL18666.Contig1_All	GO:0009526	GO:0003676	GO:0009532	GO:0009534	GO:0032991
CL18671.Contig1_All	GO:0010468	GO:0006351	GO:0001071	GO:0016049	GO:0043231
CL18673.Contig1_All	GO:0005856	GO:0003779	GO:0051693
CL18674.Contig1_All	GO:0030312	GO:0031410	GO:0005488	GO:0043231
CL18676.Contig1_All	GO:0043231
CL18678.Contig1_All	GO:0009534
CL18681.Contig1_All	GO:0044267	GO:0005515
CL18682.Contig1_All	GO:0003723	GO:0010467	GO:0005198	GO:0033279
CL18684.Contig1_All	GO:0006412	GO:0046914	GO:0009532	GO:0009657	GO:0007275	GO:0050832
CL18687.Contig1_All	GO:0031410
CL18690.Contig1_All	GO:0003723	GO:0010467	GO:0030529	GO:0009536	GO:0005198
CL18692.Contig1_All	GO:0005488	GO:0008064	GO:0015629
CL18693.Contig1_All	GO:0016787	GO:0044238
CL18694.Contig1_All	GO:0044464	GO:0019538	GO:0004175
CL18696.Contig1_All	GO:0006952	GO:0031224	GO:0006818	GO:0033177	GO:0015077	GO:0009526	GO:0006754	GO:0000166	GO:0009534
CL18699.Contig1_All	GO:0016859	GO:0005527	GO:0044267	GO:0009534
CL18701.Contig1_All	GO:0043231
CL18702.Contig1_All	GO:0055086	GO:0043234	GO:0032446	GO:0031410	GO:0019787
CL18703.Contig1_All	GO:0006457	GO:0044444	GO:0006464	GO:0019725
CL18704.Contig1_All	GO:0006164	GO:0009975	GO:0005506	GO:0003006
CL18712.Contig1_All	GO:0009725	GO:0009746	GO:0000902	GO:0009250	GO:0009534	GO:0003824	GO:0009827	GO:0016020
CL18713.Contig1_All	GO:0015988	GO:0043234	GO:0005774	GO:0015078
CL18714.Contig1_All	GO:0005488
CL18715.Contig1_All	GO:0016020	GO:0009526
CL18716.Contig1_All	GO:0004672	GO:0006464	GO:0032559
CL18720.Contig1_All	GO:0031410	GO:0043231
CL18722.Contig1_All	GO:0006970	GO:0005488
CL18723.Contig1_All	GO:0043231	GO:0016407
CL18726.Contig1_All	GO:0046914	GO:0051540	GO:0031163	GO:0043231
CL18731.Contig1_All	GO:0048827	GO:0043231	GO:0006259	GO:0009756	GO:0048572	GO:0031461	GO:0009640	GO:0019941	GO:0019899	GO:0016567	GO:0009793
CL18734.Contig1_All	GO:0016879	GO:0016811
CL18736.Contig1_All	GO:0046914	GO:0009523	GO:0044237	GO:0031224	GO:0009534
CL18737.Contig1_All	GO:0015078	GO:0005753	GO:0015986	GO:0046914	GO:0019829	GO:0006970	GO:0032559	GO:0033178
CL18740.Contig1_All	GO:0005488
CL18741.Contig1_All	GO:0009725	GO:0009746	GO:0000902	GO:0009250	GO:0009534	GO:0003824	GO:0009827	GO:0016020
CL18742.Contig1_All	GO:0031410
CL18745.Contig1_All	GO:0016628	GO:0005506	GO:0006091
CL18747.Contig1_All	GO:0016020	GO:0031410
CL18748.Contig1_All	GO:0009526	GO:0003723	GO:0006950	GO:0009532	GO:0010467	GO:0030529	GO:0005198
CL18749.Contig1_All	GO:0015405	GO:0006818	GO:0016628	GO:0016462	GO:0008152	GO:0031410
CL18751.Contig1_All	GO:0008796	GO:0009536
CL18752.Contig1_All	GO:0006807	GO:0046914	GO:0016641	GO:0048037	GO:0009536
CL18754.Contig1_All	GO:0009743	GO:0005488
CL18758.Contig1_All	GO:0016462
CL18760.Contig1_All	GO:0016020
CL18761.Contig1_All	GO:0060089	GO:0005488	GO:0009987	GO:0023060
CL18763.Contig1_All	GO:0031224
CL18765.Contig1_All	GO:0035556	GO:0006464	GO:0032561	GO:0043231	GO:0015031
CL18767.Contig1_All	GO:0004721
CL18771.Contig1_All	GO:0006350	GO:0043231
CL18773.Contig1_All	GO:0044238	GO:0008374
CL18774.Contig1_All	GO:0046914	GO:0009069	GO:0016742	GO:0048037	GO:0005746
CL18775.Contig1_All	GO:0008152	GO:0006950	GO:0016671	GO:0009532
CL18776.Contig1_All	GO:0009536
CL18777.Contig1_All	GO:0043231	GO:0003676
CL18778.Contig1_All	GO:0043231
CL18779.Contig1_All	GO:0016747
CL18780.Contig1_All	GO:0044464	GO:0046914
CL18783.Contig1_All	GO:0070011	GO:0016020
CL18786.Contig1_All	GO:0006259	GO:0016874	GO:0033554	GO:0043231	GO:0000166
CL18787.Contig1_All	GO:0043231	GO:0010467	GO:0015935	GO:0005198
CL18789.Contig1_All	GO:0051707	GO:0005488	GO:0009642
CL1879.Contig1_All	GO:0003676	GO:0034061	GO:0006260
CL1879.Contig2_All	GO:0003676	GO:0034061	GO:0006260
CL18790.Contig1_All	GO:0016823	GO:0006520
CL18795.Contig1_All	GO:0048878	GO:0009813	GO:0050737
CL18796.Contig1_All	GO:0031980	GO:0016667
CL18797.Contig1_All	GO:0031224	GO:0015918	GO:0004888
CL18798.Contig1_All	GO:0044238	GO:0016868	GO:0009536
CL18801.Contig1_All	GO:0003774	GO:0000166
CL18803.Contig1_All	GO:0008796	GO:0015961
CL18805.Contig1_All	GO:0005622
CL18806.Contig1_All	GO:0003676	GO:0006325	GO:0005198	GO:0043231	GO:0044427
CL18807.Contig1_All	GO:0003723	GO:0010467	GO:0015934	GO:0009536	GO:0031981	GO:0005198
CL18808.Contig1_All	GO:0031224
CL18812.Contig1_All	GO:0003676
CL18813.Contig1_All	GO:0032559
CL18815.Contig1_All	GO:0010467	GO:0003676	GO:0008408
CL18816.Contig1_All	GO:0010468	GO:0001071	GO:0005515	GO:0009755	GO:0043231
CL18817.Contig1_All	GO:0005746	GO:0030964
CL18824.Contig1_All	GO:0043231
CL18825.Contig1_All	GO:0016020
CL18826.Contig1_All	GO:0016209	GO:0016705	GO:0008152	GO:0019725	GO:0016020	GO:0010038	GO:0009536
CL18828.Contig1_All	GO:0016833
CL18830.Contig1_All	GO:0046914
CL18832.Contig1_All	GO:0006259
CL18833.Contig1_All	GO:0030005	GO:0010035	GO:0015082	GO:0031090	GO:0043231	GO:0031224	GO:0000041	GO:0008509
CL18834.Contig1_All	GO:0006412	GO:0008135
CL18835.Contig1_All	GO:0032011	GO:0044464	GO:0005083
CL18838.Contig1_All	GO:0031410	GO:0016862	GO:0019725
CL18839.Contig1_All	GO:0000785	GO:0000377	GO:0003676	GO:0016604	GO:0048232
CL18840.Contig1_All	GO:0009536
CL18842.Contig1_All	GO:0010468	GO:0016491	GO:0003677	GO:0006350
CL18844.Contig1_All	GO:0006464	GO:0016301	GO:0032559
CL18848.Contig1_All	GO:0015740	GO:0000325	GO:0010038
CL18849.Contig1_All	GO:0046914	GO:0003006	GO:0003824
CL18850.Contig1_All	GO:0006520	GO:0003824
CL18852.Contig1_All	GO:0000325	GO:0006811	GO:0016020	GO:0005261
CL18854.Contig1_All	GO:0009528	GO:0009534	GO:0008152	GO:0003824
CL18855.Contig1_All	GO:0016853
CL18858.Contig1_All	GO:0009526	GO:0009534
CL18859.Contig1_All	GO:0006810	GO:0031224
CL18860.Contig1_All	GO:0031410
CL18861.Contig1_All	GO:0032561	GO:0009536
CL18863.Contig1_All	GO:0044464	GO:0046914
CL18864.Contig1_All	GO:0016746	GO:0010038	GO:0004091	GO:0009536
CL18865.Contig1_All	GO:0006970	GO:0016741
CL18868.Contig1_All	GO:0031410	GO:0006810
CL18869.Contig1_All	GO:0043234	GO:0032446	GO:0019787
CL18870.Contig1_All	GO:0046872
CL18872.Contig1_All	GO:0031410
CL18874.Contig1_All	GO:0046872
CL18880.Contig1_All	GO:0016758
CL18882.Contig1_All	GO:0003824
CL18884.Contig1_All	GO:0030554
CL18886.Contig1_All	GO:0004871	GO:0006464	GO:0016301	GO:0016020	GO:0032559
CL18888.Contig1_All	GO:0044267	GO:0031410	GO:0043231	GO:0016859
CL18889.Contig1_All	GO:0016859	GO:0005527	GO:0044267	GO:0009534	GO:0031410
CL1889.Contig1_All	GO:0043234	GO:0048278	GO:0044444	GO:0000904	GO:0009856
CL18891.Contig1_All	GO:0016020	GO:0009536
CL18892.Contig1_All	GO:0017111	GO:0003676	GO:0032559
CL18894.Contig1_All	GO:0016020
CL18899.Contig1_All	GO:0043234	GO:0006074	GO:0035251	GO:0016020	GO:0031410	GO:0048229
CL189.Contig1_All	GO:0046914
CL189.Contig2_All	GO:0060089	GO:0009314	GO:0005488
CL18901.Contig1_All	GO:0043231
CL18903.Contig1_All	GO:0016810	GO:0010468	GO:0051287	GO:0006351	GO:0044424
CL18904.Contig1_All	GO:0030005	GO:0045333	GO:0043231	GO:0000302
CL18907.Contig1_All	GO:0010468	GO:0009725	GO:0003676	GO:0001071	GO:0043231
CL18908.Contig1_All	GO:0006633	GO:0046914	GO:0016702
CL18910.Contig1_All	GO:0005488
CL18918.Contig1_All	GO:0043231
CL18919.Contig1_All	GO:0010260	GO:0009725	GO:0005488	GO:0006464	GO:0009894	GO:0010087	GO:0009845	GO:0016755
CL18920.Contig1_All	GO:0010468	GO:0003676	GO:0043231
CL18922.Contig1_All	GO:0015630	GO:0016628	GO:0046872	GO:0042623	GO:0000087	GO:0008152	GO:0016020	GO:0032559
CL18923.Contig1_All	GO:0006970	GO:0016705	GO:0004601	GO:0008152	GO:0016020	GO:0010038	GO:0009536
CL18924.Contig1_All	GO:0031224	GO:0043231
CL18926.Contig1_All	GO:0009414	GO:0006979
CL18929.Contig1_All	GO:0007041	GO:0012505	GO:0005770	GO:0042598	GO:0006605	GO:0003824
CL18930.Contig1_All	GO:0008152	GO:0006950	GO:0016671	GO:0009532
CL18936.Contig1_All	GO:0044464
CL18937.Contig1_All	GO:0010467	GO:0030529	GO:0005198
CL18939.Contig1_All	GO:0016020
CL18940.Contig1_All	GO:0010029	GO:0043231	GO:0003676	GO:0010468	GO:0009640	GO:0005515	GO:0010476	GO:0006779	GO:0009630	GO:0010017
CL18942.Contig1_All	GO:0005488	GO:0016787	GO:0031981
CL18943.Contig1_All	GO:0010468	GO:0003676	GO:0043231
CL18944.Contig1_All	GO:0044464	GO:0004091	GO:0005515	GO:0006629
CL18950.Contig1_All	GO:0019941	GO:0000151	GO:0019899
CL18951.Contig1_All	GO:0016020	GO:0009534
CL18953.Contig1_All	GO:0032561	GO:0043623	GO:0007017	GO:0017111	GO:0032991	GO:0015630
CL18954.Contig1_All	GO:0016020
CL18956.Contig1_All	GO:0006259	GO:0004521	GO:0005488	GO:0044464	GO:0004520
CL18957.Contig1_All	GO:0030554	GO:0006457	GO:0016667	GO:0031090	GO:0043231
CL18959.Contig1_All	GO:0051234	GO:0005635	GO:0031410
CL18960.Contig1_All	GO:0010468	GO:0032502	GO:0003676
CL18961.Contig1_All	GO:0010033	GO:0016407
CL18964.Contig1_All	GO:0005840	GO:0016209	GO:0043169	GO:0003824	GO:0009536	GO:0006800
CL18966.Contig1_All	GO:0015036	GO:0009532	GO:0019725
CL18967.Contig1_All	GO:0031224	GO:0004871	GO:0007047	GO:0000902	GO:0031410	GO:0004713	GO:0032559	GO:0006464
CL18969.Contig1_All	GO:0016020	GO:0005488	GO:0043231
CL18974.Contig1_All	GO:0044464
CL18976.Contig1_All	GO:0043234	GO:0032446	GO:0019787
CL18977.Contig1_All	GO:0035251
CL18979.Contig1_All	GO:0005488	GO:0016891	GO:0008033
CL18981.Contig1_All	GO:0016798	GO:0044238	GO:0043167
CL18985.Contig1_All	GO:0044435	GO:0050896
CL18988.Contig1_All	GO:0009062	GO:0032501	GO:0006869	GO:0005496	GO:0042579	GO:0006081	GO:0003824
CL18989.Contig1_All	GO:0005618	GO:0005488
CL1899.Contig1_All	GO:0016020	GO:0008152	GO:0008937	GO:0043231
CL1899.Contig2_All	GO:0008152	GO:0008937
CL18990.Contig1_All	GO:0050896
CL18991.Contig1_All	GO:0016628	GO:0008152	GO:0005506
CL18993.Contig1_All	GO:0048193	GO:0031224	GO:0043231
CL18999.Contig1_All	GO:0044464	GO:0016787
CL19.Contig1_All	GO:0006259	GO:0001708	GO:0043232	GO:0005515	GO:0043231	GO:0003916	GO:0032559
CL1900.Contig1_All	GO:0017111	GO:0043231	GO:0032559
CL1900.Contig2_All	GO:0043231	GO:0032559	GO:0019829
CL19000.Contig1_All	GO:0044238	GO:0016787	GO:0045229	GO:0043231
CL19001.Contig1_All	GO:0022892	GO:0006606	GO:0009536	GO:0005635
CL19006.Contig1_All	GO:0003723	GO:0010467	GO:0030529	GO:0005198
CL19008.Contig1_All	GO:0009536
CL19009.Contig1_All	GO:0006351	GO:0003677	GO:0001071	GO:0005515	GO:0043231
CL19011.Contig1_All	GO:0005488	GO:0006350
CL19012.Contig1_All	GO:0009526	GO:0009534	GO:0009532
CL19016.Contig1_All	GO:0004551
CL19018.Contig1_All	GO:0005622	GO:0005488
CL19019.Contig1_All	GO:0043231	GO:0023060	GO:0004871	GO:0016628	GO:0048229	GO:0040007	GO:0019901	GO:0008152	GO:0009736
CL19021.Contig1_All	GO:0016892	GO:0003676	GO:0030312	GO:0050896	GO:0044421
CL19022.Contig1_All	GO:0006351	GO:0046914	GO:0003677	GO:0001071
CL19024.Contig1_All	GO:0010467	GO:0030529	GO:0005198
CL19025.Contig1_All	GO:0043231
CL19028.Contig1_All	GO:0043231	GO:0044444
CL19029.Contig1_All	GO:0006810
CL19034.Contig1_All	GO:0016747
CL19035.Contig1_All	GO:0009532	GO:0010467	GO:0030529	GO:0005198
CL19039.Contig1_All	GO:0010468	GO:0006351	GO:0030528	GO:0032502	GO:0003677	GO:0001071	GO:0043231
CL19041.Contig1_All	GO:0031410
CL19046.Contig1_All	GO:0046914
CL19047.Contig1_All	GO:0046496	GO:0044464	GO:0016811	GO:0004463
CL19051.Contig1_All	GO:0006631	GO:0030312	GO:0009536	GO:0019171	GO:0050832	GO:0008654
CL19052.Contig1_All	GO:0005515
CL19054.Contig1_All	GO:0044435	GO:0050896
CL19055.Contig1_All	GO:0048037
CL19058.Contig1_All	GO:0009755	GO:0016209	GO:0016765
CL19059.Contig1_All	GO:0050794
CL19062.Contig1_All	GO:0022891	GO:0009526	GO:0006810	GO:0031224	GO:0016628	GO:0008152
CL19064.Contig1_All	GO:0016628	GO:0044267	GO:0032559
CL19065.Contig1_All	GO:0031967	GO:0046914	GO:0009534	GO:0015002
CL19066.Contig1_All	GO:0043234	GO:0009767	GO:0009534	GO:0003824
CL19067.Contig1_All	GO:0009555	GO:0007005	GO:0032561	GO:0044444	GO:0017111	GO:0016020
CL19069.Contig1_All	GO:0031371	GO:0060255	GO:0005488	GO:0006464	GO:0016881	GO:0006281
CL19072.Contig1_All	GO:0031224
CL19074.Contig1_All	GO:0004721	GO:0043234	GO:0006464	GO:0043169
CL19078.Contig1_All	GO:0010468	GO:0003676	GO:0043231
CL19081.Contig1_All	GO:0042626	GO:0006810	GO:0043231	GO:0031224	GO:0032559
CL19086.Contig1_All	GO:0017111	GO:0043231	GO:0032559
CL19087.Contig1_All	GO:0022892	GO:0030119	GO:0019901	GO:0015031
CL19088.Contig1_All	GO:0046872
CL19091.Contig1_All	GO:0005488	GO:0016788
CL19092.Contig1_All	GO:0035556	GO:0032561	GO:0006810	GO:0016020
CL19094.Contig1_All	GO:0005515
CL19099.Contig1_All	GO:0051234
CL191.Contig1_All	GO:0005488
CL1910.Contig1_All	GO:0009536	GO:0004812	GO:0006418	GO:0003006	GO:0032559
CL19100.Contig1_All	GO:0006464	GO:0016301	GO:0006810	GO:0043231	GO:0031224	GO:0032559
CL19101.Contig1_All	GO:0031981
CL19105.Contig1_All	GO:0010467	GO:0030529	GO:0005198
CL19110.Contig1_All	GO:0044464	GO:0046914
CL19112.Contig1_All	GO:0016020	GO:0044444	GO:0050896	GO:0043231
CL19116.Contig1_All	GO:0009725	GO:0046914	GO:0006970	GO:0009743	GO:0006714
CL19117.Contig1_All	GO:0004091
CL19120.Contig1_All	GO:0005515	GO:0031090	GO:0043231	GO:0015031
CL19121.Contig1_All	GO:0060255	GO:0019941	GO:0006464	GO:0016020	GO:0019787
CL19123.Contig1_All	GO:0016020	GO:0043231
CL19126.Contig1_All	GO:0000377	GO:0003676	GO:0016604	GO:0016020
CL19133.Contig1_All	GO:0005488
CL19135.Contig1_All	GO:0016020	GO:0046914
CL19139.Contig1_All	GO:0000097	GO:0016765	GO:0048037	GO:0009536
CL19141.Contig1_All	GO:0046914	GO:0043231	GO:0032559
CL19143.Contig1_All	GO:0009526	GO:0043234	GO:0016421	GO:0009532	GO:0006631
CL19144.Contig1_All	GO:0016020	GO:0016791	GO:0031410	GO:0043231
CL19146.Contig1_All	GO:0043231
CL19148.Contig1_All	GO:0009555	GO:0007005	GO:0032561	GO:0044444	GO:0017111	GO:0016020
CL19149.Contig1_All	GO:0016462
CL19150.Contig1_All	GO:0006350
CL19153.Contig1_All	GO:0016791	GO:0031410
CL19154.Contig1_All	GO:0009526	GO:0031224
CL19158.Contig1_All	GO:0005488
CL19163.Contig1_All	GO:0044464	GO:0016811
CL19165.Contig1_All	GO:0016740
CL19166.Contig1_All	GO:0006350
CL19173.Contig1_All	GO:0005488
CL19174.Contig1_All	GO:0046914
CL19178.Contig1_All	GO:0043231	GO:0031410
CL19179.Contig1_All	GO:0006950
CL19180.Contig1_All	GO:0006771	GO:0016765	GO:0009536
CL19185.Contig1_All	GO:0010468	GO:0001071	GO:0043231
CL19186.Contig1_All	GO:0000394	GO:0044424	GO:0008081
CL19187.Contig1_All	GO:0046914	GO:0009528	GO:0008152	GO:0003824
CL19188.Contig1_All	GO:0043412	GO:0043231
CL19189.Contig1_All	GO:0009526	GO:0046914	GO:0008152	GO:0016418
CL1919.Contig1_All	GO:0016491	GO:0005506
CL19190.Contig1_All	GO:0009534	GO:0009570
CL19191.Contig1_All	GO:0009526	GO:0000314	GO:0003723	GO:0009532	GO:0010467	GO:0005198
CL19193.Contig1_All	GO:0044238	GO:0016868	GO:0009536
CL19195.Contig1_All	GO:0046914	GO:0008152	GO:0016491
CL19199.Contig1_All	GO:0016791	GO:0009536	GO:0006396
CL19200.Contig1_All	GO:0003676	GO:0006325	GO:0005198	GO:0043231	GO:0044427
CL19201.Contig1_All	GO:0042579	GO:0016289
CL19202.Contig1_All	GO:0046914	GO:0016655	GO:0006725
CL19203.Contig1_All	GO:0031225	GO:0003006	GO:0035434	GO:0048513	GO:0005375
CL19206.Contig1_All	GO:0046914	GO:0003824	GO:0043231
CL19209.Contig1_All	GO:0016160	GO:0005982	GO:0006950	GO:0043167	GO:0009532	GO:0000023
CL19210.Contig1_All	GO:0044238	GO:0046914	GO:0031410	GO:0008422
CL19211.Contig1_All	GO:0031225
CL19212.Contig1_All	GO:0005739
CL19215.Contig1_All	GO:0000478	GO:0006996	GO:0009536
CL19216.Contig1_All	GO:0016020	GO:0005488
CL19219.Contig1_All	GO:0016791
CL19223.Contig1_All	GO:0019538	GO:0004175
CL19225.Contig1_All	GO:0034062	GO:0016591	GO:0003676	GO:0010467
CL19226.Contig1_All	GO:0003824	GO:0009536
CL19227.Contig1_All	GO:0016798	GO:0044238	GO:0010038
CL19228.Contig1_All	GO:0003676	GO:0006259	GO:0046914	GO:0005667	GO:0016564	GO:0001071	GO:0032583
CL19229.Contig1_All	GO:0044464	GO:0003824	GO:0032559
CL19232.Contig1_All	GO:0005488
CL19234.Contig1_All	GO:0010468	GO:0001071
CL19237.Contig1_All	GO:0043231	GO:0003824
CL19239.Contig1_All	GO:0016020
CL19240.Contig1_All	GO:0048278
CL19241.Contig1_All	GO:0009725	GO:0009746	GO:0000902	GO:0009250	GO:0009534	GO:0009827	GO:0016020
CL19242.Contig1_All	GO:0010468	GO:0006351	GO:0003676	GO:0001071	GO:0043231
CL19245.Contig1_All	GO:0019783	GO:0005488	GO:0004180	GO:0006810	GO:0044248	GO:0044437
CL19247.Contig1_All	GO:0010468	GO:0044237	GO:0009534
CL19248.Contig1_All	GO:0023033	GO:0044464
CL19250.Contig1_All	GO:0043231
CL19252.Contig1_All	GO:0006511	GO:0005488	GO:0009725	GO:0032446	GO:0031090	GO:0019787	GO:0006950
CL19253.Contig1_All	GO:0006810	GO:0043169	GO:0035556	GO:0043234	GO:0004620	GO:0032561	GO:0005515	GO:0006351	GO:0044464	GO:0004721	GO:0032559	GO:0006464
CL19254.Contig1_All	GO:0016020	GO:0009526
CL19256.Contig1_All	GO:0031981
CL19257.Contig1_All	GO:0044267	GO:0043234	GO:0005515	GO:0043231
CL19264.Contig1_All	GO:0000785	GO:0003676	GO:0034728	GO:0006810	GO:0043231	GO:0031224
CL19265.Contig1_All	GO:0051766	GO:0043231	GO:0000904	GO:0016020	GO:0009856
CL19266.Contig1_All	GO:0031410
CL19270.Contig1_All	GO:0031090	GO:0043231
CL19274.Contig1_All	GO:0008152	GO:0005488	GO:0003824
CL19276.Contig1_All	GO:0006350
CL19279.Contig1_All	GO:0046872
CL19282.Contig1_All	GO:0003824	GO:0008152
CL19284.Contig1_All	GO:0003677
CL19285.Contig1_All	GO:0009056	GO:0004871	GO:0006464	GO:0004713	GO:0032559
CL19287.Contig1_All	GO:0044464	GO:0032561	GO:0035556
CL19288.Contig1_All	GO:0043021	GO:0008135	GO:0043234	GO:0006413	GO:0043231
CL1929.Contig1_All	GO:0043231	GO:0046914	GO:0042802	GO:0010074	GO:0010015	GO:0046983	GO:0003006	GO:0010467	GO:0046739
CL19293.Contig1_All	GO:0043231	GO:0004551
CL19294.Contig1_All	GO:0006810	GO:0016020	GO:0005215
CL19297.Contig1_All	GO:0010468	GO:0006351	GO:0003677	GO:0001071	GO:0043231
CL19298.Contig1_All	GO:0015036	GO:0043231	GO:0019725
CL193.Contig1_All	GO:0046872	GO:0044237	GO:0016307	GO:0044238
CL1930.Contig1_All	GO:0043231
CL19300.Contig1_All	GO:0003824	GO:0005488
CL19302.Contig1_All	GO:0044238	GO:0016798	GO:0030312	GO:0043167
CL19310.Contig1_All	GO:0050896
CL19313.Contig1_All	GO:0031410	GO:0004180
CL19316.Contig1_All	GO:0009526	GO:0005975	GO:0015036	GO:0018904	GO:0009534	GO:0030234	GO:0019725	GO:0030312	GO:0044093	GO:0044092
CL19319.Contig1_All	GO:0016776	GO:0009117	GO:0009536
CL19320.Contig1_All	GO:0010468	GO:0043231
CL19321.Contig1_All	GO:0043231
CL19323.Contig1_All	GO:0030528	GO:0009532	GO:0045449	GO:0030529	GO:0003006	GO:0005198
CL19329.Contig1_All	GO:0030528	GO:0043231	GO:0009725	GO:0010468	GO:0001071	GO:0003677	GO:0006970	GO:0006351	GO:0010557
CL19332.Contig1_All	GO:0044267	GO:0031224	GO:0043231
CL19333.Contig1_All	GO:0010008	GO:0006810
CL19335.Contig1_All	GO:0043231	GO:0044444
CL19336.Contig1_All	GO:0003824	GO:0043231
CL19337.Contig1_All	GO:0006950
CL19340.Contig1_All	GO:0043231
CL19344.Contig1_All	GO:0009743	GO:0046914
CL19350.Contig1_All	GO:0048511
CL19358.Contig1_All	GO:0009536
CL19361.Contig1_All	GO:0046872	GO:0008152	GO:0003824
CL19363.Contig1_All	GO:0006950	GO:0043231	GO:0003006	GO:0044444	GO:0004601	GO:0008152	GO:0016020
CL19364.Contig1_All	GO:0006350
CL19366.Contig1_All	GO:0044464
CL19367.Contig1_All	GO:0046914	GO:0043231	GO:0032559
CL19375.Contig1_All	GO:0000229	GO:0009536	GO:0043565	GO:0007004	GO:0006351	GO:0006950
CL19376.Contig1_All	GO:0005488	GO:0010038	GO:0006281	GO:0009913	GO:0019941	GO:0060255	GO:0070646	GO:0019787	GO:0016020	GO:0031371
CL19381.Contig1_All	GO:0003824	GO:0008152
CL19382.Contig1_All	GO:0046872	GO:0003676
CL19384.Contig1_All	GO:0003676
CL19385.Contig1_All	GO:0006259	GO:0043234	GO:0032559	GO:0016728
CL19387.Contig1_All	GO:0048764	GO:0050896
CL19392.Contig1_All	GO:0003824
CL19393.Contig1_All	GO:0005488	GO:0043231	GO:0044444	GO:0030529
CL19395.Contig1_All	GO:0009060	GO:0005840	GO:0043234	GO:0046914	GO:0006950	GO:0043231	GO:0016751
CL1940.Contig1_All	GO:0005975	GO:0008194	GO:0043231
CL19401.Contig1_All	GO:0005488	GO:0016671	GO:0043412	GO:0009532	GO:0009639
CL19402.Contig1_All	GO:0031410
CL19404.Contig1_All	GO:0030529	GO:0043231
CL19409.Contig1_All	GO:0009687	GO:0009416	GO:0016116	GO:0090322	GO:0009503
CL19410.Contig1_All	GO:0070011
CL19411.Contig1_All	GO:0010468	GO:0043231
CL19414.Contig1_All	GO:0031224
CL19417.Contig1_All	GO:0030528	GO:0006631	GO:0005488	GO:0016620	GO:0009536	GO:0001071	GO:0006970	GO:0010017
CL19419.Contig1_All	GO:0003676	GO:0005515	GO:0043231	GO:0006281
CL19420.Contig1_All	GO:0043231
CL19422.Contig1_All	GO:0005488
CL19427.Contig1_All	GO:0008374
CL19430.Contig1_All	GO:0043231	GO:0032312	GO:0044444
CL19432.Contig1_All	GO:0044464	GO:0003824
CL19433.Contig1_All	GO:0044238	GO:0031410	GO:0043231
CL19438.Contig1_All	GO:0006950	GO:0009532	GO:0016705	GO:0004601	GO:0008152
CL19439.Contig1_All	GO:0005488	GO:0044238	GO:0044260	GO:0016740
CL19440.Contig1_All	GO:0044464	GO:0017169	GO:0046488
CL19448.Contig1_All	GO:0010468	GO:0003677	GO:0001071	GO:0043231
CL19449.Contig1_All	GO:0016020	GO:0044444	GO:0043231
CL19452.Contig1_All	GO:0043231
CL19454.Contig1_All	GO:0006351	GO:0005488	GO:0043231
CL19456.Contig1_All	GO:0043231	GO:0005488
CL19457.Contig1_All	GO:0016020
CL19458.Contig1_All	GO:0003676
CL19460.Contig1_All	GO:0008152	GO:0016628	GO:0016791
CL19463.Contig1_All	GO:0006396	GO:0009536
CL19468.Contig1_All	GO:0030528	GO:0043231	GO:0003676	GO:0010468	GO:0001071	GO:0006351	GO:0009873
CL19471.Contig1_All	GO:0009987	GO:0006771	GO:0043234	GO:0016867	GO:0023033	GO:0009532	GO:0016765
CL19472.Contig1_All	GO:0006464	GO:0004672	GO:0032559
CL19473.Contig1_All	GO:0004812	GO:0046914	GO:0006412	GO:0032559	GO:0044424
CL19477.Contig1_All	GO:0010468	GO:0001071	GO:0005515	GO:0009755	GO:0043231
CL19486.Contig1_All	GO:0005488
CL19487.Contig1_All	GO:0043231	GO:0044444
CL1949.Contig1_All	GO:0016301	GO:0006464	GO:0032559
CL19492.Contig1_All	GO:0031224	GO:0031410	GO:0009536
CL19494.Contig1_All	GO:0006950	GO:0016758	GO:0010038	GO:0009536
CL19498.Contig1_All	GO:0044464	GO:0046914
CL19499.Contig1_All	GO:0046914	GO:0031410
CL19501.Contig1_All	GO:0046914	GO:0044464
CL19507.Contig1_All	GO:0016251	GO:0043234	GO:0006355
CL19508.Contig1_All	GO:0006351	GO:0003677	GO:0001071	GO:0005515	GO:0043231
CL19509.Contig1_All	GO:0010369	GO:0016787	GO:0000166
CL19515.Contig1_All	GO:0016859	GO:0006520	GO:0009404	GO:0016765	GO:0044424
CL19528.Contig1_All	GO:0005488
CL19533.Contig1_All	GO:0006952	GO:0003006	GO:0009536
CL19535.Contig1_All	GO:0016251	GO:0043234	GO:0006355
CL19539.Contig1_All	GO:0016667	GO:0009536	GO:0019725
CL19541.Contig1_All	GO:0005488
CL19545.Contig1_All	GO:0046872	GO:0043231
CL19548.Contig1_All	GO:0044464
CL19550.Contig1_All	GO:0044464	GO:0032561	GO:0035556
CL19551.Contig1_All	GO:0031410
CL19556.Contig1_All	GO:0032561	GO:0003824	GO:0006810	GO:0035556
CL19560.Contig1_All	GO:0016835	GO:0006082	GO:0016840	GO:0003677
CL19561.Contig1_All	GO:0044464	GO:0032561	GO:0035556
CL19563.Contig1_All	GO:0016682	GO:0008152	GO:0009536
CL19569.Contig1_All	GO:0006952	GO:0009987	GO:0000166
CL19571.Contig1_All	GO:0006950	GO:0031410
CL19573.Contig1_All	GO:0044424	GO:0005488
CL19575.Contig1_All	GO:0016791	GO:0009536	GO:0006396
CL19576.Contig1_All	GO:0043231	GO:0005488
CL19578.Contig1_All	GO:0010468	GO:0009725	GO:0001071	GO:0043231
CL19580.Contig1_All	GO:0009694	GO:0031981	GO:0009536	GO:0009062	GO:0042579	GO:0009657	GO:0016020	GO:0006950	GO:0016408
CL19585.Contig1_All	GO:0043234	GO:0043169	GO:0006464	GO:0004721	GO:0043231
CL19586.Contig1_All	GO:0043412	GO:0016671
CL19588.Contig1_All	GO:0030001	GO:0044464	GO:0046873
CL19589.Contig1_All	GO:0046914
CL19590.Contig1_All	GO:0016651	GO:0043231	GO:0000166	GO:0006350	GO:0016020
CL19595.Contig1_All	GO:0004672	GO:0009987	GO:0000166
CL19601.Contig1_All	GO:0043231
CL19602.Contig1_All	GO:0044425	GO:0034062
CL19605.Contig1_All	GO:0019866	GO:0031224	GO:0006810
CL19606.Contig1_All	GO:0042393	GO:0046914
CL19610.Contig1_All	GO:0034062	GO:0016591	GO:0003676	GO:0010467
CL19611.Contig1_All	GO:0031224	GO:0006818	GO:0005488	GO:0016471	GO:0015077	GO:0031410	GO:0006754	GO:0019829
CL19612.Contig1_All	GO:0043231
CL19616.Contig1_All	GO:0016787
CL19618.Contig1_All	GO:0006351	GO:0030528	GO:0003676	GO:0005667
CL19621.Contig1_All	GO:0050896
CL19625.Contig1_All	GO:0046906	GO:0009521	GO:0051234	GO:0043169	GO:0006464	GO:0051536	GO:0031224	GO:0032559	GO:0009536	GO:0006091
CL19626.Contig1_All	GO:0031224	GO:0017111	GO:0006818	GO:0005488	GO:0043231	GO:0015077	GO:0006754	GO:0033176
CL19627.Contig1_All	GO:0005488
CL19629.Contig1_All	GO:0015031	GO:0031224	GO:0043231
CL19631.Contig1_All	GO:0043231
CL19633.Contig1_All	GO:0003677
CL19637.Contig1_All	GO:0005488
CL19639.Contig1_All	GO:0031976	GO:0009532	GO:0019725
CL19640.Contig1_All	GO:0043231	GO:0019932	GO:0046872	GO:0009640	GO:0009593	GO:0009057	GO:0008168	GO:0016020
CL19647.Contig1_All	GO:0044464
CL19655.Contig1_All	GO:0006464	GO:0004672	GO:0010467	GO:0016876	GO:0032559
CL19656.Contig1_All	GO:0003676	GO:0005622	GO:0016787
CL19659.Contig1_All	GO:0009526	GO:0005975	GO:0015036	GO:0018904	GO:0009534	GO:0030234	GO:0019725	GO:0030312	GO:0044093	GO:0044092
CL19660.Contig1_All	GO:0010467	GO:0015934	GO:0031981	GO:0005198
CL19663.Contig1_All	GO:0016020
CL19665.Contig1_All	GO:0043231
CL19666.Contig1_All	GO:0009526	GO:0005975	GO:0015036	GO:0018904	GO:0009534	GO:0030234	GO:0019725	GO:0030312	GO:0044093	GO:0044092
CL19669.Contig1_All	GO:0009536
CL19675.Contig1_All	GO:0003677	GO:0016020
CL19676.Contig1_All	GO:0004672	GO:0006464	GO:0032559
CL19680.Contig1_All	GO:0009536
CL19683.Contig1_All	GO:0005515	GO:0050896	GO:0044267
CL19686.Contig1_All	GO:0007010	GO:0005856	GO:0008092
CL19687.Contig1_All	GO:0006952	GO:0006464	GO:0023060	GO:0004674	GO:0032559
CL19689.Contig1_All	GO:0010467	GO:0022613	GO:0030529	GO:0009536	GO:0005198
CL19694.Contig1_All	GO:0008152	GO:0016491	GO:0005506
CL19695.Contig1_All	GO:0043231
CL19699.Contig1_All	GO:0009725
CL19705.Contig1_All	GO:0019222	GO:0046914	GO:0001071	GO:0003677	GO:0006351	GO:0010033
CL19706.Contig1_All	GO:0009536
CL19707.Contig1_All	GO:0043231
CL19709.Contig1_All	GO:0016197	GO:0005488	GO:0009536
CL19710.Contig1_All	GO:0016020
CL19712.Contig1_All	GO:0009409	GO:0044444	GO:0009908
CL1972.Contig1_All	GO:0016491	GO:0006464	GO:0004672	GO:0031224	GO:0007167	GO:0032559
CL19724.Contig1_All	GO:0003824
CL19727.Contig1_All	GO:0005488
CL19734.Contig1_All	GO:0006787
CL19735.Contig1_All	GO:0003676
CL19739.Contig1_All	GO:0050896
CL19743.Contig1_All	GO:0004175	GO:0019941	GO:0043231	GO:0000502	GO:0005576	GO:0016020	GO:0010038
CL19745.Contig1_All	GO:0016020
CL19747.Contig1_All	GO:0009108	GO:0016881
CL19748.Contig1_All	GO:0046872
CL19752.Contig1_All	GO:0044464	GO:0032561	GO:0035556
CL19757.Contig1_All	GO:0003676	GO:0016604	GO:0000245
CL19758.Contig1_All	GO:0016491	GO:0005506
CL19760.Contig1_All	GO:0009743	GO:0046872
CL19762.Contig1_All	GO:0005488
CL19763.Contig1_All	GO:0016667	GO:0009536	GO:0019725
CL19764.Contig1_All	GO:0009813	GO:0030528	GO:0009314	GO:0006779	GO:0043231
CL19768.Contig1_All	GO:0009553	GO:0005515	GO:0044267	GO:0009534
CL19770.Contig1_All	GO:0005488	GO:0043231	GO:0043234	GO:0006355	GO:0016251	GO:0010557
CL19772.Contig1_All	GO:0043231	GO:0031224
CL19775.Contig1_All	GO:0009536
CL19776.Contig1_All	GO:0046872	GO:0016491
CL19780.Contig1_All	GO:0006793	GO:0046872	GO:0006464	GO:0016301	GO:0016462	GO:0032559	GO:0044424
CL19784.Contig1_All	GO:0017111	GO:0016020	GO:0015629
CL19787.Contig1_All	GO:0005991	GO:0019203	GO:0035251
CL19788.Contig1_All	GO:0009451	GO:0003676	GO:0016866	GO:0006399
CL1979.Contig1_All	GO:0044464
CL19791.Contig1_All	GO:0043231
CL19792.Contig1_All	GO:0006351	GO:0003677	GO:0001071	GO:0005515	GO:0043231
CL19798.Contig1_All	GO:0043412
CL19800.Contig1_All	GO:0005488
CL19805.Contig1_All	GO:0006644	GO:0016780	GO:0043231
CL19807.Contig1_All	GO:0004175	GO:0019538	GO:0004386	GO:0009888	GO:0042623	GO:0032559	GO:0009536	GO:0031981
CL19808.Contig1_All	GO:0002252
CL19812.Contig1_All	GO:0008135	GO:0006351	GO:0030528	GO:0043231
CL19813.Contig1_All	GO:0004091	GO:0016298
CL19815.Contig1_All	GO:0030528	GO:0043231	GO:0003676	GO:0010468	GO:0001071	GO:0006351	GO:0006950	GO:0009873
CL19816.Contig1_All	GO:0006091	GO:0051536	GO:0043231	GO:0043169
CL19820.Contig1_All	GO:0030528	GO:0043231	GO:0003676	GO:0010468	GO:0001071	GO:0006351	GO:0006950	GO:0009873
CL19821.Contig1_All	GO:0044424
CL19822.Contig1_All	GO:0016020	GO:0032561	GO:0043231
CL19824.Contig1_All	GO:0043231
CL19826.Contig1_All	GO:0016628	GO:0005975	GO:0044424	GO:0019203	GO:0043169
CL19828.Contig1_All	GO:0044464	GO:0023060
CL19829.Contig1_All	GO:0050896	GO:0031410	GO:0043231
CL19832.Contig1_All	GO:0010467	GO:0022613	GO:0015934	GO:0005198
CL19833.Contig1_All	GO:0005488	GO:0031981	GO:0034062	GO:0007154	GO:0010033	GO:0016246
CL19835.Contig1_All	GO:0048193	GO:0044444	GO:0031224	GO:0005515	GO:0043231
CL19838.Contig1_All	GO:0017111	GO:0046914	GO:0003676	GO:0032559
CL19839.Contig1_All	GO:0009526	GO:0043232	GO:0009532	GO:0010467	GO:0022613	GO:0030529	GO:0005198
CL19843.Contig1_All	GO:0043169
CL19844.Contig1_All	GO:0005488
CL19848.Contig1_All	GO:0019866	GO:0022892	GO:0006810	GO:0031224
CL19849.Contig1_All	GO:0010467	GO:0015935	GO:0030312	GO:0031981	GO:0005198
CL19850.Contig1_All	GO:0006810	GO:0031224
CL19852.Contig1_All	GO:0030246	GO:0004672	GO:0009987	GO:0000166
CL19854.Contig1_All	GO:0051234	GO:0031224
CL19857.Contig1_All	GO:0015850	GO:0031224	GO:0008493	GO:0042221
CL19858.Contig1_All	GO:0005488
CL19859.Contig1_All	GO:0015833	GO:0044464	GO:0004871
CL19865.Contig1_All	GO:0016441	GO:0005849
CL19866.Contig1_All	GO:0044434
CL19869.Contig1_All	GO:0009987
CL1987.Contig1_All	GO:0005975	GO:0031410	GO:0015926
CL19870.Contig1_All	GO:0044464	GO:0005488
CL19873.Contig1_All	GO:0000229
CL19877.Contig1_All	GO:0000302	GO:0009642
CL19879.Contig1_All	GO:0003006	GO:0010467	GO:0015934	GO:0031981	GO:0005198
CL19884.Contig1_All	GO:0004518	GO:0005488
CL19886.Contig1_All	GO:0030528	GO:0003676	GO:0001071	GO:0006352
CL19888.Contig1_All	GO:0006464	GO:0006950	GO:0004672	GO:0032559
CL19889.Contig1_All	GO:0044238	GO:0043167	GO:0015928
CL19891.Contig1_All	GO:0016667	GO:0043231	GO:0044444	GO:0016020	GO:0019725
CL19892.Contig1_All	GO:0044464	GO:0046914
CL19893.Contig1_All	GO:0004175	GO:0005515	GO:0008152	GO:0016020	GO:0031410	GO:0044092
CL19895.Contig1_All	GO:0008374	GO:0003676	GO:0010467	GO:0030529	GO:0044238	GO:0005198
CL19899.Contig1_All	GO:0015850	GO:0031224	GO:0008493	GO:0042221
CL19901.Contig1_All	GO:0008375	GO:0043231
CL19906.Contig1_All	GO:0008152	GO:0003824	GO:0043231
CL19908.Contig1_All	GO:0005488
CL19909.Contig1_All	GO:0009536
CL19920.Contig1_All	GO:0004175	GO:0005515	GO:0008152	GO:0016020	GO:0031410	GO:0044092
CL19925.Contig1_All	GO:0006351	GO:0003677	GO:0001071	GO:0043231
CL19927.Contig1_All	GO:0009536	GO:0016701
CL19928.Contig1_All	GO:0003676	GO:0009536
CL19930.Contig1_All	GO:0010468
CL19932.Contig1_All	GO:0016758
CL19935.Contig1_All	GO:0044464
CL19944.Contig1_All	GO:0016020	GO:0031410	GO:0005488	GO:0043231
CL19947.Contig1_All	GO:0031461	GO:0016741
CL19949.Contig1_All	GO:0010467	GO:0030529	GO:0005198
CL19951.Contig1_All	GO:0031410	GO:0016740
CL19959.Contig1_All	GO:0003723	GO:0009532	GO:0010467	GO:0022613	GO:0030529	GO:0005198
CL19961.Contig1_All	GO:0043231	GO:0016740
CL19965.Contig1_All	GO:0016491	GO:0006464	GO:0004672	GO:0031224	GO:0032559
CL19967.Contig1_All	GO:0044424	GO:0003824	GO:0016209	GO:0043169	GO:0006800
CL19968.Contig1_All	GO:0043231
CL19969.Contig1_All	GO:0010260	GO:0042579
CL19970.Contig1_All	GO:0003676	GO:0010467	GO:0015934	GO:0016020	GO:0009536	GO:0005198
CL19971.Contig1_All	GO:0043231
CL19972.Contig1_All	GO:0043167	GO:0005976	GO:0016160
CL19978.Contig1_All	GO:0003676
CL19980.Contig1_All	GO:0004871	GO:0008320	GO:0006605	GO:0031966
CL19984.Contig1_All	GO:0004871	GO:0006464	GO:0016301	GO:0006810	GO:0043231	GO:0031224	GO:0032559
CL19986.Contig1_All	GO:0005488	GO:0009534	GO:0008152	GO:0003824
CL19989.Contig1_All	GO:0043231
CL19992.Contig1_All	GO:0006091	GO:0046914
CL19997.Contig1_All	GO:0016628	GO:0008152	GO:0031410
CL19999.Contig1_All	GO:0005488	GO:0030118	GO:0022892	GO:0043231	GO:0015031
CL200.Contig1_All	GO:0000325	GO:0006464	GO:0006970	GO:0023060	GO:0004674	GO:0032559
CL200.Contig2_All	GO:0000325	GO:0006464	GO:0006970	GO:0023060	GO:0004674	GO:0032559
CL20000.Contig1_All	GO:0006952	GO:0043231	GO:0009725	GO:0023033	GO:0010468	GO:0001071	GO:0003677	GO:0006351
CL20001.Contig1_All	GO:0046914	GO:0031090	GO:0043231	GO:0016653	GO:0008152	GO:0000166
CL20002.Contig1_All	GO:0043094	GO:0030964	GO:0005746
CL20005.Contig1_All	GO:0043623	GO:0005515	GO:0051301	GO:0015630
CL20006.Contig1_All	GO:0010467	GO:0030529	GO:0005198
CL20013.Contig1_All	GO:0003723	GO:0010467	GO:0015935
CL20017.Contig1_All	GO:0008652	GO:0016765	GO:0009536
CL20018.Contig1_All	GO:0004871
CL20021.Contig1_All	GO:0004871	GO:0006464	GO:0004674	GO:0032559
CL20023.Contig1_All	GO:0043231	GO:0010467	GO:0022613	GO:0030529	GO:0005198
CL20028.Contig1_All	GO:0044464
CL20031.Contig1_All	GO:0010556	GO:0051716	GO:0023033	GO:0009639	GO:0043231	GO:0048518	GO:0050794	GO:0006952
CL20032.Contig1_All	GO:0043231
CL20036.Contig1_All	GO:0031224
CL20037.Contig1_All	GO:0031410
CL20044.Contig1_All	GO:0010468	GO:0003677	GO:0001071	GO:0043231
CL20046.Contig1_All	GO:0006629	GO:0016798	GO:0016020
CL20051.Contig1_All	GO:0006952	GO:0003676	GO:0031981	GO:0009908	GO:0009266	GO:0000785	GO:0034728
CL20052.Contig1_All	GO:0016903	GO:0016744	GO:0006772	GO:0006721	GO:0009536
CL20056.Contig1_All	GO:0005753	GO:0006818	GO:0015077	GO:0006754
CL20057.Contig1_All	GO:0043231
CL20058.Contig1_All	GO:0006412	GO:0030529	GO:0005198
CL20060.Contig1_All	GO:0016709	GO:0008152	GO:0005506
CL20068.Contig1_All	GO:0016791	GO:0009536	GO:0006396
CL20070.Contig1_All	GO:0006464	GO:0004672	GO:0031224	GO:0032559
CL20073.Contig1_All	GO:0044238	GO:0016787	GO:0031410
CL20076.Contig1_All	GO:0005488	GO:0006810
CL20077.Contig1_All	GO:0043231	GO:0031224	GO:0051605	GO:0070011
CL20081.Contig1_All	GO:0004812	GO:0043231	GO:0006418	GO:0032559
CL20082.Contig1_All	GO:0044444	GO:0051234	GO:0006091	GO:0043231	GO:0019725
CL20083.Contig1_All	GO:0016787
CL20084.Contig1_All	GO:0016731	GO:0008152	GO:0051536	GO:0009536	GO:0043169
CL20085.Contig1_All	GO:0043231
CL20088.Contig1_All	GO:0009526
CL20090.Contig1_All	GO:0009725
CL20092.Contig1_All	GO:0005515
CL20094.Contig1_All	GO:0009526	GO:0009570	GO:0009534
CL20097.Contig1_All	GO:0015988	GO:0015077	GO:0033176	GO:0043231	GO:0003824
CL20100.Contig1_All	GO:0010468	GO:0003677	GO:0001071	GO:0043231
CL20104.Contig1_All	GO:0044424
CL20105.Contig1_All	GO:0005622
CL20107.Contig1_All	GO:0044464
CL20109.Contig1_All	GO:0043231	GO:0010467	GO:0005198	GO:0033279
CL2011.Contig1_All	GO:0043231	GO:0004468	GO:0046914	GO:0009791	GO:0043543	GO:0008134	GO:0006351
CL20111.Contig1_All	GO:0009987	GO:0043231	GO:0030529	GO:0010467	GO:0005198
CL20112.Contig1_All	GO:0016020	GO:0031410
CL20113.Contig1_All	GO:0044267	GO:0009536	GO:0005515
CL20115.Contig1_All	GO:0044464	GO:0015036	GO:0019725
CL20117.Contig1_All	GO:0006261	GO:0019887	GO:0003676	GO:0007049	GO:0016772	GO:0044424
CL20118.Contig1_All	GO:0004091	GO:0043231	GO:0010467	GO:0031410
CL20120.Contig1_All	GO:0022613	GO:0030529	GO:0031981
CL20125.Contig1_All	GO:0005488	GO:0031981
CL20126.Contig1_All	GO:0005515	GO:0009767	GO:0009534	GO:0009522
CL20129.Contig1_All	GO:0005488	GO:0043231	GO:0016020	GO:0031410
CL20132.Contig1_All	GO:0016020	GO:0016723	GO:0046914
CL20133.Contig1_All	GO:0016872	GO:0009699
CL20137.Contig1_All	GO:0009528	GO:0009534
CL20139.Contig1_All	GO:0031224	GO:0015002	GO:0022904	GO:0005746
CL20140.Contig1_All	GO:0009536
CL20144.Contig1_All	GO:0005488	GO:0004672
CL20146.Contig1_All	GO:0044464	GO:0046914
CL20149.Contig1_All	GO:0009987	GO:0006952	GO:0009719	GO:0010033
CL20150.Contig1_All	GO:0031224	GO:0006810	GO:0022892
CL20152.Contig1_All	GO:0008152	GO:0004033
CL20154.Contig1_All	GO:0010467	GO:0030529	GO:0005198
CL20160.Contig1_All	GO:0043231	GO:0019725
CL20162.Contig1_All	GO:0070646	GO:0060255	GO:0019787
CL20166.Contig1_All	GO:0009987	GO:0006950	GO:0016020
CL20167.Contig1_All	GO:0070646	GO:0019787
CL20171.Contig1_All	GO:0044267	GO:0031410	GO:0043231	GO:0016859
CL20174.Contig1_All	GO:0044238	GO:0043167	GO:0015928
CL20175.Contig1_All	GO:0051640	GO:0046914	GO:0006625	GO:0009062	GO:0003006	GO:0044439	GO:0043094
CL20177.Contig1_All	GO:0051234	GO:0009765	GO:0005506	GO:0009523	GO:0031224	GO:0009534	GO:0022900
CL20178.Contig1_All	GO:0016020
CL20181.Contig1_All	GO:0008252	GO:0043231	GO:0043169
CL20184.Contig1_All	GO:0016859	GO:0008144	GO:0044444	GO:0044267	GO:0023060	GO:0010038
CL20185.Contig1_All	GO:0006790	GO:0010269	GO:0046914	GO:0000741	GO:0000302
CL20188.Contig1_All	GO:0009526	GO:0000314	GO:0003723	GO:0009532	GO:0010467	GO:0005198
CL20194.Contig1_All	GO:0009987	GO:0009536
CL20198.Contig1_All	GO:0016791	GO:0009536	GO:0006396
CL202.Contig2_All	GO:0005488
CL20201.Contig1_All	GO:0019866	GO:0006810	GO:0031224
CL20204.Contig1_All	GO:0043231
CL20205.Contig1_All	GO:0001906	GO:0016020	GO:0006952	GO:0016787	GO:0005618	GO:0004857
CL20207.Contig1_All	GO:0043231
CL20208.Contig1_All	GO:0031410
CL20217.Contig1_All	GO:0019897	GO:0031461
CL20218.Contig1_All	GO:0043231	GO:0016616	GO:0048037	GO:0004738	GO:0006007	GO:0000166
CL20221.Contig1_All	GO:0050896	GO:0005515	GO:0043231
CL20225.Contig1_All	GO:0008287	GO:0005488	GO:0043231	GO:0019888	GO:0023060
CL20226.Contig1_All	GO:0051234	GO:0043169	GO:0051536	GO:0009532	GO:0006091
CL20228.Contig1_All	GO:0005488
CL2023.Contig1_All	GO:0048827	GO:0043231	GO:0016049	GO:0010564	GO:0048229	GO:0009566	GO:0045165	GO:0040029	GO:0033043	GO:0005515	GO:0044444	GO:0000904
CL2023.Contig2_All	GO:0048827	GO:0043231	GO:0016049	GO:0010564	GO:0048229	GO:0009566	GO:0045165	GO:0040029	GO:0033043	GO:0005515	GO:0044444	GO:0000904
CL20231.Contig1_All	GO:0010467	GO:0015934	GO:0005198
CL20232.Contig1_All	GO:0000229	GO:0009532
CL20234.Contig1_All	GO:0050896	GO:0016462	GO:0043170	GO:0032559
CL20235.Contig1_All	GO:0010467	GO:0044464
CL20237.Contig1_All	GO:0003676	GO:0043231	GO:0010467	GO:0008168
CL20239.Contig1_All	GO:0034062	GO:0016591	GO:0003676	GO:0005515	GO:0010467	GO:0055029
CL20241.Contig1_All	GO:0043169	GO:0018193	GO:0008238	GO:0008237	GO:0009536
CL20242.Contig1_All	GO:0006468	GO:0004672	GO:0009532	GO:0010109	GO:0000166	GO:0010467
CL20245.Contig1_All	GO:0031224	GO:0042625	GO:0043231	GO:0046872	GO:0009206	GO:0005548	GO:0006869	GO:0006900	GO:0048513	GO:0032559
CL20247.Contig1_All	GO:0008152	GO:0016703
CL20249.Contig1_All	GO:0044464	GO:0046914
CL20251.Contig1_All	GO:0016209	GO:0043169	GO:0043232	GO:0003824	GO:0009536	GO:0009416	GO:0006800
CL20252.Contig1_All	GO:0006260	GO:0003676	GO:0043231	GO:0034061
CL20254.Contig1_All	GO:0031224	GO:0031410	GO:0009607	GO:0043231
CL20256.Contig1_All	GO:0010467	GO:0030529	GO:0009536	GO:0005198
CL20257.Contig1_All	GO:0016628	GO:0022891	GO:0008152	GO:0031224	GO:0006810
CL20259.Contig1_All	GO:0044238	GO:0031410	GO:0044421	GO:0004091	GO:0016298
CL20261.Contig1_All	GO:0005488
CL20262.Contig1_All	GO:0006464	GO:0043231	GO:0023060	GO:0004674	GO:0032559
CL20264.Contig1_All	GO:0009526	GO:0000314	GO:0003723
CL20265.Contig1_All	GO:0010876	GO:0009409	GO:0044464	GO:0048316
CL20266.Contig1_All	GO:0044260	GO:0010467	GO:0044238
CL20267.Contig1_All	GO:0005887	GO:0005488	GO:0005267	GO:0030001
CL20269.Contig1_All	GO:0009060	GO:0051540	GO:0003723	GO:0010467	GO:0030529	GO:0003824	GO:0009536	GO:0005198
CL20271.Contig1_All	GO:0005048
CL20273.Contig1_All	GO:0016874
CL20276.Contig1_All	GO:0043229
CL20277.Contig1_All	GO:0006259	GO:0046914	GO:0019842	GO:0003676	GO:0016706
CL20281.Contig1_All	GO:0030529	GO:0005488	GO:0031981
CL20285.Contig1_All	GO:0043231	GO:0005488
CL20286.Contig1_All	GO:0044238	GO:0044464	GO:0016798	GO:0015833
CL20291.Contig1_All	GO:0000398
CL20292.Contig1_All	GO:0005488	GO:0016301	GO:0016020
CL20296.Contig1_All	GO:0005488
CL20297.Contig1_All	GO:0010468	GO:0003676	GO:0001071	GO:0043231
CL20299.Contig1_All	GO:0016787
CL203.Contig2_All	GO:0000166
CL20302.Contig1_All	GO:0043231
CL20303.Contig1_All	GO:0043231	GO:0030529
CL20304.Contig1_All	GO:0044237	GO:0046872	GO:0044424	GO:0016765	GO:0032559
CL20305.Contig1_All	GO:0009209	GO:0016776	GO:0009206	GO:0044424	GO:0032559
CL20307.Contig1_All	GO:0033036
CL20309.Contig1_All	GO:0008152	GO:0016634	GO:0005506
CL20312.Contig1_All	GO:0010468	GO:0003676	GO:0043231
CL20313.Contig1_All	GO:0009526	GO:0009534
CL20314.Contig1_All	GO:0003676	GO:0010467	GO:0015935	GO:0016020	GO:0031981	GO:0005198
CL20315.Contig1_All	GO:0030964	GO:0005746
CL20316.Contig1_All	GO:0031224	GO:0031410
CL20317.Contig1_All	GO:0006396
CL20322.Contig1_All	GO:0046872
CL20323.Contig1_All	GO:0009526	GO:0009534
CL20324.Contig1_All	GO:0010467	GO:0005198	GO:0033279
CL20325.Contig1_All	GO:0004872	GO:0006952	GO:0043231	GO:0031224	GO:0023060	GO:0012501	GO:0016462	GO:0032559
CL20326.Contig1_All	GO:0016740
CL20327.Contig1_All	GO:0015837	GO:0043231	GO:0031224	GO:0005275
CL20329.Contig1_All	GO:0016787
CL2033.Contig1_All	GO:0010468	GO:0003676
CL20332.Contig1_All	GO:0043231
CL20333.Contig1_All	GO:0008135	GO:0046914	GO:0003711	GO:0043231	GO:0010557
CL20334.Contig1_All	GO:0034062	GO:0006259	GO:0043232	GO:0010467	GO:0003916	GO:0032559
CL20335.Contig1_All	GO:0030529	GO:0005488	GO:0031981
CL20336.Contig1_All	GO:0008135	GO:0006412	GO:0009536
CL20337.Contig1_All	GO:0010467	GO:0030529	GO:0005198
CL20342.Contig1_All	GO:0010468	GO:0003677	GO:0001071	GO:0006350	GO:0043231
CL20343.Contig1_All	GO:0043231
CL20346.Contig1_All	GO:0043094	GO:0030964	GO:0031410	GO:0005746
CL20347.Contig1_All	GO:0006996	GO:0006631	GO:0004175	GO:0044092	GO:0042579	GO:0019538	GO:0005515	GO:0031090
CL20352.Contig1_All	GO:0031371	GO:0060255	GO:0005488	GO:0006464	GO:0016881	GO:0006281
CL20353.Contig1_All	GO:0009534
CL20356.Contig1_All	GO:0017111	GO:0010038	GO:0043234	GO:0015630	GO:0030312	GO:0043623	GO:0032561	GO:0044444	GO:0007017	GO:0009629	GO:0016020
CL20363.Contig1_All	GO:0043231
CL20365.Contig1_All	GO:0016811	GO:0006952	GO:0016879	GO:0043231	GO:0017111	GO:0016020
CL20366.Contig1_All	GO:0031461
CL20367.Contig1_All	GO:0005975	GO:0010182
CL20369.Contig1_All	GO:0032561	GO:0043231
CL20372.Contig1_All	GO:0035091	GO:0005515	GO:0030117	GO:0043231	GO:0016628	GO:0006901	GO:0008152
CL20374.Contig1_All	GO:0043231
CL20376.Contig1_All	GO:0030384	GO:0019538	GO:0046914	GO:0016307	GO:0032559
CL20377.Contig1_All	GO:0030312	GO:0006950
CL20379.Contig1_All	GO:0015926	GO:0005975	GO:0043231	GO:0009913
CL20382.Contig1_All	GO:0005488
CL20384.Contig1_All	GO:0006950
CL20385.Contig1_All	GO:0003712	GO:0001071	GO:0002252	GO:0043231
CL20389.Contig1_All	GO:0044464
CL20392.Contig1_All	GO:0030384	GO:0046872	GO:0019538	GO:0016307	GO:0032559
CL20393.Contig1_All	GO:0006464	GO:0006950	GO:0004672	GO:0032559
CL20394.Contig1_All	GO:0044464
CL20396.Contig1_All	GO:0009536
CL20399.Contig1_All	GO:0016020	GO:0005488	GO:0043231
CL204.Contig1_All	GO:0044248	GO:0044464
CL20404.Contig1_All	GO:0043231
CL20405.Contig1_All	GO:0043231
CL20412.Contig1_All	GO:0015926	GO:0005488	GO:0005618	GO:0005576	GO:0000272	GO:0010038	GO:0009536
CL20413.Contig1_All	GO:0016020
CL20414.Contig1_All	GO:0016567	GO:0006810	GO:0044248	GO:0007033	GO:0044424
CL20415.Contig1_All	GO:0016441
CL20416.Contig1_All	GO:0016020	GO:0032561	GO:0043231
CL20418.Contig1_All	GO:0006259	GO:0001708	GO:0043232	GO:0005515	GO:0043231	GO:0003916	GO:0032559
CL20419.Contig1_All	GO:0031371	GO:0060255	GO:0005488	GO:0006464	GO:0016881	GO:0006281
CL20422.Contig1_All	GO:0030554	GO:0016491	GO:0044281	GO:0016832
CL20423.Contig1_All	GO:0046914	GO:0008152	GO:0016616	GO:0009536
CL20424.Contig1_All	GO:0031410
CL20425.Contig1_All	GO:0030528	GO:0003676	GO:0009536	GO:0009579	GO:0005515	GO:0044425	GO:0006350
CL20428.Contig1_All	GO:0016787	GO:0043231
CL20429.Contig1_All	GO:0044464
CL20432.Contig1_All	GO:0003676	GO:0034061	GO:0006259
CL20434.Contig1_All	GO:0046914	GO:0032446	GO:0031461
CL20436.Contig1_All	GO:0044464	GO:0015932	GO:0006810
CL20438.Contig1_All	GO:0000270	GO:0031224	GO:0010467	GO:0016780	GO:0030529	GO:0005198
CL20442.Contig1_All	GO:0009527	GO:0005506	GO:0008152	GO:0008940
CL20445.Contig1_All	GO:0043231	GO:0044444
CL20451.Contig1_All	GO:0032559	GO:0042623
CL20452.Contig1_All	GO:0000160	GO:0043231	GO:0003676	GO:0010468	GO:0001071	GO:0006351	GO:0003006	GO:0006950
CL20458.Contig1_All	GO:0046914	GO:0022892	GO:0016597	GO:0031980	GO:0006631
CL20461.Contig1_All	GO:0004812	GO:0006418	GO:0032559	GO:0044424
CL20462.Contig1_All	GO:0006412	GO:0030529	GO:0005198
CL20464.Contig1_All	GO:0003006
CL20471.Contig1_All	GO:0006464	GO:0006950	GO:0004672	GO:0032559
CL20472.Contig1_All	GO:0016020
CL20473.Contig1_All	GO:0046914	GO:0005622
CL20474.Contig1_All	GO:0005743	GO:0015002
CL20475.Contig1_All	GO:0044238	GO:0009987	GO:0031410	GO:0043167	GO:0015928
CL20476.Contig1_All	GO:0005504	GO:0051234
CL20479.Contig1_All	GO:0009534
CL20480.Contig1_All	GO:0000166	GO:0042623
CL20481.Contig1_All	GO:0051084	GO:0043231	GO:0007349	GO:0048229	GO:0000741	GO:0005515	GO:0003006	GO:0090174
CL20482.Contig1_All	GO:0009536
CL20484.Contig1_All	GO:0009725
CL20485.Contig1_All	GO:0010468	GO:0046914	GO:0003676
CL20487.Contig1_All	GO:0003824
CL20489.Contig1_All	GO:0006396
CL20491.Contig1_All	GO:0000166
CL20493.Contig1_All	GO:0005488	GO:0016772
CL20497.Contig1_All	GO:0042742	GO:0010033
CL20499.Contig1_All	GO:0008135	GO:0030528	GO:0005667	GO:0006352
CL20500.Contig1_All	GO:0003677	GO:0016853	GO:0008152
CL20503.Contig1_All	GO:0031224	GO:0006811	GO:0015298
CL20504.Contig1_All	GO:0046872	GO:0032559	GO:0042623
CL20505.Contig1_All	GO:0022892	GO:0005635	GO:0015031
CL20507.Contig1_All	GO:0016462	GO:0043231	GO:0032559
CL20510.Contig1_All	GO:0006464	GO:0004702	GO:0004713	GO:0016020	GO:0032559
CL20511.Contig1_All	GO:0016874	GO:0009987	GO:0044424
CL20512.Contig1_All	GO:0005488
CL20515.Contig1_All	GO:0008135
CL20517.Contig1_All	GO:0006464	GO:0004672	GO:0043231	GO:0032559
CL20518.Contig1_All	GO:0050896	GO:0016462	GO:0043170	GO:0032559
CL20520.Contig1_All	GO:0009526
CL20521.Contig1_All	GO:0000314	GO:0003723	GO:0010467	GO:0009536	GO:0005198
CL20524.Contig1_All	GO:0043231	GO:0009725	GO:0006555	GO:0032446	GO:0019941	GO:0007275	GO:0016020
CL20526.Contig1_All	GO:0015031	GO:0022892
CL20527.Contig1_All	GO:0043169	GO:0019866	GO:0008320	GO:0005758	GO:0006612	GO:0003006
CL20528.Contig1_All	GO:0008320	GO:0006810	GO:0043231
CL20529.Contig1_All	GO:0006526	GO:0016842	GO:0044424
CL2053.Contig1_All	GO:0003006	GO:0005488	GO:0043231
CL20531.Contig1_All	GO:0031050	GO:0005515	GO:0043231	GO:0051052
CL20533.Contig1_All	GO:0043094	GO:0030964	GO:0005746
CL20534.Contig1_All	GO:0043231	GO:0016020
CL20538.Contig1_All	GO:0044464	GO:0046914
CL20539.Contig1_All	GO:0016491	GO:0009536	GO:0043169
CL20545.Contig1_All	GO:0004871	GO:0006464	GO:0004672	GO:0007167	GO:0016020	GO:0032559
CL20547.Contig1_All	GO:0010467	GO:0003676	GO:0008408
CL20552.Contig1_All	GO:0009526	GO:0003676	GO:0010467	GO:0005198	GO:0033279
CL20554.Contig1_All	GO:0044238	GO:0044464	GO:0043167	GO:0015926
CL20555.Contig1_All	GO:0009987	GO:0048513	GO:0050789
CL20558.Contig1_All	GO:0004518	GO:0005488	GO:0044464
CL20559.Contig1_All	GO:0043231	GO:0050896
CL20560.Contig1_All	GO:0004175	GO:0009765	GO:0019538	GO:0005488	GO:0016491	GO:0009532	GO:0009534
CL20567.Contig1_All	GO:0006464	GO:0030246	GO:0004702	GO:0008037	GO:0032559
CL20568.Contig1_All	GO:0004672	GO:0006464	GO:0032559
CL20569.Contig1_All	GO:0009536
CL20571.Contig1_All	GO:0031410	GO:0009534
CL20573.Contig1_All	GO:0043169	GO:0016791
CL20578.Contig1_All	GO:0010467	GO:0030529	GO:0005198
CL20579.Contig1_All	GO:0005488
CL20580.Contig1_All	GO:0005488
CL20581.Contig1_All	GO:0009536
CL20582.Contig1_All	GO:0003723	GO:0031981	GO:0005732	GO:0016866	GO:0009534
CL20584.Contig1_All	GO:0000166	GO:0043231
CL20585.Contig1_All	GO:0034062	GO:0016591	GO:0003676	GO:0006350	GO:0055029
CL20586.Contig1_All	GO:0005488	GO:0003824
CL20587.Contig1_All	GO:0005488	GO:0031461	GO:0030120	GO:0048193	GO:0004683	GO:0015031
CL20590.Contig1_All	GO:0006351	GO:0003677	GO:0001071	GO:0005515	GO:0043231
CL20594.Contig1_All	GO:0016301	GO:0034641	GO:0043231	GO:0032559
CL20596.Contig1_All	GO:0000229	GO:0003676	GO:0009536
CL20598.Contig1_All	GO:0010468	GO:0003676	GO:0043231
CL20605.Contig1_All	GO:0010468	GO:0043231
CL20606.Contig1_All	GO:0043231	GO:0050896
CL20608.Contig1_All	GO:0048522	GO:0034062	GO:0005488	GO:0010033	GO:0010608	GO:0051707
CL20613.Contig1_All	GO:0006950	GO:0009719	GO:0032502
CL20614.Contig1_All	GO:0008135	GO:0006413	GO:0016772
CL20617.Contig1_All	GO:0044464
CL20623.Contig1_All	GO:0031224	GO:0015078	GO:0006818	GO:0033177	GO:0006754	GO:0009534
CL20628.Contig1_All	GO:0048193	GO:0044464
CL20632.Contig1_All	GO:0046872
CL20635.Contig1_All	GO:0009536
CL20637.Contig1_All	GO:0042625	GO:0032559
CL20639.Contig1_All	GO:0006259	GO:0003899	GO:0043234
CL20640.Contig1_All	GO:0010467	GO:0016779	GO:0003676	GO:0008408
CL20645.Contig1_All	GO:0031224	GO:0031410	GO:0051234	GO:0043231
CL20646.Contig1_All	GO:0043231
CL20648.Contig1_All	GO:0003676
CL20650.Contig1_All	GO:0044464	GO:0046914
CL20651.Contig1_All	GO:0042559	GO:0016836	GO:0009536
CL20652.Contig1_All	GO:0004674	GO:0000166
CL20658.Contig1_All	GO:0030554	GO:0006457	GO:0016667	GO:0031090	GO:0043231
CL20662.Contig1_All	GO:0009536
CL20663.Contig1_All	GO:0043231
CL20664.Contig1_All	GO:0005515
CL20666.Contig1_All	GO:0000166
CL20670.Contig1_All	GO:0016798	GO:0008152
CL20671.Contig1_All	GO:0006464	GO:0043231	GO:0031224	GO:0035250
CL20676.Contig1_All	GO:0051234	GO:0015078	GO:0022904	GO:0005746
CL20677.Contig1_All	GO:0016829
CL20678.Contig1_All	GO:0044464
CL20679.Contig1_All	GO:0044238	GO:0016773
CL20684.Contig1_All	GO:0051540	GO:0009536
CL20687.Contig1_All	GO:0010468	GO:0005515	GO:0043231	GO:0044444
CL20689.Contig1_All	GO:0003006
CL20690.Contig1_All	GO:0050896
CL20693.Contig1_All	GO:0005622	GO:0016301
CL20699.Contig1_All	GO:0007010	GO:0005856	GO:0008092
CL20700.Contig1_All	GO:0016301
CL20702.Contig1_All	GO:0043231
CL20704.Contig1_All	GO:0046914
CL20706.Contig1_All	GO:0034212	GO:0044424
CL20709.Contig1_All	GO:0016859	GO:0044267
CL20710.Contig1_All	GO:0016020	GO:0006812	GO:0043169	GO:0009408
CL20711.Contig1_All	GO:0009941	GO:0016301	GO:0006644	GO:0031224	GO:0042360
CL20712.Contig1_All	GO:0008135	GO:0006412
CL20715.Contig1_All	GO:0003824
CL20717.Contig1_All	GO:0010468	GO:0043231
CL20718.Contig1_All	GO:0004672	GO:0006464	GO:0032559
CL20719.Contig1_All	GO:0015078	GO:0043231	GO:0006754	GO:0033176	GO:0019829
CL20722.Contig1_All	GO:0006468	GO:0005488	GO:0009791	GO:0016301	GO:0048608
CL20723.Contig1_All	GO:0006259	GO:0000166
CL20726.Contig1_All	GO:0043231
CL20728.Contig1_All	GO:0005488	GO:0006810	GO:0022892	GO:0043231
CL2073.Contig1_All	GO:0043566	GO:0004518	GO:0043231	GO:0009411	GO:0006281
CL20730.Contig1_All	GO:0035556	GO:0003676	GO:0032561	GO:0006810	GO:0043231	GO:0016020	GO:0003824
CL20738.Contig1_All	GO:0005488
CL20739.Contig1_All	GO:0009798	GO:0009965	GO:0005488
CL20740.Contig1_All	GO:0009725
CL20748.Contig1_All	GO:0043231	GO:0010467	GO:0030529	GO:0005198
CL20751.Contig1_All	GO:0030529	GO:0005488	GO:0031981
CL20753.Contig1_All	GO:0030528	GO:0005488	GO:0006350
CL20756.Contig1_All	GO:0016628	GO:0046872	GO:0008152	GO:0031224	GO:0043231
CL20759.Contig1_All	GO:0044267	GO:0044424	GO:0005488	GO:0016859
CL20760.Contig1_All	GO:0044267	GO:0016020	GO:0043231	GO:0016859
CL20764.Contig1_All	GO:0035556	GO:0046903	GO:0032561	GO:0005626	GO:0016020	GO:0003824
CL20767.Contig1_All	GO:0044424
CL20768.Contig1_All	GO:0046914	GO:0015036	GO:0043231	GO:0019725
CL20769.Contig1_All	GO:0030528	GO:0009743
CL20770.Contig1_All	GO:0046914
CL20771.Contig1_All	GO:0043231
CL20774.Contig1_All	GO:0004672	GO:0006464	GO:0032559
CL20777.Contig1_All	GO:0004672	GO:0006464	GO:0032559
CL20778.Contig1_All	GO:0044464	GO:0005515	GO:0044260
CL20786.Contig1_All	GO:0016020
CL20788.Contig1_All	GO:0003676
CL20789.Contig1_All	GO:0046872	GO:0006644	GO:0016831	GO:0043231
CL20790.Contig1_All	GO:0000315	GO:0009532	GO:0010467	GO:0005198
CL20791.Contig1_All	GO:0009536
CL20793.Contig1_All	GO:0005488
CL20794.Contig1_All	GO:0015630	GO:0009987	GO:0005488	GO:0003774
CL20795.Contig1_All	GO:0009526	GO:0010467	GO:0022613	GO:0030529	GO:0005198
CL20796.Contig1_All	GO:0016755	GO:0010038	GO:0052482	GO:0043043	GO:0046914	GO:0016616	GO:0002376	GO:0019762	GO:0009699	GO:0044444
CL20797.Contig1_All	GO:0016741
CL20798.Contig1_All	GO:0009532	GO:0009534
CL20802.Contig1_All	GO:0043231	GO:0019725
CL20804.Contig1_All	GO:0003824
CL20809.Contig1_All	GO:0043231
CL20810.Contig1_All	GO:0043231
CL20811.Contig1_All	GO:0008092	GO:0044464
CL20812.Contig1_All	GO:0016791	GO:0031410
CL20817.Contig1_All	GO:0030528	GO:0043231	GO:0009743	GO:0001071	GO:0003677	GO:0050794	GO:0006351
CL20820.Contig1_All	GO:0044464
CL20826.Contig1_All	GO:0048827	GO:0009791	GO:0000904	GO:0051707	GO:0050789
CL2083.Contig1_All	GO:0003676
CL20834.Contig1_All	GO:0050896
CL20835.Contig1_All	GO:0043231	GO:0010467	GO:0005198	GO:0033279
CL20837.Contig1_All	GO:0009536
CL20841.Contig1_All	GO:0019941	GO:0005488
CL20842.Contig1_All	GO:0003676	GO:0010467	GO:0015935	GO:0030312	GO:0031981	GO:0005198
CL20852.Contig1_All	GO:0003676	GO:0034061	GO:0006260
CL20855.Contig1_All	GO:0043169	GO:0016615	GO:0043231	GO:0043648	GO:0000166
CL20858.Contig1_All	GO:0043231
CL20861.Contig1_All	GO:0006457	GO:0044444	GO:0006464	GO:0019725
CL20864.Contig1_All	GO:0006810
CL20865.Contig1_All	GO:0005488
CL20868.Contig1_All	GO:0046872	GO:0043234	GO:0016836	GO:0006007	GO:0044424
CL20872.Contig1_All	GO:0005488	GO:0050789	GO:0006350
CL20873.Contig1_All	GO:0043231
CL20875.Contig1_All	GO:0046914	GO:0007275	GO:0043231	GO:0050794	GO:0006807	GO:0048037	GO:0016641	GO:0007000
CL20880.Contig1_All	GO:0044464
CL20883.Contig1_All	GO:0044444
CL20886.Contig1_All	GO:0015631	GO:0004871
CL20890.Contig1_All	GO:0046914	GO:0032446	GO:0031461
CL20895.Contig1_All	GO:0008796	GO:0015961
CL20896.Contig1_All	GO:0016020	GO:0031410
CL20899.Contig1_All	GO:0006869	GO:0044424	GO:0005319	GO:0008289
CL209.Contig1_All	GO:0006464	GO:0030246	GO:0043231	GO:0031224	GO:0035250
CL20905.Contig1_All	GO:0043231	GO:0015630	GO:0010468	GO:0009755	GO:0003774	GO:0005515	GO:0007017	GO:0032559
CL20909.Contig1_All	GO:0006397	GO:0043231
CL20912.Contig1_All	GO:0005488
CL20915.Contig1_All	GO:0010467	GO:0015935	GO:0030312	GO:0031981	GO:0005198
CL20916.Contig1_All	GO:0044464
CL20919.Contig1_All	GO:0004518	GO:0005488
CL20923.Contig1_All	GO:0009536
CL20925.Contig1_All	GO:0046914	GO:0048193	GO:0012507	GO:0015031
CL20927.Contig1_All	GO:0016628	GO:0016020	GO:0046914	GO:0008152	GO:0006950
CL20928.Contig1_All	GO:0034212	GO:0031410
CL2093.Contig1_All	GO:0017111	GO:0046914	GO:0003676	GO:0032559
CL20932.Contig1_All	GO:0003824
CL20938.Contig1_All	GO:0043231
CL20941.Contig1_All	GO:0003824
CL20948.Contig1_All	GO:0016301	GO:0006644	GO:0009507	GO:0016020	GO:0042360
CL20951.Contig1_All	GO:0006541	GO:0016211	GO:0032559
CL20955.Contig1_All	GO:0006633	GO:0046872	GO:0016702
CL20956.Contig1_All	GO:0005488	GO:0016604	GO:0000741	GO:0032991
CL20957.Contig1_All	GO:0043169	GO:0009108	GO:0016301	GO:0005515	GO:0009536
CL20958.Contig1_All	GO:0003723	GO:0010467	GO:0030529	GO:0005198
CL20961.Contig1_All	GO:0043231	GO:0008168	GO:0008033
CL20965.Contig1_All	GO:0006351	GO:0003677	GO:0001071	GO:0005515	GO:0043231
CL20966.Contig1_All	GO:0050896	GO:0031410	GO:0043231
CL20967.Contig1_All	GO:0043234	GO:0006074	GO:0035251	GO:0016020
CL20968.Contig1_All	GO:0044425
CL20975.Contig1_All	GO:0005635	GO:0006605
CL20981.Contig1_All	GO:0005515	GO:0006970	GO:0016628	GO:0044267	GO:0051707	GO:0016020	GO:0030312	GO:0010038	GO:0032559	GO:0009536
CL20986.Contig1_All	GO:0031406
CL20988.Contig1_All	GO:0043231
CL20997.Contig1_All	GO:0044238	GO:0016798	GO:0031410	GO:0043167
CL20998.Contig1_All	GO:0043231
CL210.Contig1_All	GO:0004683	GO:0005488	GO:0006810
CL210.Contig2_All	GO:0004683	GO:0043234	GO:0005488	GO:0015031
CL210.Contig3_All	GO:0005488	GO:0006810
CL210.Contig5_All	GO:0004683	GO:0005488	GO:0006810
CL210.Contig6_All	GO:0004683	GO:0005488	GO:0006810
CL21005.Contig1_All	GO:0043231
CL21006.Contig1_All	GO:0043231
CL21007.Contig1_All	GO:0043231	GO:0046914	GO:0019866	GO:0000041	GO:0043623	GO:0030005	GO:0003824
CL21011.Contig1_All	GO:0005840	GO:0003973	GO:0009853	GO:0009532	GO:0005576	GO:0042579	GO:0000166
CL21015.Contig1_All	GO:0044238	GO:0050789	GO:0009908	GO:0043170	GO:0018024	GO:0048513	GO:0044237
CL21017.Contig1_All	GO:0043231
CL21018.Contig1_All	GO:0044238	GO:0005576	GO:0030246	GO:0043167	GO:0015925
CL21025.Contig1_All	GO:0010467	GO:0046914	GO:0003676	GO:0008168
CL21026.Contig1_All	GO:0005488
CL21027.Contig1_All	GO:0009536
CL21028.Contig1_All	GO:0016209	GO:0043169	GO:0043232	GO:0003824	GO:0009536	GO:0009416	GO:0006800
CL21035.Contig1_All	GO:0031224
CL21036.Contig1_All	GO:0006351	GO:0003676	GO:0001071	GO:0043231
CL21037.Contig1_All	GO:0044267	GO:0043234	GO:0005515
CL21038.Contig1_All	GO:0016616	GO:0008152	GO:0044464
CL21043.Contig1_All	GO:0010467	GO:0031410	GO:0005198	GO:0033279
CL21045.Contig1_All	GO:0008092	GO:0016049	GO:0004672	GO:0046872	GO:0008064	GO:0004722	GO:0015629	GO:0016020	GO:0032559	GO:0000904	GO:0006464
CL21046.Contig1_All	GO:0016491	GO:0006464	GO:0004672	GO:0031224	GO:0007167	GO:0032559
CL21053.Contig1_All	GO:0051707	GO:0009626	GO:0009532	GO:0016636	GO:0006787	GO:0009526
CL21058.Contig1_All	GO:0031224	GO:0009206	GO:0046873	GO:0019829	GO:0005515	GO:0048513	GO:0003006	GO:0070838	GO:0032559
CL21065.Contig1_All	GO:0009526	GO:0010468	GO:0001071	GO:0009743
CL21066.Contig1_All	GO:0043169
CL21067.Contig1_All	GO:0031224
CL21068.Contig1_All	GO:0009526	GO:0051707	GO:0030001	GO:0015140	GO:0015740
CL21076.Contig1_All	GO:0044464	GO:0008324	GO:0006812
CL21078.Contig1_All	GO:0043231
CL21082.Contig1_All	GO:0043231
CL21085.Contig1_All	GO:0009536
CL21086.Contig1_All	GO:0043231
CL21088.Contig1_All	GO:0009987	GO:0031410	GO:0005488	GO:0043231
CL21092.Contig1_All	GO:0015630	GO:0009987	GO:0003774
CL21095.Contig1_All	GO:0042083	GO:0009177	GO:0016646	GO:0006544
CL21096.Contig1_All	GO:0070646	GO:0060255	GO:0019787
CL21097.Contig1_All	GO:0016859	GO:0005527	GO:0044267	GO:0009534
CL21098.Contig1_All	GO:0034062	GO:0016591	GO:0003676	GO:0006350	GO:0055029
CL21101.Contig1_All	GO:0044425	GO:0043231
CL21105.Contig1_All	GO:0031410
CL21106.Contig1_All	GO:0006259	GO:0005657	GO:0003677	GO:0016462	GO:0032559
CL21108.Contig1_All	GO:0010468	GO:0006351	GO:0003676	GO:0001071	GO:0043231	GO:0003824
CL21115.Contig1_All	GO:0046872	GO:0005515	GO:0044267	GO:0031410	GO:0044425	GO:0009536
CL21116.Contig1_All	GO:0016859	GO:0005527	GO:0044267	GO:0009534	GO:0031410
CL21119.Contig1_All	GO:0006760	GO:0043231	GO:0030312	GO:0004871	GO:0016882	GO:0046914	GO:0031410	GO:0016209	GO:0005576	GO:0006950	GO:0032559
CL2112.Contig1_All	GO:0004672	GO:0006464	GO:0032559
CL21121.Contig1_All	GO:0005488	GO:0044464
CL21125.Contig1_All	GO:0010467	GO:0015935	GO:0016020	GO:0031981	GO:0005198
CL21127.Contig1_All	GO:0031224	GO:0031410
CL21129.Contig1_All	GO:0051234	GO:0005635	GO:0031410
CL21132.Contig1_All	GO:0043234	GO:0050896	GO:0004672	GO:0043231	GO:0032446	GO:0019787	GO:0032559
CL21135.Contig1_All	GO:0045181	GO:0030554	GO:0051536	GO:0046914	GO:0040007	GO:0009536	GO:0006536
CL21136.Contig1_All	GO:0010467	GO:0030529	GO:0005198
CL21137.Contig1_All	GO:0003723	GO:0010467	GO:0015934	GO:0009536	GO:0031981	GO:0005198
CL21143.Contig1_All	GO:0008092	GO:0044464
CL21146.Contig1_All	GO:0003724	GO:0003676	GO:0043231	GO:0044444	GO:0042623	GO:0032559
CL21149.Contig1_All	GO:0060255	GO:0019941	GO:0006464	GO:0019787
CL21153.Contig1_All	GO:0044464	GO:0019538	GO:0004180
CL21154.Contig1_All	GO:0051234	GO:0044464
CL21156.Contig1_All	GO:0000166
CL21157.Contig1_All	GO:0003006
CL21159.Contig1_All	GO:0016787
CL21162.Contig1_All	GO:0043231
CL21164.Contig1_All	GO:0016020	GO:0005488
CL21166.Contig1_All	GO:0000270	GO:0031224	GO:0010467	GO:0016780	GO:0030529	GO:0005198
CL21167.Contig1_All	GO:0046914	GO:0003676	GO:0009579	GO:0044425
CL21169.Contig1_All	GO:0043094	GO:0030964	GO:0050136	GO:0022904	GO:0005746
CL21172.Contig1_All	GO:0005789	GO:0006497	GO:0016740
CL21176.Contig1_All	GO:0005488
CL21179.Contig1_All	GO:0010207	GO:0009523	GO:0009534
CL21182.Contig1_All	GO:0030528	GO:0003002	GO:0043231	GO:0010468	GO:0009755	GO:0005515	GO:0048513	GO:0009790
CL21184.Contig1_All	GO:0016879	GO:0046983	GO:0032446	GO:0008641	GO:0032559
CL21186.Contig1_All	GO:0043231
CL21189.Contig1_All	GO:0031224	GO:0031410
CL21192.Contig1_All	GO:0003677	GO:0006950	GO:0043229
CL21193.Contig1_All	GO:0031224	GO:0009534
CL21194.Contig1_All	GO:0005515	GO:0044267
CL21199.Contig1_All	GO:0015793	GO:0015168
CL212.Contig1_All	GO:0016744	GO:0006772	GO:0006721
CL212.Contig2_All	GO:0016744	GO:0006772	GO:0006721
CL21203.Contig1_All	GO:0006952	GO:0009987	GO:0000166
CL21204.Contig1_All	GO:0043231
CL21208.Contig1_All	GO:0005488
CL21209.Contig1_All	GO:0009536
CL21212.Contig1_All	GO:0006952	GO:0009987	GO:0009536	GO:0000166
CL21216.Contig1_All	GO:0016778	GO:0006396	GO:0032991	GO:0003690	GO:0043231	GO:0006281	GO:0042723	GO:0009108	GO:0006260	GO:0034061	GO:0016462	GO:0032559
CL21218.Contig1_All	GO:0005488
CL21219.Contig1_All	GO:0046872
CL21222.Contig1_All	GO:0043234	GO:0031410
CL21224.Contig1_All	GO:0043231
CL21226.Contig1_All	GO:0006259	GO:0003676	GO:0043229
CL21228.Contig1_All	GO:0034518	GO:0008380	GO:0003723	GO:0035196
CL21231.Contig1_All	GO:0044444	GO:0016020
CL21236.Contig1_All	GO:0033036
CL21237.Contig1_All	GO:0004713
CL21240.Contig1_All	GO:0015833	GO:0044464
CL21241.Contig1_All	GO:0010467	GO:0030529	GO:0005198
CL21242.Contig1_All	GO:0012501	GO:0016787	GO:0006950	GO:0032559
CL21247.Contig1_All	GO:0031410	GO:0005488	GO:0044260
CL21248.Contig1_All	GO:0009887	GO:0043167	GO:0005618	GO:0015925	GO:0009908	GO:0044238
CL21249.Contig1_All	GO:0043231
CL21253.Contig1_All	GO:0046914	GO:0006464	GO:0004672	GO:0032559
CL21267.Contig1_All	GO:0010468	GO:0003677	GO:0001071	GO:0043231
CL21268.Contig1_All	GO:0003723	GO:0048500	GO:0006448	GO:0005048	GO:0006613
CL21272.Contig1_All	GO:0009725
CL21274.Contig1_All	GO:0031224	GO:0031410
CL21278.Contig1_All	GO:0006464	GO:0004672	GO:0007167	GO:0016020	GO:0032559
CL21283.Contig1_All	GO:0006950
CL21285.Contig1_All	GO:0004871	GO:0005488	GO:0009755
CL21291.Contig1_All	GO:0010467	GO:0005198	GO:0033279
CL21293.Contig1_All	GO:0000785	GO:0003676	GO:0034728	GO:0043231
CL213.Contig1_All	GO:0008135	GO:0043234	GO:0032561	GO:0006412
CL213.Contig2_All	GO:0008135	GO:0043234	GO:0032561	GO:0006412
CL213.Contig3_All	GO:0008135	GO:0043234	GO:0032561	GO:0006412
CL213.Contig4_All	GO:0008135	GO:0043234	GO:0032561	GO:0006412
CL213.Contig5_All	GO:0008135	GO:0043234	GO:0032561	GO:0006412
CL213.Contig6_All	GO:0008135	GO:0043234	GO:0032561	GO:0006412
CL213.Contig7_All	GO:0008135	GO:0043234	GO:0032561	GO:0006412
CL213.Contig8_All	GO:0008135	GO:0043234	GO:0032561	GO:0006412
CL2130.Contig1_All	GO:0010468	GO:0009725	GO:0005488	GO:0006350
CL21301.Contig1_All	GO:0003824	GO:0005488
CL21304.Contig1_All	GO:0004091
CL21310.Contig1_All	GO:0003676	GO:0043231
CL21311.Contig1_All	GO:0005198	GO:0016841	GO:0009536
CL21312.Contig1_All	GO:0043231
CL21315.Contig1_All	GO:0051234	GO:0005488
CL21316.Contig1_All	GO:0005488
CL21321.Contig1_All	GO:0006464	GO:0043231	GO:0031224	GO:0035250
CL21328.Contig1_All	GO:0010038
CL21337.Contig1_All	GO:0016811	GO:0019538	GO:0005488	GO:0006519	GO:0070011	GO:0044424
CL21339.Contig1_All	GO:0008135	GO:0006413	GO:0044464
CL21348.Contig1_All	GO:0048878	GO:0009813	GO:0050737
CL21349.Contig1_All	GO:0006464	GO:0006970	GO:0004672	GO:0044444	GO:0032559
CL21350.Contig1_All	GO:0008152	GO:0016772
CL21361.Contig1_All	GO:0004871	GO:0006464	GO:0004672	GO:0031224	GO:0032559
CL21368.Contig1_All	GO:0005488
CL21371.Contig1_All	GO:0005515	GO:0044267
CL21379.Contig1_All	GO:0019941	GO:0019787
CL21388.Contig1_All	GO:0043231	GO:0044444
CL21395.Contig1_All	GO:0008443	GO:0043234	GO:0044444	GO:0032559	GO:0006007
CL21398.Contig1_All	GO:0006464	GO:0004702	GO:0032559
CL214.Contig2_All	GO:0005488	GO:0048856	GO:0007275
CL21402.Contig1_All	GO:0015036	GO:0019725
CL21405.Contig1_All	GO:0016628	GO:0008152	GO:0031224	GO:0006810	GO:0022857
CL21409.Contig1_All	GO:0032501	GO:0009856	GO:0016791	GO:0044464	GO:0043169
CL2141.Contig1_All	GO:0003676
CL21411.Contig1_All	GO:0044267	GO:0044424	GO:0005515	GO:0032559
CL21418.Contig1_All	GO:0008169	GO:0008202
CL21425.Contig1_All	GO:0031224	GO:0042625	GO:0046872	GO:0009206	GO:0005548	GO:0006869	GO:0032559
CL21429.Contig1_All	GO:0019538	GO:0004175
CL21430.Contig1_All	GO:0009536
CL21437.Contig1_All	GO:0016462	GO:0032559
CL21438.Contig1_All	GO:0015291	GO:0044464	GO:0015893
CL21444.Contig1_All	GO:0004672	GO:0006464	GO:0032559
CL21446.Contig1_All	GO:0005618	GO:0043231	GO:0009845	GO:0004175	GO:0044092	GO:0010191	GO:0031410	GO:0019538	GO:0005515	GO:0003006	GO:0005576	GO:0016020
CL21449.Contig1_All	GO:0046872	GO:0016020
CL21454.Contig1_All	GO:0003676	GO:0010467	GO:0016891	GO:0009536
CL21463.Contig1_All	GO:0006952	GO:0043231	GO:0043234	GO:0023033	GO:0009908	GO:0007602	GO:0009639	GO:0010557
CL21466.Contig1_All	GO:0005083	GO:0046914	GO:0032012
CL21468.Contig1_All	GO:0010038	GO:0046872	GO:0009532	GO:0009168	GO:0032561	GO:0016879	GO:0005576
CL21469.Contig1_All	GO:0005515
CL21473.Contig1_All	GO:0006139	GO:0042546	GO:0043231	GO:0016857	GO:0019322	GO:0048037	GO:0019318
CL21475.Contig1_All	GO:0009725	GO:0016881	GO:0048878
CL21477.Contig1_All	GO:0043169	GO:0004468	GO:0031981	GO:0031461	GO:0009887	GO:0009791	GO:0000904
CL21480.Contig1_All	GO:0006575	GO:0016840	GO:0006558	GO:0044424
CL21483.Contig1_All	GO:0016763	GO:0019359
CL21495.Contig1_All	GO:0043401	GO:0016049	GO:0004672	GO:0009720	GO:0046824	GO:0009887	GO:0006972	GO:0005515	GO:0044444	GO:0008104	GO:0016020	GO:0032559	GO:0006464
CL21500.Contig1_All	GO:0044424	GO:0008237	GO:0051604	GO:0008238	GO:0043169
CL21501.Contig1_All	GO:0042623	GO:0030312	GO:0010038	GO:0032559	GO:0031981
CL21502.Contig1_All	GO:0004175	GO:0019538	GO:0005488	GO:0006950	GO:0016628	GO:0005576	GO:0009536
CL21508.Contig1_All	GO:0006464	GO:0004713	GO:0032559
CL21512.Contig1_All	GO:0031406	GO:0008652	GO:0016744	GO:0009536
CL2152.Contig1_All	GO:0030529
CL21521.Contig1_All	GO:0044237	GO:0004030	GO:0005488	GO:0043231
CL21529.Contig1_All	GO:0016757
CL21539.Contig1_All	GO:0006464	GO:0006950	GO:0004672	GO:0032559
CL21549.Contig1_All	GO:0019538	GO:0042579	GO:0004180
CL21550.Contig1_All	GO:0010468	GO:0006351	GO:0003676	GO:0001071	GO:0043231
CL21552.Contig1_All	GO:0019941	GO:0005838	GO:0043231
CL21567.Contig1_All	GO:0008152	GO:0016699	GO:0043231
CL21573.Contig1_All	GO:0006464	GO:0004713	GO:0007165	GO:0032559
CL21574.Contig1_All	GO:0043231
CL21588.Contig1_All	GO:0005488	GO:0016813	GO:0070011	GO:0031410	GO:0000255
CL21589.Contig1_All	GO:0043231	GO:0010468	GO:0001071	GO:0003677	GO:0005102	GO:0044423	GO:0006351	GO:0019063
CL21592.Contig1_All	GO:0016787
CL21604.Contig1_All	GO:0006351	GO:0001071	GO:0043231
CL21608.Contig1_All	GO:0030554	GO:0008152	GO:0046993
CL21610.Contig1_All	GO:0046914
CL21622.Contig1_All	GO:0006464	GO:0004702	GO:0032559
CL21624.Contig1_All	GO:0030528	GO:0003677	GO:0001071	GO:0006950	GO:0006350
CL21626.Contig1_All	GO:0016129	GO:0016491	GO:0005506	GO:0031224
CL21628.Contig1_All	GO:0015036	GO:0019725
CL21636.Contig1_All	GO:0004672	GO:0006464	GO:0032559
CL21642.Contig1_All	GO:0004175	GO:0043231	GO:0044267	GO:0031410
CL21644.Contig1_All	GO:0016491	GO:0016117	GO:0016860	GO:0009536	GO:0009687
CL21657.Contig1_All	GO:0010468	GO:0043231
CL21661.Contig1_All	GO:0010468	GO:0043231
CL21667.Contig1_All	GO:0009628	GO:0005515	GO:0006950	GO:0009532	GO:0048037	GO:0044238	GO:0016758
CL21674.Contig1_All	GO:0046914	GO:0008238	GO:0043231
CL21677.Contig1_All	GO:0032559	GO:0042623
CL21687.Contig1_All	GO:0016811	GO:0043231
CL21694.Contig1_All	GO:0004812	GO:0003723	GO:0006418	GO:0032559	GO:0044424
CL21698.Contig1_All	GO:0016788
CL21705.Contig1_All	GO:0043231	GO:0023060	GO:0004674	GO:0009755	GO:0032559	GO:0006464
CL21717.Contig1_All	GO:0031224	GO:0042625	GO:0009206	GO:0006811	GO:0032559
CL21718.Contig1_All	GO:0004672	GO:0006464	GO:0032559
CL21727.Contig1_All	GO:0016843	GO:0008152
CL21737.Contig1_All	GO:0010468	GO:0003676
CL21738.Contig1_All	GO:0046914	GO:0003676	GO:0006810	GO:0043231
CL21747.Contig1_All	GO:0016787
CL21753.Contig1_All	GO:0010468	GO:0006351	GO:0003677	GO:0001071	GO:0005515	GO:0043231
CL21757.Contig1_All	GO:0008443	GO:0043234	GO:0044444	GO:0032559	GO:0006007
CL21758.Contig1_All	GO:0003676	GO:0046914
CL21763.Contig1_All	GO:0009648	GO:0016049	GO:0042393	GO:0003676	GO:0016458	GO:0000790	GO:0009409	GO:0009908	GO:0048513	GO:0006325	GO:0009653
CL21767.Contig1_All	GO:0016301	GO:0006796	GO:0032559
CL21768.Contig1_All	GO:0043169	GO:0006558	GO:0045426	GO:0042360	GO:0006570	GO:0009536	GO:0016702	GO:0005515	GO:0016109
CL21773.Contig1_All	GO:0019941	GO:0005838	GO:0043231	GO:0042623	GO:0030312	GO:0032559
CL21787.Contig1_All	GO:0006996	GO:0032559	GO:0043232
CL21788.Contig1_All	GO:0009718	GO:0005515	GO:0043231	GO:0009755	GO:0010468	GO:0016791	GO:0001071	GO:0016021	GO:0010182	GO:0006350	GO:0006970	GO:0006801
CL21793.Contig1_All	GO:0003676
CL21798.Contig1_All	GO:0046914
CL21807.Contig1_All	GO:0008152	GO:0044444	GO:0003824	GO:0043231
CL21812.Contig1_All	GO:0031224	GO:0043231	GO:0016759	GO:0046914	GO:0045229	GO:0009250	GO:0006972	GO:0009832
CL21816.Contig1_All	GO:0006631	GO:0009767	GO:0009941	GO:0016705
CL21818.Contig1_All	GO:0016616	GO:0008152	GO:0046914
CL21823.Contig1_All	GO:0006952	GO:0044238	GO:0009532	GO:0015977	GO:0009526	GO:0009534	GO:0016301	GO:0005576	GO:0044237	GO:0032559
CL21828.Contig1_All	GO:0046914	GO:0019538	GO:0004175
CL21833.Contig1_All	GO:0015078	GO:0015986	GO:0009526	GO:0033176	GO:0019829	GO:0032559
CL21838.Contig1_All	GO:0009943	GO:0048437
CL21848.Contig1_All	GO:0003677	GO:0043231
CL21853.Contig1_All	GO:0033036
CL21858.Contig1_All	GO:0006596	GO:0016813
CL21867.Contig1_All	GO:0005488
CL21868.Contig1_All	GO:0043231
CL21878.Contig1_All	GO:0005773	GO:0004175	GO:0016485
CL21883.Contig1_All	GO:0051234	GO:0031224
CL21887.Contig1_All	GO:0031410	GO:0000041	GO:0043231	GO:0043169
CL21897.Contig1_All	GO:0006351	GO:0008134
CL21898.Contig1_All	GO:0000325	GO:0006464	GO:0006970	GO:0023060	GO:0004674	GO:0032559
CL219.Contig1_All	GO:0016020	GO:0009534
CL219.Contig2_All	GO:0016020	GO:0009534
CL21903.Contig1_All	GO:0046872	GO:0019321	GO:0016861	GO:0043231	GO:0016020	GO:0031410	GO:0006007
CL21913.Contig1_All	GO:0043229
CL21917.Contig1_All	GO:0046914	GO:0016812	GO:0010135	GO:0043231	GO:0000255	GO:0031410	GO:0009267
CL21918.Contig1_All	GO:0044464	GO:0008152	GO:0016709	GO:0005506	GO:0048608
CL21923.Contig1_All	GO:0016726	GO:0006090	GO:0006721
CL21927.Contig1_All	GO:0008614	GO:0043231	GO:0016641	GO:0006081	GO:0000166
CL2193.Contig1_All	GO:0008152	GO:0016709	GO:0005506
CL21933.Contig1_All	GO:0006396
CL21938.Contig1_All	GO:0032561	GO:0031981
CL21946.Contig1_All	GO:0010468	GO:0006351	GO:0003676	GO:0001071	GO:0043231
CL21951.Contig1_All	GO:0043234	GO:0005488	GO:0016301	GO:0044444	GO:0006007
CL21952.Contig1_All	GO:0043234
CL21958.Contig1_All	GO:0009694	GO:0031981	GO:0009536	GO:0009062	GO:0042579	GO:0009657	GO:0016020	GO:0006950	GO:0016408
CL21959.Contig1_All	GO:0006139	GO:0042546	GO:0043231	GO:0016857	GO:0019322	GO:0048037	GO:0019318
CL21967.Contig1_All	GO:0019538	GO:0004175
CL21969.Contig1_All	GO:0009553	GO:0007049	GO:0006508	GO:0016020
CL21976.Contig1_All	GO:0010038	GO:0044267	GO:0016628	GO:0009532	GO:0009526	GO:0006605	GO:0005515	GO:0006950	GO:0032559
CL21981.Contig1_All	GO:0070011	GO:0019538	GO:0005488
CL21984.Contig1_All	GO:0006464	GO:0016791	GO:0004713	GO:0007167	GO:0031410	GO:0032559
CL21985.Contig1_All	GO:0010468
CL22003.Contig1_All	GO:0010038	GO:0009536	GO:0004812	GO:0006418	GO:0003006	GO:0032559
CL22007.Contig1_All	GO:0044444	GO:0006605	GO:0044248	GO:0007033
CL22009.Contig1_All	GO:0006464	GO:0043231	GO:0031224	GO:0035250
CL22015.Contig1_All	GO:0005488	GO:0030119	GO:0015031
CL22018.Contig1_All	GO:0046914
CL22022.Contig1_All	GO:0006007	GO:0010038	GO:0009746	GO:0009536	GO:0016616	GO:0006970	GO:0034285	GO:0000166	GO:0048037
CL22025.Contig1_All	GO:0019941	GO:0005838	GO:0043231	GO:0042623	GO:0030312	GO:0032559
CL2203.Contig1_All	GO:0008152	GO:0008135
CL22031.Contig1_All	GO:0015837	GO:0009755	GO:0031224	GO:0015291
CL22040.Contig1_All	GO:0016787
CL22043.Contig1_All	GO:0006259	GO:0001708	GO:0043232	GO:0005515	GO:0043231	GO:0003916	GO:0032559
CL22045.Contig1_All	GO:0006464	GO:0032501	GO:0006972	GO:0009926	GO:0023060	GO:0004674	GO:0032559
CL22049.Contig1_All	GO:0016798	GO:0044238	GO:0043167
CL22053.Contig1_All	GO:0031224	GO:0004871
CL22054.Contig1_All	GO:0044464	GO:0006863
CL22071.Contig1_All	GO:0003006	GO:0042623	GO:0031981	GO:0000166
CL22075.Contig1_All	GO:0004553	GO:0019566
CL22082.Contig1_All	GO:0048827	GO:0048523	GO:0043231	GO:0016049	GO:0010564	GO:0048229	GO:0009566	GO:0045165	GO:0040029	GO:0033043	GO:0005515	GO:0044444	GO:0000904
CL22088.Contig1_All	GO:0009725	GO:0005488	GO:0004871	GO:0006605
CL22090.Contig1_All	GO:0016628	GO:0006818	GO:0044464	GO:0008152	GO:0015405	GO:0016462
CL22093.Contig1_All	GO:0010468	GO:0006351	GO:0003677	GO:0001071	GO:0043231
CL22098.Contig1_All	GO:0031224	GO:0010118	GO:0019932	GO:0005262	GO:0046872	GO:0009695	GO:0032501	GO:0031090	GO:0070838	GO:0005773	GO:0006950
CL22110.Contig1_All	GO:0043231
CL22114.Contig1_All	GO:0006259	GO:0001708	GO:0043232	GO:0005515	GO:0043231	GO:0003916	GO:0032559
CL22117.Contig1_All	GO:0046872	GO:0006464	GO:0016020	GO:0004674	GO:0032559
CL22121.Contig1_All	GO:0006259	GO:0001708	GO:0043232	GO:0005515	GO:0043231	GO:0003916	GO:0032559
CL22124.Contig1_All	GO:0005488	GO:0001071	GO:0043401
CL22125.Contig1_All	GO:0015405	GO:0006810	GO:0043231	GO:0031224	GO:0017111	GO:0032559
CL22130.Contig1_All	GO:0017111	GO:0032561	GO:0008135
CL22133.Contig1_All	GO:0005488	GO:0016020
CL22134.Contig1_All	GO:0006464	GO:0004674	GO:0032559
CL22139.Contig1_All	GO:0004175	GO:0019538	GO:0005515	GO:0031410	GO:0044092
CL22146.Contig1_All	GO:0016020	GO:0051234	GO:0005548
CL22151.Contig1_All	GO:0016628	GO:0008152	GO:0050896	GO:0032559
CL22154.Contig1_All	GO:0032561	GO:0005381	GO:0031224	GO:0006826
CL22156.Contig1_All	GO:0016646	GO:0046914	GO:0006952	GO:0016655	GO:0006970	GO:0009532	GO:0016616	GO:0008152	GO:0016020	GO:0042579
CL22169.Contig1_All	GO:0051234	GO:0015405	GO:0043234	GO:0015604	GO:0017111	GO:0032559	GO:0009536
CL22178.Contig1_All	GO:0044444	GO:0000904	GO:0016020	GO:0009856
CL22183.Contig1_All	GO:0019206	GO:0006164	GO:0034708	GO:0009975	GO:0019204	GO:0006397	GO:0032559
CL22188.Contig1_All	GO:0004871	GO:0006464	GO:0016301	GO:0031224	GO:0016628	GO:0032559
CL22190.Contig1_All	GO:0005618	GO:0016755	GO:0009532	GO:0047635	GO:0006749	GO:0042579	GO:0005576	GO:0016846	GO:0043094	GO:0048037	GO:0006950
CL22196.Contig1_All	GO:0005488
CL22201.Contig1_All	GO:0006952	GO:0032561	GO:0006810	GO:0043231	GO:0017111	GO:0016020	GO:0010038
CL22204.Contig1_All	GO:0006464	GO:0004672	GO:0007167	GO:0032559
CL22206.Contig1_All	GO:0031224	GO:0060918	GO:0051707	GO:0048437	GO:0043231	GO:0009725	GO:0043479	GO:0032535	GO:0015562	GO:0019829	GO:0005515	GO:0009630	GO:0009639	GO:0032559
CL22211.Contig1_All	GO:0019538	GO:0046914	GO:0060918	GO:0070011	GO:0016020
CL22215.Contig1_All	GO:0016798	GO:0005982	GO:0043167	GO:0009532	GO:0004133	GO:0043036
CL22219.Contig1_All	GO:0005488	GO:0004672	GO:0008152	GO:0031410
CL22221.Contig1_All	GO:0005385	GO:0031224	GO:0043169	GO:0009416	GO:0009206	GO:0009526	GO:0019829	GO:0042221	GO:0030005	GO:0015086	GO:0070838	GO:0032559
CL22224.Contig1_All	GO:0010035	GO:0044267	GO:0009416	GO:0009532	GO:0009526	GO:0006970	GO:0005515	GO:0003006	GO:0016020	GO:0032559
CL22227.Contig1_All	GO:0016903	GO:0016744	GO:0006772	GO:0006721
CL2223.Contig1_All	GO:0003824	GO:0005488
CL22231.Contig1_All	GO:0009555	GO:0042562	GO:0009607	GO:0043178	GO:0009755	GO:0010167	GO:0048437	GO:0016020	GO:0048528
CL22237.Contig1_All	GO:0003676	GO:0046872
CL22238.Contig1_All	GO:0006810	GO:0030659	GO:0009527	GO:0042548	GO:0035250	GO:0009247	GO:0044403
CL22239.Contig1_All	GO:0044424	GO:0005488
CL22247.Contig1_All	GO:0016747	GO:0005975	GO:0043234	GO:0004774	GO:0006084	GO:0044444	GO:0046912	GO:0016020
CL22256.Contig1_All	GO:0005488	GO:0000302	GO:0031981	GO:0010468	GO:0048582	GO:0009266	GO:0048511	GO:0009639
CL22257.Contig1_All	GO:0009908	GO:0006351	GO:0009888	GO:0009744	GO:0004673	GO:0016020	GO:0040007	GO:0010260	GO:0019901	GO:0009755	GO:0006826	GO:0016791	GO:2000026	GO:0006970	GO:0006468	GO:0023060	GO:0032559	GO:0015996	GO:0009845	GO:0009409	GO:0009737	GO:0006952	GO:0009267	GO:0004888
CL22262.Contig1_All	GO:0005488	GO:0043231	GO:0044444	GO:0008375	GO:0009740	GO:0006800
CL22264.Contig1_All	GO:0010468	GO:0003676	GO:0043231	GO:0009987
CL22271.Contig1_All	GO:0046914	GO:0005618	GO:0043231	GO:0015923	GO:0005576	GO:0016020	GO:0019318
CL22272.Contig1_All	GO:0005488
CL22273.Contig1_All	GO:0035194	GO:0005488	GO:0016787	GO:0031332
CL22278.Contig1_All	GO:0046914	GO:0043231
CL22282.Contig1_All	GO:0044424	GO:0005488
CL22286.Contig1_All	GO:0006351	GO:0008134
CL22287.Contig1_All	GO:0006351	GO:0008134
CL22294.Contig1_All	GO:0046914	GO:0003006	GO:0006807	GO:0048037	GO:0016641
CL22295.Contig1_All	GO:0003002	GO:0042802	GO:0009725	GO:0030528	GO:0003006	GO:0043231	GO:0044444	GO:0023033
CL22297.Contig1_All	GO:0016301	GO:0005982	GO:0009532	GO:0006468	GO:0032559
CL22305.Contig1_All	GO:0030528	GO:0006325	GO:0003676	GO:0016787	GO:0006355
CL22315.Contig1_All	GO:0043234	GO:0019941	GO:0043231	GO:0044444	GO:0032446	GO:0019787
CL22321.Contig1_All	GO:0006464	GO:0004674	GO:0032559
CL22327.Contig1_All	GO:0006464	GO:0004674	GO:0032559
CL2233.Contig1_All	GO:0044464
CL22335.Contig1_All	GO:0004672	GO:0044444
CL22337.Contig1_All	GO:0044464
CL22341.Contig1_All	GO:0009526	GO:0043169	GO:0009409	GO:0009608	GO:0004672	GO:0009532	GO:0006796	GO:0044238	GO:0032559
CL22345.Contig1_All	GO:0046914
CL22347.Contig1_All	GO:0043231	GO:0009725	GO:0004519	GO:0048364	GO:0042445	GO:0045087	GO:0009887	GO:0008135	GO:0044444	GO:0035194	GO:0048468	GO:0003006	GO:0009639
CL22347.Contig2_All	GO:0043231	GO:0009725	GO:0004519	GO:0048364	GO:0042445	GO:0045087	GO:0009887	GO:0008135	GO:0044444	GO:0035194	GO:0048468	GO:0003006	GO:0009639
CL22351.Contig1_All	GO:0019321	GO:0016773	GO:0010467	GO:0006796	GO:0032559	GO:0044424
CL22361.Contig1_All	GO:0005488	GO:0004672	GO:0016020
CL22364.Contig1_All	GO:0009526	GO:0019538	GO:0046914	GO:0008238	GO:0009532	GO:0005576	GO:0016020	GO:0031410	GO:0010038
CL22367.Contig1_All	GO:0043231	GO:0003676	GO:0010468	GO:0001071	GO:0009755	GO:0005515	GO:0006351
CL22371.Contig1_All	GO:0051536	GO:0016836
CL22381.Contig1_All	GO:0009526	GO:0019538	GO:0046914	GO:0008238	GO:0009532	GO:0005576	GO:0016020	GO:0031410	GO:0010038
CL22384.Contig1_All	GO:0044238	GO:0015923	GO:0043167
CL22387.Contig1_All	GO:0016741	GO:0016772	GO:0043231
CL22394.Contig1_All	GO:0043234	GO:0003676	GO:0019932	GO:0030384	GO:0006260	GO:0034061	GO:0032561	GO:0035004	GO:0032559
CL22397.Contig1_All	GO:0044424	GO:0009311	GO:0008378
CL224.Contig1_All	GO:0046914	GO:0007062	GO:0003006	GO:0043231
CL22401.Contig1_All	GO:0015893	GO:0009725	GO:0016778	GO:0008617	GO:0006950	GO:0015291	GO:0016020	GO:0009536
CL22405.Contig1_All	GO:0051536	GO:0016836
CL22407.Contig1_All	GO:0006950	GO:0043231	GO:0016628	GO:0008152	GO:0016020	GO:0010038	GO:0032559
CL22411.Contig1_All	GO:0016757	GO:0043231	GO:0009987	GO:0016020
CL22416.Contig1_All	GO:0031224	GO:0009206	GO:0015662	GO:0006811	GO:0032559
CL22417.Contig1_All	GO:0031224	GO:0009206	GO:0015662	GO:0006811	GO:0032559
CL22421.Contig1_All	GO:0003676	GO:0043231	GO:0042623	GO:0032559
CL22425.Contig1_All	GO:0006464	GO:0004702	GO:0031224	GO:0016628	GO:0007167	GO:0031410	GO:0032559
CL22426.Contig1_All	GO:0006464	GO:0004702	GO:0004713	GO:0043231	GO:0031224	GO:0023060	GO:0032559
CL22429.Contig1_All	GO:0005515	GO:0003824	GO:0046914
CL2243.Contig1_All	GO:0005488
CL22435.Contig1_All	GO:0031224	GO:0043231	GO:0007010	GO:0009913	GO:0032561	GO:0048193	GO:0009826	GO:0042546	GO:0003824
CL22436.Contig1_All	GO:0031224	GO:0043169	GO:0006818	GO:0009206	GO:0015662	GO:0006811	GO:0032559
CL22440.Contig1_All	GO:0046872	GO:0006464	GO:0004674	GO:0032559
CL22445.Contig1_All	GO:0044238	GO:0015926
CL22447.Contig1_All	GO:0031461
CL22450.Contig1_All	GO:0003676	GO:0006396	GO:0043231
CL22457.Contig1_All	GO:0004871	GO:0006464	GO:0016301	GO:0031224	GO:0031410	GO:0032559
CL22460.Contig1_All	GO:0005488	GO:0016491	GO:0016301	GO:0008152	GO:0016020
CL22464.Contig1_All	GO:0045181	GO:0030554	GO:0051536	GO:0046914	GO:0040007	GO:0009536	GO:0006536
CL22470.Contig1_All	GO:0015291	GO:0031224	GO:0015698
CL22475.Contig1_All	GO:0009987	GO:0006950	GO:0031224
CL22476.Contig1_All	GO:0031410	GO:0005515
CL22486.Contig1_All	GO:0046872	GO:0044464	GO:0015924
CL22489.Contig1_All	GO:0050896	GO:0016709	GO:0009687	GO:0009941	GO:0009534
CL22494.Contig1_All	GO:0006464	GO:0006950	GO:0004672	GO:0032559
CL22499.Contig1_All	GO:0005488	GO:0043231	GO:0006730	GO:0016741	GO:0031410	GO:0006396
CL22504.Contig1_All	GO:0010468	GO:0003676
CL22506.Contig1_All	GO:0016741	GO:0016020	GO:0005618	GO:0043231
CL22514.Contig1_All	GO:0043231
CL22520.Contig1_All	GO:0044262	GO:0032787	GO:0042579	GO:0016405
CL22524.Contig1_All	GO:0046872	GO:0006892	GO:0010209	GO:0043234	GO:0004871	GO:0044431	GO:0006605	GO:0016020	GO:0031410
CL2253.Contig1_All	GO:0005506	GO:0016705	GO:0006631
CL22530.Contig1_All	GO:0004175	GO:0019538	GO:0005515	GO:0031410	GO:0044092
CL22540.Contig1_All	GO:0005488
CL22543.Contig1_All	GO:0032561	GO:0017111
CL22545.Contig1_All	GO:0016787	GO:0042579
CL22550.Contig1_All	GO:0016453
CL22552.Contig1_All	GO:0003676	GO:0043231	GO:0016628	GO:0006396
CL22555.Contig1_All	GO:0044238	GO:0009536	GO:0004091
CL22560.Contig1_All	GO:0016709	GO:0006694	GO:0005506	GO:0043231	GO:0016020	GO:0016741
CL22564.Contig1_All	GO:0016740
CL22570.Contig1_All	GO:0005488
CL22584.Contig1_All	GO:0006857	GO:0015198	GO:0031224	GO:0000904	GO:0008152
CL22586.Contig1_All	GO:0017111	GO:0003002	GO:0015630	GO:0032561	GO:0009534	GO:0006897	GO:0019901	GO:0003006	GO:0000919	GO:0016020	GO:0000904
CL22590.Contig1_All	GO:0016790	GO:0046914	GO:0019941	GO:0048588	GO:0003006	GO:0019783	GO:0070646
CL22595.Contig1_All	GO:0005488
CL22596.Contig1_All	GO:0006007	GO:0006073	GO:0003676	GO:0009532	GO:0009908	GO:0016861	GO:0009526	GO:0002376	GO:0032559
CL22598.Contig1_All	GO:0010468	GO:0043231
CL22605.Contig1_All	GO:0046872	GO:0016831	GO:0019842
CL22606.Contig1_All	GO:0031406	GO:0008652	GO:0016744	GO:0009536
CL22615.Contig1_All	GO:0008443	GO:0009746	GO:0010316	GO:0032559	GO:0034285	GO:0006007
CL22616.Contig1_All	GO:0044464
CL22619.Contig1_All	GO:0010608	GO:0009532	GO:0042623	GO:0010496	GO:0004386	GO:0030529	GO:0003006	GO:0032559
CL22624.Contig1_All	GO:0031224	GO:0043231	GO:0016759	GO:0046914	GO:0045229	GO:0009250	GO:0006972	GO:0009832
CL22626.Contig1_All	GO:0004175	GO:0019538	GO:0005515	GO:0031410	GO:0044092
CL22629.Contig1_All	GO:0019725	GO:0003824
CL22634.Contig1_All	GO:0031410	GO:0005515
CL22636.Contig1_All	GO:0015291	GO:0044464	GO:0015893
CL22638.Contig1_All	GO:0008287	GO:0019888	GO:0023060
CL22643.Contig1_All	GO:0005515
CL22649.Contig1_All	GO:0005515	GO:0030120	GO:0015031
CL22654.Contig1_All	GO:0006259	GO:0019941	GO:0043566	GO:0016790
CL22658.Contig1_All	GO:0009526	GO:0005840	GO:0006457	GO:0005515	GO:0007275	GO:0009532	GO:0009657	GO:0005576	GO:0032559
CL22662.Contig1_All	GO:0017111	GO:0003723	GO:0048500	GO:0043021	GO:0004871	GO:0030867	GO:0032561	GO:0006613
CL22666.Contig1_All	GO:0015078	GO:0000275	GO:0015986	GO:0015662	GO:0019829	GO:0032559
CL22668.Contig1_All	GO:0046914	GO:0032502	GO:0008152	GO:0016634	GO:0031410	GO:0030312	GO:0009267
CL22672.Contig1_All	GO:0031410	GO:0005515
CL22678.Contig1_All	GO:0003747	GO:0006412	GO:0044424
CL22684.Contig1_All	GO:0030554	GO:0016491	GO:0016832	GO:0031410	GO:0019395	GO:0007154	GO:0048229
CL22685.Contig1_All	GO:0010468	GO:0006351	GO:0003676	GO:0001071	GO:0043231
CL22688.Contig1_All	GO:0043231	GO:0003006	GO:0048229
CL22695.Contig1_All	GO:0009411	GO:0044444	GO:0005488	GO:0043231
CL22698.Contig1_All	GO:0043167	GO:0005976	GO:0016160
CL22704.Contig1_All	GO:0030554	GO:0046872	GO:0008652	GO:0019842	GO:0016744	GO:0006950	GO:0009536
CL22705.Contig1_All	GO:0015833	GO:0044464
CL22718.Contig1_All	GO:0009314	GO:0060918	GO:0043231	GO:0032446	GO:0009933	GO:0031461	GO:0019941	GO:0006950
CL22723.Contig1_All	GO:0009064	GO:0006220	GO:0016879	GO:0003006	GO:0044464	GO:0010038
CL22726.Contig1_All	GO:0043234	GO:0006074	GO:0035251	GO:0016020
CL22728.Contig1_All	GO:0022892	GO:0005635	GO:0006605
CL2273.Contig1_All	GO:0016301	GO:0016020
CL22733.Contig1_All	GO:0005488	GO:0048646	GO:0010468	GO:0010074	GO:0009791	GO:0048608	GO:0048367	GO:0006350	GO:0007389
CL22736.Contig1_All	GO:0006259	GO:0001708	GO:0043232	GO:0005515	GO:0043231	GO:0003916	GO:0032559
CL22738.Contig1_All	GO:0006260	GO:0046914	GO:0003676	GO:0031410	GO:0019787	GO:0034061
CL22743.Contig1_All	GO:0031224	GO:0010038	GO:0005515	GO:0004690	GO:0030001	GO:0032559	GO:0005267	GO:0006464
CL22748.Contig1_All	GO:0016020	GO:0043231
CL22756.Contig1_All	GO:0009527	GO:0009409	GO:0043167	GO:0031410	GO:0044238	GO:0008422
CL22758.Contig1_All	GO:0009646	GO:0009648	GO:0010118	GO:0043231	GO:0006259	GO:0046872	GO:0023033	GO:0031461	GO:0009812	GO:0016491	GO:0005515	GO:0050794	GO:0051716	GO:0019787	GO:0009639
CL22766.Contig1_All	GO:0009064	GO:0016884	GO:0006528	GO:0032559
CL22767.Contig1_All	GO:0046872	GO:0016831	GO:0050896	GO:0019842
CL22768.Contig1_All	GO:0006464	GO:0004702	GO:0032559
CL22778.Contig1_All	GO:0043231	GO:0030312
CL22779.Contig1_All	GO:0016709	GO:0043231	GO:0009725	GO:0016129	GO:0023033	GO:0000902	GO:0009965	GO:0031410	GO:0005506	GO:0008395
CL22783.Contig1_All	GO:0005488	GO:0032991
CL22787.Contig1_All	GO:0008152	GO:0044444	GO:0050896	GO:0005488	GO:0008943
CL22788.Contig1_All	GO:0006071	GO:0009636	GO:0016301	GO:0051707
CL22793.Contig1_All	GO:0046914	GO:0003723	GO:0006396	GO:0008283
CL228.Contig1_All	GO:0032559	GO:0042623
CL228.Contig2_All	GO:0032559	GO:0042623
CL2280.Contig1_All	GO:0043231	GO:0016020
CL22801.Contig1_All	GO:0003824
CL22807.Contig1_All	GO:0016703	GO:0016709	GO:0008152	GO:0051536	GO:0043231	GO:0043169
CL22814.Contig1_All	GO:0043234	GO:0005488	GO:0043623	GO:0000338	GO:0043231	GO:0009639
CL22825.Contig1_All	GO:0044464
CL22827.Contig1_All	GO:0046914	GO:0016604	GO:0000398
CL22850.Contig1_All	GO:0003676
CL22851.Contig1_All	GO:0016772
CL22861.Contig1_All	GO:0016741
CL22868.Contig1_All	GO:0009536
CL22869.Contig1_All	GO:0010468	GO:0006351	GO:0003676	GO:0043231
CL22881.Contig1_All	GO:0006350
CL22882.Contig1_All	GO:0006351	GO:0003677	GO:0001071	GO:0005515	GO:0043231
CL22899.Contig1_All	GO:0015036	GO:0019725
CL2290.Contig1_All	GO:0010468	GO:0003676	GO:0003712	GO:0001071	GO:0002252	GO:0043231
CL22911.Contig1_All	GO:0044267	GO:0044424	GO:0010038	GO:0005515	GO:0032559
CL22915.Contig1_All	GO:0005856	GO:0000904	GO:0048513
CL22916.Contig1_All	GO:0016701
CL22920.Contig1_All	GO:0031406	GO:0006464	GO:0004713	GO:0032559
CL22925.Contig1_All	GO:0031980	GO:0044267	GO:0046914	GO:0042802	GO:0006626	GO:0032559
CL22929.Contig1_All	GO:0044238	GO:0004091
CL22944.Contig1_All	GO:0010468	GO:0003676
CL22946.Contig1_All	GO:0005488
CL22949.Contig1_All	GO:0016881	GO:0060255	GO:0006464
CL22958.Contig1_All	GO:0043231
CL22959.Contig1_All	GO:0016620	GO:0009314	GO:0006779	GO:0016616	GO:0009536	GO:0000166
CL22967.Contig1_All	GO:0003824	GO:0008152
CL22975.Contig1_All	GO:0043231
CL22978.Contig1_All	GO:0019866	GO:0022892	GO:0006810	GO:0043231	GO:0031224
CL22981.Contig1_All	GO:0016020
CL22988.Contig1_All	GO:0009314	GO:0006950	GO:0044464	GO:0006631	GO:0004312
CL2299.Contig1_All	GO:0005488	GO:0016740
CL2299.Contig2_All	GO:0006464	GO:0004672	GO:0031224	GO:0031410	GO:0032559
CL22991.Contig1_All	GO:0004553	GO:0030247	GO:0006026
CL23003.Contig1_All	GO:0031090
CL23032.Contig1_All	GO:0005488
CL23043.Contig1_All	GO:0006563	GO:0016791	GO:0043231
CL23062.Contig1_All	GO:0031224	GO:0042625	GO:0046872	GO:0009206	GO:0005548	GO:0006869	GO:0032559
CL23067.Contig1_All	GO:0015698	GO:0010035	GO:0005254	GO:0031224	GO:0015103
CL23071.Contig1_All	GO:0031980	GO:0044267	GO:0046914	GO:0042802	GO:0006626	GO:0032559
CL23073.Contig1_All	GO:0044237	GO:0046914	GO:0031410	GO:0016836
CL23077.Contig1_All	GO:0008152	GO:0003824
CL2309.Contig1_All	GO:0003824	GO:0008152
CL23091.Contig1_All	GO:0070567	GO:0031224	GO:0006644
CL23106.Contig1_All	GO:0016788
CL23150.Contig1_All	GO:0006970	GO:0003006
CL23185.Contig1_All	GO:0010468	GO:0006351	GO:0003677	GO:0001071	GO:0043231
CL23188.Contig1_All	GO:0035556	GO:0032561	GO:0006810	GO:0016020
CL23197.Contig1_All	GO:0031225	GO:0005488	GO:0006810
CL23212.Contig1_All	GO:0043231
CL23216.Contig1_All	GO:0043231	GO:0006359
CL23218.Contig1_All	GO:0005488	GO:0016301
CL23223.Contig1_All	GO:0051536	GO:0043231	GO:0043169
CL23225.Contig1_All	GO:0008652	GO:0006549	GO:0006573	GO:0016836
CL23229.Contig1_All	GO:0016787
CL23234.Contig1_All	GO:0006754	GO:0019829	GO:0016469
CL23250.Contig1_All	GO:0031410
CL23253.Contig1_All	GO:0046914	GO:0031410
CL23257.Contig1_All	GO:0046983	GO:0010422	GO:0016020
CL23273.Contig1_All	GO:0016301	GO:0044464
CL23280.Contig1_All	GO:0012501	GO:0006810	GO:0048646	GO:0010565	GO:0033554	GO:0002239	GO:0009627	GO:0042743	GO:0000305	GO:0009873
CL23284.Contig1_All	GO:0004527	GO:0005488	GO:0010586	GO:0044464
CL23286.Contig1_All	GO:0019538	GO:0043231	GO:0042623
CL23290.Contig1_All	GO:0007010	GO:0005856	GO:0008092
CL23302.Contig1_All	GO:0031410	GO:0043231
CL23305.Contig1_All	GO:0035556	GO:0032561	GO:0006810	GO:0043231	GO:0044444	GO:0016020
CL23310.Contig1_All	GO:0046914	GO:0043231
CL23311.Contig1_All	GO:0051707	GO:0016020	GO:0006952	GO:0002252
CL23324.Contig1_All	GO:0008135	GO:0046914	GO:0032561	GO:0043231	GO:0017111	GO:0030312	GO:0006412	GO:0010038	GO:0032559	GO:0016772
CL23325.Contig1_All	GO:0035091	GO:0005515	GO:0030117	GO:0006901
CL23328.Contig1_All	GO:0008360	GO:0000325	GO:0016044	GO:0005768	GO:0005515	GO:0009657	GO:0009630	GO:0005798	GO:0015031
CL23331.Contig1_All	GO:0006629	GO:0046872	GO:0004091	GO:0019637	GO:0043231
CL23336.Contig1_All	GO:0009534
CL23337.Contig1_All	GO:0006260	GO:0003676	GO:0043231	GO:0034061
CL23342.Contig1_All	GO:0016628	GO:0022891	GO:0008152	GO:0031224	GO:0006810
CL23356.Contig1_All	GO:0043234	GO:0005488	GO:0043623	GO:0000338	GO:0043231	GO:0009639
CL23368.Contig1_All	GO:0006754	GO:0019829	GO:0016469
CL23370.Contig1_All	GO:0004672	GO:0044237	GO:0044238	GO:0000166
CL23380.Contig1_All	GO:0044424	GO:0016846	GO:0016765
CL23386.Contig1_All	GO:0005488	GO:0019321	GO:0016773	GO:0009536
CL23387.Contig1_All	GO:0010468	GO:0006350	GO:0043231
CL23391.Contig1_All	GO:0016881	GO:0060255	GO:0006464
CL23393.Contig1_All	GO:0004175	GO:0043231	GO:0000502	GO:0006508
CL23399.Contig1_All	GO:0016020
CL234.Contig1_All	GO:0005083	GO:0009536	GO:0032011
CL23404.Contig1_All	GO:0009526	GO:0031224
CL23425.Contig1_All	GO:0010008	GO:0006810
CL23435.Contig1_All	GO:0046872	GO:0006950	GO:0043231
CL23436.Contig1_All	GO:0015031	GO:0044464
CL23438.Contig1_All	GO:0016020	GO:0043231	GO:0070011
CL23445.Contig1_All	GO:0010468	GO:0043231	GO:0031224
CL23447.Contig1_All	GO:0043231
CL23455.Contig1_All	GO:0044267	GO:0016020	GO:0043231	GO:0016859
CL23458.Contig1_All	GO:0009987	GO:0043231
CL23465.Contig1_All	GO:0005488
CL23475.Contig1_All	GO:0043231
CL23476.Contig1_All	GO:0003824	GO:0043231	GO:0019725
CL23485.Contig1_All	GO:0050896	GO:0005515	GO:0043231
CL23495.Contig1_All	GO:0008213	GO:0006779	GO:0043231	GO:0008171
CL23496.Contig1_All	GO:0043234	GO:0046914	GO:0032446	GO:0019787
CL23497.Contig1_All	GO:0031163	GO:0046914	GO:0051540	GO:0043231	GO:0032559
CL23506.Contig1_All	GO:0003723	GO:0008152	GO:0030529	GO:0009536
CL23508.Contig1_All	GO:0031410
CL23516.Contig1_All	GO:0044424	GO:0006412	GO:0008135
CL23526.Contig1_All	GO:0003824
CL23533.Contig1_All	GO:0008152	GO:0035251
CL23538.Contig1_All	GO:0043234	GO:0005488	GO:0048278	GO:0043231	GO:0044444
CL23543.Contig1_All	GO:0015078	GO:0015986	GO:0019829	GO:0016469	GO:0032559
CL23557.Contig1_All	GO:0046906	GO:0003676	GO:0001071	GO:0003006	GO:0009791	GO:0009534	GO:0006091
CL23566.Contig1_All	GO:0005856	GO:0000904	GO:0048513
CL23567.Contig1_All	GO:0032559	GO:0042623
CL23575.Contig1_All	GO:0030001	GO:0016020	GO:0046873	GO:0048229
CL23576.Contig1_All	GO:0008135	GO:0032561	GO:0017111	GO:0006412	GO:0009536
CL23577.Contig1_All	GO:0016703	GO:0016408	GO:0009694	GO:0042579	GO:0009850
CL23586.Contig1_All	GO:0046914
CL23587.Contig1_All	GO:0006352	GO:0042623	GO:0005667	GO:0032559	GO:0003702
CL23595.Contig1_All	GO:0030528	GO:0043231	GO:0010468	GO:0001071	GO:0003677	GO:0006970	GO:0009755	GO:0006351	GO:0010557
CL23597.Contig1_All	GO:0000902	GO:0006013	GO:0044444	GO:0042350	GO:0048037	GO:0016836
CL23615.Contig1_All	GO:0003824
CL23628.Contig1_All	GO:0046914	GO:0009409
CL23641.Contig1_All	GO:0005576	GO:0016798	GO:0030312	GO:0016758	GO:0044042
CL23648.Contig1_All	GO:0019538	GO:0004175
CL23649.Contig1_All	GO:0046872
CL23668.Contig1_All	GO:0046872	GO:0016778	GO:0009124
CL23674.Contig1_All	GO:0005488
CL23675.Contig1_All	GO:0006810	GO:0044464	GO:0006350
CL23685.Contig1_All	GO:0016791
CL23691.Contig1_All	GO:0005488	GO:0006350
CL23693.Contig1_All	GO:0043234	GO:0004774	GO:0006084	GO:0032559
CL23696.Contig1_All	GO:0006351	GO:0003677	GO:0001071	GO:0005515	GO:0043231
CL23708.Contig1_All	GO:0009526
CL23712.Contig1_All	GO:0031224
CL23713.Contig1_All	GO:0046872
CL23715.Contig1_All	GO:0004872	GO:0035556	GO:0032561	GO:0006810	GO:0016020	GO:0005216
CL23723.Contig1_All	GO:0019538	GO:0008238	GO:0008237
CL23724.Contig1_All	GO:0005622
CL23730.Contig1_All	GO:0010468	GO:0003677	GO:0006350
CL23744.Contig1_All	GO:0005576	GO:0030312	GO:0005488
CL23746.Contig1_All	GO:0042743	GO:0005506	GO:0006950	GO:0004601	GO:0042579
CL23750.Contig1_All	GO:0016628	GO:0019538	GO:0005488	GO:0004175
CL23755.Contig1_All	GO:0046914	GO:0043231	GO:0016769	GO:0048037	GO:0008152	GO:0016846	GO:0032559
CL23762.Contig1_All	GO:0016616	GO:0008152	GO:0046914
CL23770.Contig1_All	GO:0006820	GO:0005343	GO:0031224	GO:0030001
CL23777.Contig1_All	GO:0006810	GO:0016020
CL23788.Contig1_All	GO:0016811	GO:0044444	GO:0031669	GO:0006208
CL23796.Contig1_All	GO:0043234	GO:0032446	GO:0005488	GO:0019787
CL238.Contig1_All	GO:0005488
CL23803.Contig1_All	GO:0030384	GO:0006519	GO:0043231	GO:0044444	GO:0016307	GO:0032559
CL23805.Contig1_All	GO:0016787
CL23806.Contig1_All	GO:0005773	GO:0003824
CL23812.Contig1_All	GO:0003006	GO:0016020	GO:0042579	GO:0016453
CL23821.Contig1_All	GO:0032561
CL23826.Contig1_All	GO:0043231
CL23838.Contig1_All	GO:0010468	GO:0006351	GO:0003677	GO:0001071	GO:0043231
CL23843.Contig1_All	GO:0010468	GO:0005488	GO:0043392	GO:0001071	GO:0043231
CL23849.Contig1_All	GO:0044424	GO:0003676
CL23850.Contig1_All	GO:0005515	GO:0044267
CL23855.Contig1_All	GO:0031410
CL23862.Contig1_All	GO:0006259	GO:0043234	GO:0046914	GO:0016788	GO:0032559
CL23879.Contig1_All	GO:0006464	GO:0016301	GO:0032559	GO:0009536
CL23885.Contig1_All	GO:0003676	GO:0006396	GO:0043231
CL23905.Contig1_All	GO:0051234	GO:0009941	GO:0031224	GO:0015291
CL23909.Contig1_All	GO:0044464
CL23910.Contig1_All	GO:0008152	GO:0016491
CL23912.Contig1_All	GO:0043231
CL23913.Contig1_All	GO:0016746
CL23917.Contig1_All	GO:0044444	GO:0043231
CL23919.Contig1_All	GO:0048037	GO:0008152	GO:0016857
CL23925.Contig1_All	GO:0044238	GO:0043648	GO:0016615
CL23926.Contig1_All	GO:0043231	GO:0008168
CL23931.Contig1_All	GO:0016787	GO:0008152	GO:0009536
CL23933.Contig1_All	GO:0005488
CL23937.Contig1_All	GO:0016747
CL23943.Contig1_All	GO:0030528	GO:0043231	GO:0010468	GO:0001071	GO:0003677	GO:0006970	GO:0009755	GO:0006351	GO:0010557
CL23956.Contig1_All	GO:0005488	GO:0006464	GO:0003824
CL23959.Contig1_All	GO:0005515	GO:0044267
CL23965.Contig1_All	GO:0004721
CL23976.Contig1_All	GO:0009536
CL23978.Contig1_All	GO:0005515	GO:0044267
CL23980.Contig1_All	GO:0004721	GO:0006796
CL240.Contig1_All	GO:0048037	GO:0016616	GO:0008152
CL240.Contig2_All	GO:0048037	GO:0016616	GO:0008152
CL240.Contig3_All	GO:0048037	GO:0016616	GO:0008152
CL24012.Contig1_All	GO:0009267
CL24027.Contig1_All	GO:0005488
CL24033.Contig1_All	GO:0005488
CL24035.Contig1_All	GO:0048193	GO:0031227
CL24039.Contig1_All	GO:0043231
CL24040.Contig1_All	GO:0006810	GO:0043231
CL24042.Contig1_All	GO:0043231	GO:0016020
CL24045.Contig1_All	GO:0046914	GO:0009536	GO:0016836
CL24047.Contig1_All	GO:0016740
CL24052.Contig1_All	GO:0016301
CL24065.Contig1_All	GO:0051234	GO:0046914	GO:0051536	GO:0043231	GO:0048037	GO:0050136	GO:0044425	GO:0006091
CL24069.Contig1_All	GO:0009725	GO:0005488
CL24079.Contig1_All	GO:0010468	GO:0003676
CL24084.Contig1_All	GO:0010468	GO:0006351	GO:0043234	GO:0003676	GO:0001071	GO:0043231
CL24087.Contig1_All	GO:0043231
CL24092.Contig1_All	GO:0009314	GO:0000160	GO:0043231	GO:0003676	GO:0009651	GO:0023033	GO:0010468	GO:0001071	GO:0006351
CL24094.Contig1_All	GO:0005488	GO:0004672
CL24095.Contig1_All	GO:0046914	GO:0003824
CL24096.Contig1_All	GO:0044464
CL24100.Contig1_All	GO:0003824	GO:0008152
CL24104.Contig1_All	GO:0046914
CL24108.Contig1_All	GO:0016020	GO:0010038
CL24113.Contig1_All	GO:0010468	GO:0001071	GO:0043231
CL24114.Contig1_All	GO:0004721	GO:0043234	GO:0006464	GO:0043169
CL24128.Contig1_All	GO:0044464
CL24149.Contig1_All	GO:0019538	GO:0004175
CL24160.Contig1_All	GO:0019941	GO:0000151	GO:0019899
CL24165.Contig1_All	GO:0005488
CL24169.Contig1_All	GO:0031980	GO:0010038	GO:0043648	GO:0008483	GO:0009532	GO:0009064	GO:0009526	GO:0005576	GO:0009066	GO:0048037	GO:0006950
CL24185.Contig1_All	GO:0005618	GO:0004576	GO:0031981	GO:0007047	GO:0000902	GO:0009250	GO:0031410	GO:0005789	GO:0006487
CL24189.Contig1_All	GO:0006476	GO:0043231	GO:0003824
CL24191.Contig1_All	GO:0031224	GO:0004175	GO:0046914	GO:0042623	GO:0019538	GO:0009534	GO:0009057	GO:0032559
CL24197.Contig1_All	GO:0046914	GO:0006067	GO:0009791	GO:0016616	GO:0042579	GO:0006081	GO:0009408	GO:0016657
CL242.Contig1_All	GO:0046914	GO:0019941	GO:0016790
CL242.Contig2_All	GO:0046914	GO:0019941	GO:0016790
CL24209.Contig1_All	GO:0003824
CL24211.Contig1_All	GO:0005856	GO:0000904	GO:0048513
CL24219.Contig1_All	GO:0008152	GO:0016491
CL24245.Contig1_All	GO:0010468	GO:0030528	GO:0006952	GO:0003677	GO:0001071	GO:0006350	GO:0043231	GO:0009743	GO:0051707
CL24249.Contig1_All	GO:0010468
CL24257.Contig1_All	GO:0030528	GO:0043231	GO:0003676	GO:0006352	GO:0010557
CL24259.Contig1_All	GO:0044464
CL24262.Contig1_All	GO:0009528
CL24273.Contig1_All	GO:0050896	GO:0007165
CL24275.Contig1_All	GO:0044464
CL24279.Contig1_All	GO:0019538	GO:0004175
CL24280.Contig1_All	GO:0000097	GO:0010038	GO:0030312	GO:0006555	GO:0046872	GO:0016765	GO:0006970	GO:0044424	GO:0016020	GO:0032559
CL24287.Contig1_All	GO:0003824	GO:0008152
CL24295.Contig1_All	GO:0043231
CL24300.Contig1_All	GO:0005488
CL24310.Contig1_All	GO:0006448	GO:0043021	GO:0008135	GO:0006449	GO:0018205
CL24318.Contig1_All	GO:0009536
CL24324.Contig1_All	GO:0004674	GO:0000166
CL24325.Contig1_All	GO:0044238	GO:0046872	GO:0043170	GO:0009526
CL24329.Contig1_All	GO:0046914	GO:0043296
CL24336.Contig1_All	GO:0016856	GO:0005488	GO:0016863	GO:0006631	GO:0042579
CL24339.Contig1_All	GO:0004672
CL24346.Contig1_All	GO:0006259	GO:0046914	GO:0003676
CL24360.Contig1_All	GO:0043231	GO:0032559	GO:0003690	GO:0006281
CL24364.Contig1_All	GO:0008104	GO:0016485	GO:0043231	GO:0044267	GO:0070011
CL24382.Contig1_All	GO:0004672
CL24384.Contig1_All	GO:0005622
CL24396.Contig1_All	GO:0016020	GO:0046914	GO:0008152	GO:0003824	GO:0043231
CL24402.Contig1_All	GO:0010468	GO:0003676	GO:0001071	GO:0043231
CL24406.Contig1_All	GO:0010468	GO:0006351	GO:0004871	GO:0003676	GO:0023060	GO:0016772
CL24407.Contig1_All	GO:0043231
CL24412.Contig1_All	GO:0046914	GO:0051536	GO:0006725	GO:0016713
CL24416.Contig1_All	GO:0019538	GO:0031224	GO:0043231	GO:0070011
CL24417.Contig1_All	GO:0042743	GO:0016209	GO:0005506	GO:0006950	GO:0003824
CL24418.Contig1_All	GO:0005622	GO:0006396
CL24421.Contig1_All	GO:0016874	GO:0005488	GO:0006412
CL24429.Contig1_All	GO:0031410
CL24431.Contig1_All	GO:0003824	GO:0043231
CL24432.Contig1_All	GO:0017111	GO:0009536	GO:0015405
CL24436.Contig1_All	GO:0019866	GO:0044439	GO:0006810	GO:0031224
CL24446.Contig1_All	GO:0005488
CL24466.Contig1_All	GO:0016842	GO:0009168
CL24469.Contig1_All	GO:0043234	GO:0043169	GO:0006464	GO:0004721	GO:0016020
CL24474.Contig1_All	GO:0046872
CL24481.Contig1_All	GO:0016301
CL24483.Contig1_All	GO:0016301
CL24488.Contig1_All	GO:0003676
CL24498.Contig1_All	GO:0016020
CL24505.Contig1_All	GO:0046914
CL24522.Contig1_All	GO:0005488	GO:0044464
CL24523.Contig1_All	GO:0009725	GO:0006350
CL24525.Contig1_All	GO:0044464	GO:0003723	GO:0032559	GO:0042623
CL24535.Contig1_All	GO:0051707	GO:0044260	GO:0008135
CL24538.Contig1_All	GO:0010468	GO:0046914	GO:0001071	GO:0044464
CL24545.Contig1_All	GO:0009987	GO:0000166	GO:0016787
CL24546.Contig1_All	GO:0004871	GO:0016491	GO:0008152	GO:0016020	GO:0004674	GO:0000166
CL24548.Contig1_All	GO:0043231	GO:0003824
CL24553.Contig1_All	GO:0005488	GO:0010038	GO:0006281	GO:0009913	GO:0019941	GO:0060255	GO:0070646	GO:0019787	GO:0016020	GO:0031371
CL24558.Contig1_All	GO:0031224	GO:0031410
CL24562.Contig1_All	GO:0005488
CL24566.Contig1_All	GO:0010468	GO:0006351	GO:0003676	GO:0043231
CL24570.Contig1_All	GO:0005488
CL24572.Contig1_All	GO:0034062	GO:0046914	GO:0003676	GO:0043231	GO:0010467
CL24575.Contig1_All	GO:0016788	GO:0042579
CL24576.Contig1_All	GO:0016874	GO:0005488
CL24585.Contig1_All	GO:0019538	GO:0045165	GO:0003006	GO:0004197	GO:0016020
CL24590.Contig1_All	GO:0008152	GO:0016782
CL24595.Contig1_All	GO:0031224
CL24597.Contig1_All	GO:0048513	GO:0003676	GO:0016787	GO:0048438
CL24602.Contig1_All	GO:0016491	GO:0043231
CL24609.Contig1_All	GO:0005488	GO:0003824
CL24615.Contig1_All	GO:0003006	GO:0005488
CL24622.Contig1_All	GO:0005488	GO:0016301
CL24625.Contig1_All	GO:0016798	GO:0044238
CL24626.Contig1_All	GO:0006261	GO:0043232	GO:0043231	GO:0003916
CL24642.Contig1_All	GO:0003676	GO:0005515	GO:0004518	GO:0010467	GO:0005634
CL24645.Contig1_All	GO:0044464	GO:0046914
CL24660.Contig1_All	GO:0004871	GO:0006464	GO:0010033	GO:0030246	GO:0004713	GO:0007167	GO:0016020	GO:0032559
CL24669.Contig1_All	GO:0004871	GO:0006464	GO:0004713	GO:0016020	GO:0004674	GO:0032559
CL24674.Contig1_All	GO:0006259	GO:0005488
CL24678.Contig1_All	GO:0005488	GO:0004518
CL24683.Contig1_All	GO:0043231
CL24684.Contig1_All	GO:0016209	GO:0043169	GO:0043232	GO:0003824	GO:0009536	GO:0009416	GO:0006800
CL24688.Contig1_All	GO:0046914
CL24689.Contig1_All	GO:0016297	GO:0022892	GO:0006631	GO:0009536
CL24692.Contig1_All	GO:0016020	GO:0009314	GO:0030522	GO:0009606	GO:0005488	GO:0060089
CL24694.Contig1_All	GO:0044436	GO:0009570	GO:0009534	GO:0016020
CL24697.Contig1_All	GO:0000166
CL24699.Contig1_All	GO:0031224	GO:0006810	GO:0022857
CL24706.Contig1_All	GO:0032559	GO:0042623
CL24708.Contig1_All	GO:0000785	GO:0003676	GO:0034728	GO:0031981
CL24709.Contig1_All	GO:0005488
CL24718.Contig1_All	GO:0016879	GO:0016811
CL24724.Contig1_All	GO:0006869	GO:0044424	GO:0005319	GO:0031224	GO:0015833	GO:0008289
CL24726.Contig1_All	GO:0010468	GO:0006351	GO:0003677	GO:0001071	GO:0043231
CL24734.Contig1_All	GO:0009314	GO:0005488	GO:0008105	GO:0060089	GO:0009926	GO:0009908	GO:0005768	GO:0016020	GO:0009793
CL24736.Contig1_All	GO:0017111	GO:0032561	GO:0008135
CL24741.Contig1_All	GO:0043231
CL24753.Contig1_All	GO:0043231
CL24754.Contig1_All	GO:0046907	GO:0031224	GO:0043231	GO:0022857
CL24758.Contig1_All	GO:0004721	GO:0006796
CL24762.Contig1_All	GO:0003723	GO:0010467	GO:0030529	GO:0005198
CL24763.Contig1_All	GO:0046907	GO:0031224	GO:0043231	GO:0022857
CL24766.Contig1_All	GO:0006259	GO:0003676	GO:0016301	GO:0043231	GO:0032559
CL24771.Contig1_All	GO:0006401	GO:0003676	GO:0008408	GO:0043231	GO:0010467	GO:0016779
CL24774.Contig1_All	GO:0000325	GO:0006810	GO:0005402	GO:0016020
CL24782.Contig1_All	GO:0005488	GO:0033554	GO:0016020
CL24788.Contig1_All	GO:0003824	GO:0016209	GO:0043169	GO:0006800
CL24792.Contig1_All	GO:0031224
CL24793.Contig1_All	GO:0015031	GO:0022892
CL24798.Contig1_All	GO:0004549	GO:0043231	GO:0008033
CL248.Contig1_All	GO:0030684	GO:0042254
CL24804.Contig1_All	GO:0010468	GO:0005488	GO:0006325	GO:0043231
CL24807.Contig1_All	GO:0004175	GO:0006464	GO:0004672	GO:0016020	GO:0031410	GO:0032559
CL24815.Contig1_All	GO:0016879	GO:0016811	GO:0005488	GO:0009536
CL24819.Contig1_All	GO:0046914	GO:0043231
CL24834.Contig1_All	GO:0031406
CL24835.Contig1_All	GO:0006464	GO:0004672	GO:0016020	GO:0032559
CL24839.Contig1_All	GO:0005488
CL24845.Contig1_All	GO:0032561	GO:0043623	GO:0007017	GO:0017111	GO:0032991	GO:0015630
CL24849.Contig1_All	GO:0004386	GO:0003006	GO:0042623	GO:0032559
CL24853.Contig1_All	GO:0046872	GO:0009743	GO:0032446	GO:0016020	GO:0019787
CL24854.Contig1_All	GO:0016832	GO:0006007	GO:0044424
CL24855.Contig1_All	GO:0004871	GO:0019941	GO:0043178	GO:0009755
CL24869.Contig1_All	GO:0004672	GO:0006464	GO:0032559
CL24875.Contig1_All	GO:0044238	GO:0004553	GO:0045229
CL24878.Contig1_All	GO:0031981
CL24885.Contig1_All	GO:0009526	GO:0003824
CL24893.Contig1_All	GO:0010468	GO:0046914	GO:0003676	GO:0043231
CL24894.Contig1_All	GO:0007276	GO:0010675	GO:0000097	GO:0006796	GO:0009536	GO:0016301	GO:0032559
CL249.Contig1_All	GO:0050896	GO:0016462	GO:0043170	GO:0032559
CL24901.Contig1_All	GO:0010468	GO:0003676
CL24903.Contig1_All	GO:0009127	GO:0019901	GO:0016814
CL24906.Contig1_All	GO:0046914	GO:0007155	GO:0044464
CL24908.Contig1_All	GO:0009536
CL24910.Contig1_All	GO:0043231	GO:0003676
CL24911.Contig1_All	GO:0016020	GO:0043231	GO:0043169
CL24914.Contig1_All	GO:0005488
CL24917.Contig1_All	GO:0009314	GO:0005488	GO:0009813	GO:0019207	GO:0010468	GO:0009536	GO:0019740	GO:0034285
CL24923.Contig1_All	GO:0006351	GO:0003677	GO:0001071	GO:0005515	GO:0043231
CL24926.Contig1_All	GO:0044464
CL24931.Contig1_All	GO:0005618	GO:0009536
CL24934.Contig1_All	GO:0004527	GO:0005488	GO:0034641	GO:0043231
CL24937.Contig1_All	GO:0031981	GO:0004871	GO:0048511	GO:0009536	GO:0016020	GO:0016620	GO:0003006	GO:0042579	GO:0004672	GO:0010118	GO:0016070	GO:0006970	GO:0042802	GO:0032559	GO:0031410	GO:0010038	GO:0006464	GO:0030312	GO:0009699	GO:0043566	GO:0006952	GO:0006405	GO:0032392
CL24948.Contig1_All	GO:0005622	GO:0006396
CL24953.Contig1_All	GO:0016709	GO:0031410	GO:0006714	GO:0003006	GO:0009639	GO:0005506
CL24968.Contig1_All	GO:0017111	GO:0005622	GO:0000166
CL24972.Contig1_All	GO:0043231	GO:0030529
CL24978.Contig1_All	GO:0019538	GO:0004175
CL24979.Contig1_All	GO:0042579	GO:0016289
CL24985.Contig1_All	GO:0005515	GO:0016020
CL24991.Contig1_All	GO:0000270	GO:0031224	GO:0010467	GO:0016780	GO:0030529	GO:0005198
CL24994.Contig1_All	GO:0046914
CL24997.Contig1_All	GO:0003676
CL25.Contig2_All	GO:0030076	GO:0022892	GO:0003006	GO:0030312	GO:0003824	GO:0015031
CL25.Contig3_All	GO:0030076	GO:0022892	GO:0003006	GO:0030312	GO:0003824	GO:0015031
CL25.Contig4_All	GO:0030076	GO:0022892	GO:0003006	GO:0030312	GO:0003824	GO:0015031
CL25.Contig5_All	GO:0030076	GO:0022892	GO:0003006	GO:0030312	GO:0003824	GO:0015031
CL25.Contig6_All	GO:0030076	GO:0022892	GO:0003006	GO:0030312	GO:0003824	GO:0015031
CL250.Contig1_All	GO:0046914	GO:0048193	GO:0012507	GO:0015031
CL25004.Contig1_All	GO:0043231
CL25016.Contig1_All	GO:0005488	GO:0019941	GO:0003006	GO:0016020	GO:0044424
CL25017.Contig1_All	GO:0006259	GO:0046914	GO:0003676	GO:0031461	GO:0043231	GO:0009411
CL25018.Contig1_All	GO:0009987	GO:0003677	GO:0000166	GO:0010467
CL25022.Contig1_All	GO:0031224
CL25024.Contig1_All	GO:0016491
CL25026.Contig1_All	GO:0031410
CL25032.Contig1_All	GO:0004518	GO:0043231
CL25040.Contig1_All	GO:0004672	GO:0016020	GO:0000166
CL25046.Contig1_All	GO:0046914	GO:0019941	GO:0016790	GO:0043231
CL25050.Contig1_All	GO:0016798	GO:0005976
CL25051.Contig1_All	GO:0006497	GO:0031224	GO:0008375
CL25058.Contig1_All	GO:0012501	GO:0009536	GO:0032559
CL25060.Contig1_All	GO:0003676	GO:0009532	GO:0016117	GO:0016740	GO:0006779	GO:0010322
CL25062.Contig1_All	GO:0005488
CL25071.Contig1_All	GO:0048037	GO:0046914	GO:0009687	GO:0017038	GO:0009756	GO:0042040	GO:0009755	GO:0016846	GO:0009108	GO:0006970	GO:0006952	GO:0016783
CL25079.Contig1_All	GO:0032559	GO:0042623
CL25080.Contig1_All	GO:0016747	GO:0006768	GO:0043231	GO:0044444	GO:0048037
CL25083.Contig1_All	GO:0010468	GO:0043231
CL25086.Contig1_All	GO:0044238	GO:0005576	GO:0030312	GO:0016787	GO:0031410	GO:0009536
CL25089.Contig1_All	GO:0016741
CL25097.Contig1_All	GO:0005488
CL25098.Contig1_All	GO:0004518	GO:0044464
CL25099.Contig1_All	GO:0019538	GO:0005488	GO:0003824
CL25103.Contig1_All	GO:0005488	GO:0006810	GO:0043231
CL25104.Contig1_All	GO:0044238	GO:0004553	GO:0016020	GO:0043231
CL25112.Contig1_All	GO:0003006	GO:0032559	GO:0009536
CL25119.Contig1_All	GO:0017111	GO:0003676	GO:0043231	GO:0032559
CL25124.Contig1_All	GO:0005488	GO:0004672	GO:0009987
CL25130.Contig1_All	GO:0009536
CL25134.Contig1_All	GO:0015031	GO:0022892
CL25136.Contig1_All	GO:0031461
CL25139.Contig1_All	GO:0009767	GO:0009522	GO:0009526	GO:0031647	GO:0009534	GO:0042548	GO:0006740
CL25141.Contig1_All	GO:0046914	GO:0016891	GO:0042780
CL25145.Contig1_All	GO:0032559
CL25152.Contig1_All	GO:0004871	GO:0043231	GO:0031224	GO:0031410	GO:0015031
CL25153.Contig1_All	GO:0044464
CL25161.Contig1_All	GO:0015833	GO:0044464
CL25163.Contig1_All	GO:0016740
CL25164.Contig1_All	GO:0015645	GO:0043231	GO:0006631
CL25165.Contig1_All	GO:0009987
CL25172.Contig1_All	GO:0005488
CL25180.Contig1_All	GO:0016616	GO:0044238
CL25184.Contig1_All	GO:0006351	GO:0003676	GO:0003712
CL25186.Contig1_All	GO:0003824
CL25187.Contig1_All	GO:0019866	GO:0031968	GO:0006810	GO:0008320	GO:0031224
CL25189.Contig1_All	GO:0043234	GO:0019941	GO:0043231
CL25199.Contig1_All	GO:0044464
CL252.Contig1_All	GO:0043234	GO:0006074	GO:0035251	GO:0044464
CL25200.Contig1_All	GO:0019538	GO:0005488	GO:0023033	GO:0044436	GO:0009534	GO:0070011
CL25205.Contig1_All	GO:0031406
CL25208.Contig1_All	GO:0008238	GO:0046914
CL25217.Contig1_All	GO:0005488
CL25220.Contig1_All	GO:0019866	GO:0006810	GO:0031224
CL25222.Contig1_All	GO:0007010	GO:0008092
CL25227.Contig1_All	GO:0015291	GO:0044464	GO:0015893
CL25231.Contig1_All	GO:0010260	GO:0046914	GO:0043231	GO:0023033
CL25245.Contig1_All	GO:0003676	GO:0016741
CL25252.Contig1_All	GO:0005622
CL25257.Contig1_All	GO:0010468	GO:0009725	GO:0006351	GO:0003676	GO:0001071	GO:0006970	GO:0043231	GO:0051707
CL25258.Contig1_All	GO:0009064	GO:0005515	GO:0016831	GO:0048037	GO:0010038
CL25260.Contig1_All	GO:0005488
CL25262.Contig1_All	GO:0003676	GO:0006259	GO:0000790	GO:0016628	GO:0010468	GO:0033554	GO:0008023	GO:0003006
CL25264.Contig1_All	GO:0019897	GO:0032501	GO:0004683
CL25265.Contig1_All	GO:0008135	GO:0046914	GO:0032561	GO:0006950	GO:0017111	GO:0016020	GO:0009536	GO:0031981
CL25267.Contig1_All	GO:0005488
CL25273.Contig1_All	GO:0046914
CL25274.Contig1_All	GO:0010467	GO:0015935	GO:0031981	GO:0005198
CL25279.Contig1_All	GO:0010468	GO:0006351	GO:0003676	GO:0001071	GO:0043231
CL25280.Contig1_All	GO:0043231
CL25282.Contig1_All	GO:0030677	GO:0006396	GO:0034660	GO:0004540
CL25283.Contig1_All	GO:0008092	GO:0017111	GO:0005083	GO:0051640	GO:0048588	GO:0042579	GO:0015629	GO:0030029	GO:0032559
CL25290.Contig1_All	GO:0010468	GO:0006351	GO:0003676	GO:0001071	GO:0043231
CL25293.Contig1_All	GO:0019866	GO:0005488	GO:0007275	GO:0043231	GO:0003824	GO:0032991
CL25296.Contig1_All	GO:0006952	GO:0009987	GO:0000166
CL25297.Contig1_All	GO:0043231
CL25298.Contig1_All	GO:0044464
CL25302.Contig1_All	GO:0044464
CL25306.Contig1_All	GO:0003676
CL25312.Contig1_All	GO:0003824
CL25314.Contig1_All	GO:0006952	GO:0017111	GO:0003723	GO:0005622	GO:0030422	GO:0002252
CL25315.Contig1_All	GO:0005488	GO:0006305	GO:0016458
CL25320.Contig1_All	GO:0031224
CL25323.Contig1_All	GO:0019538	GO:0004175
CL25326.Contig1_All	GO:0004672	GO:0000166
CL25329.Contig1_All	GO:0016740
CL25331.Contig1_All	GO:0016020
CL25332.Contig1_All	GO:0031410	GO:0003824
CL25339.Contig1_All	GO:0008757	GO:0003676	GO:0006305	GO:0003006	GO:0043231
CL25342.Contig1_All	GO:0031410	GO:0043231	GO:0030964
CL25343.Contig1_All	GO:0009534
CL25345.Contig1_All	GO:0044248	GO:0008641
CL25348.Contig1_All	GO:0019941
CL25349.Contig1_All	GO:0017111	GO:0003676	GO:0043231	GO:0032559
CL25350.Contig1_All	GO:0043231
CL25363.Contig1_All	GO:0043167	GO:0005618	GO:0031410	GO:0044238	GO:0008422
CL25376.Contig1_All	GO:0016887	GO:0043231	GO:0032559
CL25379.Contig1_All	GO:0005267	GO:0031224	GO:0030001
CL25380.Contig1_All	GO:0043231
CL25384.Contig1_All	GO:0009534
CL25385.Contig1_All	GO:0008152	GO:0016634	GO:0005506
CL25390.Contig1_All	GO:0005488
CL25395.Contig1_All	GO:0008152	GO:0016671	GO:0016020
CL25396.Contig1_All	GO:0004518	GO:0006399
CL254.Contig1_All	GO:0005488	GO:0043231
CL254.Contig2_All	GO:0046914	GO:0008092	GO:0043231
CL25400.Contig1_All	GO:0030528	GO:0043231	GO:0009743	GO:0001071	GO:0003677	GO:0019212	GO:0007165	GO:0006351	GO:0010921
CL25406.Contig1_All	GO:0004721
CL25408.Contig1_All	GO:0009536
CL25415.Contig1_All	GO:0043231
CL25417.Contig1_All	GO:0006464	GO:0016301	GO:0031224	GO:0016628	GO:0031410	GO:0032559
CL25423.Contig1_All	GO:0008234
CL25425.Contig1_All	GO:0006464	GO:0004672	GO:0032559
CL25426.Contig1_All	GO:0030554	GO:0006399	GO:0043231	GO:0044444	GO:0016627	GO:0019740
CL25429.Contig1_All	GO:0016715	GO:0016020	GO:0006547
CL25436.Contig1_All	GO:0044464	GO:0003723	GO:0032559	GO:0042623
CL25446.Contig1_All	GO:0046872	GO:0043647	GO:0051766	GO:0006950	GO:0043231	GO:0051765	GO:0032559
CL25448.Contig1_All	GO:0043234	GO:0032446	GO:0019787
CL25455.Contig1_All	GO:0005488
CL25457.Contig1_All	GO:0000166
CL25462.Contig1_All	GO:0044464	GO:0007047
CL25467.Contig1_All	GO:0009411	GO:0006289	GO:0010212	GO:0000725	GO:0016888
CL25474.Contig1_All	GO:0006783	GO:0005740	GO:0004311	GO:0031224
CL25477.Contig1_All	GO:0009526
CL25485.Contig1_All	GO:0005488
CL25495.Contig1_All	GO:0019866	GO:0022892	GO:0006810	GO:0031224
CL25499.Contig1_All	GO:0009536
CL25502.Contig1_All	GO:0017111	GO:0043231	GO:0010160	GO:0003676	GO:0010468	GO:0044444	GO:0009791	GO:0006338	GO:0006950	GO:0032559
CL25506.Contig1_All	GO:0016491	GO:0044464	GO:0023060
CL25512.Contig1_All	GO:0005488	GO:0042360	GO:0009536	GO:0016491	GO:0006779	GO:0008654
CL25513.Contig1_All	GO:0019725
CL25527.Contig1_All	GO:0043231
CL25532.Contig1_All	GO:0035251
CL25538.Contig1_All	GO:0005488	GO:0043231	GO:0031410	GO:0008152
CL25548.Contig1_All	GO:0006996	GO:0006631	GO:0004175	GO:0044092	GO:0042579	GO:0019538	GO:0005515	GO:0031090
CL25553.Contig1_All	GO:0015837	GO:0031224	GO:0015171
CL25563.Contig1_All	GO:0006259	GO:0043169	GO:0003676	GO:0003824
CL25567.Contig1_All	GO:0031461	GO:0005488
CL25569.Contig1_All	GO:0006996	GO:0004003	GO:0009409	GO:0000725	GO:0009737	GO:0044464	GO:0032559
CL25577.Contig1_All	GO:0003676
CL25579.Contig1_All	GO:0043231
CL25581.Contig1_All	GO:0009526	GO:0009699	GO:0016872
CL25583.Contig1_All	GO:0009532
CL25589.Contig1_All	GO:0008080	GO:0044238	GO:0008374
CL25597.Contig1_All	GO:0044238	GO:0030312	GO:0031410	GO:0030246	GO:0043167	GO:0015925
CL25599.Contig1_All	GO:0016757	GO:0009987	GO:0016020
CL25608.Contig1_All	GO:0016787
CL25618.Contig1_All	GO:0031410
CL25628.Contig1_All	GO:0000166
CL25629.Contig1_All	GO:0006525	GO:0008080	GO:0044424
CL25635.Contig1_All	GO:0043231
CL25637.Contig1_All	GO:0005488	GO:0043231	GO:0032446	GO:0009738
CL25642.Contig1_All	GO:0010467	GO:0009536	GO:0005198	GO:0033279
CL25646.Contig1_All	GO:0005488
CL25648.Contig1_All	GO:0016783	GO:0032502	GO:0009536	GO:0015698
CL25658.Contig1_All	GO:0043231	GO:0032559	GO:0003690	GO:0006281
CL25659.Contig1_All	GO:0060089	GO:0010468	GO:0009639	GO:0044424
CL25662.Contig1_All	GO:0006810	GO:0035556	GO:0030133	GO:0019899	GO:0009860	GO:0032561	GO:0003824
CL25670.Contig1_All	GO:0008194	GO:0008152	GO:0016020	GO:0031410	GO:0015929
CL25678.Contig1_All	GO:0046907	GO:0031224	GO:0043231
CL25680.Contig1_All	GO:0016020	GO:0046914	GO:0008152	GO:0043231	GO:0016682
CL25686.Contig1_All	GO:0045181	GO:0043231	GO:0030554	GO:0046914	GO:0040007	GO:0006536	GO:0051540
CL25692.Contig1_All	GO:0043231	GO:0005092
CL25699.Contig1_All	GO:0015377	GO:0006812	GO:0016020
CL25708.Contig1_All	GO:0003824	GO:0016209	GO:0009536	GO:0043169	GO:0006800
CL25709.Contig1_All	GO:0008092	GO:0043623	GO:0003006	GO:0044267
CL25713.Contig1_All	GO:0048856	GO:0008033	GO:0016874	GO:0009657	GO:0003006	GO:0044424	GO:0032559
CL25723.Contig1_All	GO:0015630	GO:0044430
CL25730.Contig1_All	GO:0017111	GO:0000166
CL25735.Contig1_All	GO:0043231	GO:0009933	GO:0009953	GO:0010468	GO:0009887	GO:0009799	GO:0001071	GO:0010073	GO:0003677	GO:0005515	GO:0006351	GO:0003006
CL25739.Contig1_All	GO:0043231	GO:0003676	GO:0006259	GO:0005343	GO:0016462	GO:0003006	GO:0032559
CL25742.Contig1_All	GO:0010468	GO:0005488	GO:0006350	GO:0043231	GO:0006396
CL25745.Contig1_All	GO:0043231	GO:0010467	GO:0015934	GO:0005198
CL25747.Contig1_All	GO:0006073	GO:0016740	GO:0009536
CL25756.Contig1_All	GO:0044267	GO:0016853
CL25757.Contig1_All	GO:0016859	GO:0005527	GO:0044267	GO:0044436	GO:0009534	GO:0019684
CL25762.Contig1_All	GO:0005991	GO:0019203	GO:0035251
CL25764.Contig1_All	GO:0043231	GO:0040007	GO:0032875	GO:0000904
CL25768.Contig1_All	GO:0009526	GO:0016853
CL25774.Contig1_All	GO:0010468	GO:0003677	GO:0001071	GO:0043231
CL25777.Contig1_All	GO:0006464	GO:0004702	GO:0031224	GO:0016628	GO:0007167	GO:0032559
CL25782.Contig1_All	GO:0006464	GO:0010467	GO:0016876	GO:0004674	GO:0032559
CL25783.Contig1_All	GO:0009527	GO:0032561
CL25789.Contig1_All	GO:0010468	GO:0043231
CL25790.Contig1_All	GO:0005488	GO:0009536
CL25796.Contig1_All	GO:0035251
CL25799.Contig1_All	GO:0031224	GO:0046872	GO:0009206	GO:0015662	GO:0015988	GO:0032559
CL25800.Contig1_All	GO:0012501	GO:0006950	GO:0032559
CL25804.Contig1_All	GO:0043231	GO:0007167	GO:0031410	GO:0016791	GO:0004713	GO:0016020	GO:0032559	GO:0006464
CL25805.Contig1_All	GO:0016872	GO:0006644	GO:0006020	GO:0044424
CL25811.Contig1_All	GO:0031410
CL25812.Contig1_All	GO:0006351
CL25813.Contig1_All	GO:0006665	GO:0001727	GO:0043231	GO:0007186	GO:0016020
CL25816.Contig1_All	GO:0010468	GO:0043169	GO:0003676	GO:0043231	GO:0016787
CL25819.Contig1_All	GO:0006996	GO:0004003	GO:0009409	GO:0000725	GO:0009737	GO:0044464	GO:0032559
CL25821.Contig1_All	GO:0016740	GO:0044464
CL25825.Contig1_All	GO:0016787	GO:0044238
CL25826.Contig1_All	GO:0031410	GO:0005488
CL25836.Contig1_All	GO:0044238	GO:0004553	GO:0016020	GO:0043231
CL25844.Contig1_All	GO:0005488
CL25845.Contig1_All	GO:0033273	GO:0009532	GO:0019144	GO:0051540	GO:0006772	GO:0009581
CL25846.Contig1_All	GO:0004672	GO:0006464	GO:0032559
CL25848.Contig1_All	GO:0031224	GO:0009206	GO:0046873	GO:0019829	GO:0070838	GO:0032559
CL25858.Contig1_All	GO:0016020
CL25859.Contig1_All	GO:0043231
CL25861.Contig1_All	GO:0008152	GO:0005488	GO:0009536
CL25862.Contig1_All	GO:0000166
CL25865.Contig1_All	GO:0006796	GO:0004721
CL25866.Contig1_All	GO:0016872	GO:0006644	GO:0006020	GO:0044424
CL25878.Contig1_All	GO:0005488	GO:0016628	GO:0023060	GO:0008152	GO:0031410	GO:0016772
CL25880.Contig1_All	GO:0044464
CL25885.Contig1_All	GO:0016655	GO:0008152	GO:0046914
CL25888.Contig1_All	GO:0043231	GO:0016628	GO:0023033	GO:0048573	GO:0031461	GO:0048572	GO:0009640	GO:0007602	GO:0005515	GO:0016301	GO:0019897	GO:0032559	GO:0006464
CL25891.Contig1_All	GO:0032559	GO:0043232
CL25899.Contig1_All	GO:0016772	GO:0010038	GO:0009267	GO:0004611	GO:0031981	GO:0044444	GO:0006006	GO:0050832	GO:0032559
CL259.Contig1_All	GO:0030384	GO:0001727	GO:0019932
CL25900.Contig1_All	GO:0010467	GO:0015934	GO:0016020	GO:0030312	GO:0009536	GO:0031981	GO:0005198
CL25901.Contig1_All	GO:0048827	GO:0008037	GO:0048437	GO:0005488	GO:0043231	GO:0034062	GO:0045087	GO:0048438	GO:0030422	GO:0002252	GO:0035195
CL25905.Contig1_All	GO:0004872	GO:0006952	GO:0023060	GO:0012501	GO:0044425	GO:0032559
CL25907.Contig1_All	GO:0030312	GO:0033205	GO:0015935	GO:0031981	GO:0009536	GO:0009887	GO:0010467	GO:0005198	GO:0000904
CL25913.Contig1_All	GO:0006379	GO:0003723	GO:0043231	GO:0044267	GO:0009908	GO:0045087	GO:0008168	GO:0035195	GO:0016246
CL25915.Contig1_All	GO:0006563	GO:0016412	GO:0044424
CL25917.Contig1_All	GO:0046914
CL25920.Contig1_All	GO:0044464
CL25922.Contig1_All	GO:0060255	GO:0009725	GO:0006464	GO:0007275	GO:0019787	GO:0032559
CL25923.Contig1_All	GO:0051540	GO:0042254	GO:0043231	GO:0008168
CL25930.Contig1_All	GO:0009987	GO:0031224	GO:0003677	GO:0043231
CL25935.Contig1_All	GO:0006869	GO:0009536
CL25939.Contig1_All	GO:0006259	GO:0042623	GO:0009536	GO:0001071	GO:0003677	GO:0016209	GO:0006351	GO:0032559
CL25943.Contig1_All	GO:0006259	GO:0070815	GO:0046914	GO:0019842	GO:0003676
CL25945.Contig1_All	GO:0044464	GO:0003824
CL25949.Contig1_All	GO:0009725	GO:0044464
CL25955.Contig1_All	GO:0005488
CL25963.Contig1_All	GO:0043231
CL25968.Contig1_All	GO:0044267	GO:0050896	GO:0005515
CL25970.Contig1_All	GO:0006464	GO:0004721	GO:0004672	GO:0043231	GO:0032559
CL25981.Contig1_All	GO:0016628	GO:0008152	GO:0031224	GO:0006810	GO:0022857
CL25983.Contig1_All	GO:0009987	GO:0009507
CL25989.Contig1_All	GO:0003824
CL25992.Contig1_All	GO:0043231	GO:0009987	GO:0016772
CL25994.Contig1_All	GO:0044238	GO:0046872	GO:0004629	GO:0060089	GO:0023060
CL25996.Contig1_All	GO:0005048	GO:0004871	GO:0035437	GO:0031090	GO:0006810	GO:0043231	GO:0031224	GO:0031410
CL26.Contig2_All	GO:0016772
CL26000.Contig1_All	GO:0016620	GO:0009314	GO:0006779	GO:0006950	GO:0016616	GO:0009536	GO:0000166
CL26007.Contig1_All	GO:0044464	GO:0008324	GO:0006812
CL26017.Contig1_All	GO:0031410
CL26019.Contig1_All	GO:0006412	GO:0006996	GO:0009526	GO:0016020
CL26022.Contig1_All	GO:0043231	GO:0016740	GO:0008033
CL26036.Contig1_All	GO:0004175	GO:0019538	GO:0005515	GO:0044464	GO:0044092	GO:0050789
CL26054.Contig1_All	GO:0043231
CL26058.Contig1_All	GO:0009555	GO:0015119	GO:0008645	GO:0031224	GO:0015291	GO:0051707	GO:0006996	GO:0009536
CL26059.Contig1_All	GO:0003824
CL26061.Contig1_All	GO:0016020	GO:0043231
CL26062.Contig1_All	GO:0016830	GO:0009536
CL26063.Contig1_All	GO:0004872	GO:0005488	GO:0006952	GO:0023060	GO:0044425
CL26067.Contig1_All	GO:0005506	GO:0031090	GO:0043231	GO:0031224	GO:0006807	GO:0016634
CL26070.Contig1_All	GO:0016491	GO:0005506	GO:0008152	GO:0031410
CL26071.Contig1_All	GO:0004683
CL26078.Contig1_All	GO:0044464	GO:0015075	GO:0006811
CL26079.Contig1_All	GO:0010102	GO:0042562	GO:0048437	GO:0009267	GO:0043178	GO:0031461	GO:0019941	GO:0009755	GO:0009555	GO:0019787	GO:0009607
CL26080.Contig1_All	GO:0043231
CL26085.Contig1_All	GO:0044238	GO:0015926
CL26087.Contig1_All	GO:0005488
CL26090.Contig1_All	GO:0005488
CL26093.Contig1_All	GO:0016787
CL26097.Contig1_All	GO:0044238	GO:0003824
CL261.Contig1_All	GO:0031410	GO:0016043
CL26101.Contig1_All	GO:0030528	GO:0010556	GO:0003677	GO:0006350
CL26106.Contig1_All	GO:0016491	GO:0009314	GO:0000902	GO:0016128	GO:0005506
CL26113.Contig1_All	GO:0009314	GO:0005488	GO:0008105	GO:0060089	GO:0009926	GO:0009908	GO:0005768	GO:0016020	GO:0009793
CL26116.Contig1_All	GO:0006260	GO:0046914	GO:0003676	GO:0031410	GO:0019787	GO:0034061
CL26118.Contig1_All	GO:0005488	GO:0043231
CL26122.Contig1_All	GO:0032561	GO:0003824	GO:0006810	GO:0035556
CL26123.Contig1_All	GO:0044464	GO:0032561	GO:0032506
CL26126.Contig1_All	GO:0006810	GO:0043231	GO:0019048
CL26130.Contig1_All	GO:0016301	GO:0009532
CL26142.Contig1_All	GO:0016020
CL26143.Contig1_All	GO:0009536
CL26148.Contig1_All	GO:0003676	GO:0006259	GO:0035315	GO:0034061	GO:0042575	GO:0016462	GO:0016020	GO:0032559	GO:0000904
CL26150.Contig1_All	GO:0016798	GO:0043167	GO:0004133	GO:0009250	GO:0043033	GO:0009536
CL26156.Contig1_All	GO:0044464	GO:0008202	GO:0016616
CL26160.Contig1_All	GO:0005488
CL26164.Contig1_All	GO:0007017	GO:0003774	GO:0016020	GO:0032559	GO:0015630
CL26166.Contig1_All	GO:0006464	GO:0004674	GO:0032559
CL26171.Contig1_All	GO:0006259	GO:0003676	GO:0016830	GO:0009536	GO:0000166
CL26174.Contig1_All	GO:0009451	GO:0003676	GO:0016866
CL26179.Contig1_All	GO:0031410
CL26180.Contig1_All	GO:0043231
CL26183.Contig1_All	GO:0016829
CL26184.Contig1_All	GO:0005488
CL26185.Contig1_All	GO:0005488	GO:0009532	GO:0044436	GO:0009534
CL26187.Contig1_All	GO:0003676	GO:0016740	GO:0034660
CL26193.Contig1_All	GO:0004672	GO:0044464
CL26197.Contig1_All	GO:0010468	GO:0003676	GO:0043231
CL262.Contig2_All	GO:0010467	GO:0030529	GO:0031410
CL26205.Contig1_All	GO:0032559	GO:0042623
CL26206.Contig1_All	GO:0046914	GO:0019941	GO:0016790	GO:0070011
CL26211.Contig1_All	GO:0016628	GO:0046914	GO:0008152	GO:0031410
CL26212.Contig1_All	GO:0034062	GO:0046914	GO:0003676	GO:0001882	GO:0043231	GO:0010467
CL26215.Contig1_All	GO:0006325	GO:0046914	GO:0016279	GO:0043231	GO:0006479	GO:0000166
CL26234.Contig1_All	GO:0032561	GO:0043231
CL26245.Contig1_All	GO:0017111	GO:0032561	GO:0008135
CL26248.Contig1_All	GO:0006464	GO:0004672	GO:0032559	GO:0009536
CL26251.Contig1_All	GO:0006631	GO:0008415
CL26257.Contig1_All	GO:0017111	GO:0046914	GO:0003676	GO:0032559
CL26261.Contig1_All	GO:0016709	GO:0008152	GO:0005506
CL26268.Contig1_All	GO:0033036
CL26269.Contig1_All	GO:0016820	GO:0044425	GO:0006812	GO:0005783
CL26270.Contig1_All	GO:0048827	GO:0043231	GO:0044267	GO:0046872	GO:0009791	GO:0048608	GO:0019783
CL26271.Contig1_All	GO:0031224
CL26274.Contig1_All	GO:0012501	GO:0006950	GO:0032559
CL26297.Contig1_All	GO:0005875	GO:0015631	GO:0007017	GO:0003774	GO:0032559
CL263.Contig1_All	GO:0042579	GO:0016289
CL263.Contig2_All	GO:0042579	GO:0016289
CL263.Contig3_All	GO:0042579	GO:0016289
CL263.Contig4_All	GO:0042579	GO:0016289
CL26300.Contig1_All	GO:0006259	GO:0051234	GO:0015604	GO:0046914	GO:0003676	GO:0031224	GO:0017111	GO:0032559
CL26305.Contig1_All	GO:0043231
CL26310.Contig1_All	GO:0016620	GO:0009314	GO:0006779	GO:0016616	GO:0009536	GO:0000166
CL26311.Contig1_All	GO:0006464	GO:0004702	GO:0032559
CL26312.Contig1_All	GO:0010467	GO:0030529	GO:0005198
CL26314.Contig1_All	GO:0019941	GO:0043231
CL26319.Contig1_All	GO:0007017	GO:0003774	GO:0032559	GO:0015630
CL26320.Contig1_All	GO:0043231	GO:0016020
CL26321.Contig1_All	GO:0015078	GO:0005753	GO:0006818	GO:0006754	GO:0019829	GO:0033178
CL26329.Contig1_All	GO:0006810	GO:0003676	GO:0009108	GO:0034062	GO:0006970	GO:0070566	GO:0010876	GO:0010467	GO:0044464	GO:0006140
CL26330.Contig1_All	GO:0019852	GO:0046914	GO:0016861	GO:0003006	GO:0044238
CL26331.Contig1_All	GO:0003824
CL26333.Contig1_All	GO:0006952	GO:0033554	GO:0006970	GO:0009696
CL26339.Contig1_All	GO:0005488	GO:0005634
CL26342.Contig1_All	GO:0004673	GO:0006468	GO:0010468	GO:0004930	GO:0007602	GO:0042802	GO:0006351	GO:0044464	GO:0050877	GO:0032559
CL26345.Contig1_All	GO:0004175	GO:0019538	GO:0042623	GO:0032559
CL26349.Contig1_All	GO:0008092	GO:0043623	GO:0003006	GO:0044267
CL26351.Contig1_All	GO:0007017	GO:0003774	GO:0032559	GO:0015630
CL26354.Contig1_All	GO:0005488	GO:0043231
CL26355.Contig1_All	GO:0046914
CL26367.Contig1_All	GO:0019471	GO:0046914	GO:0019842	GO:0043231	GO:0016705	GO:0043170
CL26370.Contig1_All	GO:0043231	GO:0003824
CL26372.Contig1_All	GO:0009062	GO:0030554	GO:0003006	GO:0042579	GO:0016634
CL26377.Contig1_All	GO:0006464	GO:0004672	GO:0016020	GO:0031410	GO:0032559
CL26384.Contig1_All	GO:0043231
CL26392.Contig1_All	GO:0004553	GO:0008152
CL26400.Contig1_All	GO:0017111	GO:0046914	GO:0003676	GO:0032559
CL26410.Contig1_All	GO:0005488	GO:0047661	GO:0043231	GO:0022892
CL26413.Contig1_All	GO:0006259	GO:0051234	GO:0046914	GO:0030313	GO:0003676	GO:0008066	GO:0016787	GO:0005231
CL26417.Contig1_All	GO:0005488	GO:0043231	GO:0043234	GO:0004175	GO:0009719	GO:0000338	GO:0043623	GO:0009639
CL26418.Contig1_All	GO:0046873	GO:0005451	GO:0043231	GO:0031224	GO:0030001
CL26432.Contig1_All	GO:0016772	GO:0044424	GO:0006796	GO:0032559
CL26435.Contig1_All	GO:0005488	GO:0044238	GO:0043170	GO:0009526
CL26438.Contig1_All	GO:0046914	GO:0003824	GO:0043231
CL26442.Contig1_All	GO:0044464
CL26447.Contig1_All	GO:0009534
CL26452.Contig1_All	GO:0015036	GO:0019725
CL26453.Contig1_All	GO:0005488
CL26457.Contig1_All	GO:0035251
CL26459.Contig1_All	GO:0019725
CL26469.Contig1_All	GO:0010468	GO:0043231
CL26470.Contig1_All	GO:0044464	GO:0007047
CL26471.Contig1_All	GO:0006810	GO:0031224
CL26479.Contig1_All	GO:0004672
CL26482.Contig1_All	GO:0006952	GO:0048511	GO:0009526	GO:0042579	GO:0042254	GO:0009657	GO:0009570	GO:0030529	GO:0005576
CL26484.Contig1_All	GO:0008152	GO:0003824	GO:0043231
CL26485.Contig1_All	GO:0008374
CL26489.Contig1_All	GO:0005488
CL26490.Contig1_All	GO:0006779	GO:0016741	GO:0016836	GO:0009536
CL26494.Contig1_All	GO:0044238	GO:0031410	GO:0043167	GO:0015926
CL26499.Contig1_All	GO:0003824
CL26503.Contig1_All	GO:0031090	GO:0016757	GO:0043231
CL26504.Contig1_All	GO:0006259	GO:0043231	GO:0009640
CL26510.Contig1_All	GO:0006464	GO:0004674	GO:0032559
CL26511.Contig1_All	GO:0009127	GO:0016814
CL26516.Contig1_All	GO:0005488
CL26524.Contig1_All	GO:0044464	GO:0005215
CL26525.Contig1_All	GO:0044464
CL26529.Contig1_All	GO:0032561	GO:0043623	GO:0007017	GO:0017111	GO:0032991	GO:0015630
CL26530.Contig1_All	GO:0043231
CL26540.Contig1_All	GO:0051234	GO:0015604	GO:0031224	GO:0017111	GO:0032559
CL26543.Contig1_All	GO:0006007	GO:0010038	GO:0030312	GO:0031967	GO:0016832	GO:0031981	GO:0046914	GO:0009536	GO:0006970	GO:0005576	GO:0016020
CL26544.Contig1_All	GO:0006952	GO:0043231	GO:0043234	GO:0023033	GO:0009908	GO:0007602	GO:0009639	GO:0010557
CL26547.Contig1_All	GO:0010468	GO:0003676	GO:0043231
CL26550.Contig1_All	GO:0006260	GO:0003676	GO:0043231	GO:0034061	GO:0006396
CL26552.Contig1_All	GO:0005488
CL26564.Contig1_All	GO:0044238	GO:0046872	GO:0043231	GO:0016160
CL26571.Contig1_All	GO:0008757
CL26572.Contig1_All	GO:0019783	GO:0046872	GO:0043234	GO:0019941	GO:0009536
CL26573.Contig1_All	GO:0043231
CL26574.Contig1_All	GO:0005488
CL26579.Contig1_All	GO:0016740
CL26583.Contig1_All	GO:0016866	GO:0010467	GO:0009451
CL26588.Contig1_All	GO:0046914	GO:0005622
CL26589.Contig1_All	GO:0046914
CL26590.Contig1_All	GO:0016743	GO:0031406	GO:0006220	GO:0006519	GO:0019856	GO:0009536
CL26598.Contig1_All	GO:0009536
CL26599.Contig1_All	GO:0005506	GO:0016705	GO:0006631
CL266.Contig1_All	GO:0005488
CL26606.Contig1_All	GO:0031461
CL26607.Contig1_All	GO:0010468	GO:0043231
CL26613.Contig1_All	GO:0008187
CL26619.Contig1_All	GO:0031410	GO:0006810
CL26620.Contig1_All	GO:0003676
CL26622.Contig1_All	GO:0032991	GO:0003676
CL26624.Contig1_All	GO:0043623	GO:0009536
CL26630.Contig1_All	GO:0003676	GO:0009536
CL26631.Contig1_All	GO:0009755
CL26637.Contig1_All	GO:0003676	GO:0016423	GO:0010467	GO:0009536
CL26646.Contig1_All	GO:0010468	GO:0001071	GO:0043231
CL26654.Contig1_All	GO:0030528	GO:0043231	GO:0006310	GO:0002832	GO:0006464
CL26658.Contig1_All	GO:0010468
CL26664.Contig1_All	GO:0003676	GO:0046914
CL26665.Contig1_All	GO:0043227	GO:0031410
CL26666.Contig1_All	GO:0006812	GO:0043169
CL26667.Contig1_All	GO:0044238	GO:0008374	GO:0043231
CL26669.Contig1_All	GO:0019866	GO:0043231	GO:0016651	GO:0006091
CL26670.Contig1_All	GO:0005515
CL26675.Contig1_All	GO:0006351	GO:0003677	GO:0001071	GO:0005515	GO:0043231
CL26678.Contig1_All	GO:0008152	GO:0005488	GO:0003824
CL26681.Contig1_All	GO:0009521	GO:0044237	GO:0031224	GO:0009534
CL26686.Contig1_All	GO:0016020
CL26689.Contig1_All	GO:0046914	GO:0016787	GO:0031410
CL26692.Contig1_All	GO:0007275	GO:0031461	GO:0003006
CL26694.Contig1_All	GO:0046872	GO:0044403	GO:0005515	GO:0031224	GO:0006468	GO:0051707	GO:0004674	GO:0032559
CL26700.Contig1_All	GO:0015833	GO:0044464
CL26701.Contig1_All	GO:0000785	GO:0003676	GO:0034728	GO:0031981
CL26708.Contig1_All	GO:0004683
CL26711.Contig1_All	GO:0004721	GO:0044464	GO:0043234	GO:0006464
CL26713.Contig1_All	GO:0031410	GO:0006810
CL26714.Contig1_All	GO:0042742	GO:0005488	GO:0033554	GO:0050832	GO:0016020
CL26716.Contig1_All	GO:0006952	GO:0009987	GO:0000166
CL26719.Contig1_All	GO:0010467	GO:0003676	GO:0008408
CL26722.Contig1_All	GO:0008324	GO:0006812	GO:0043231
CL26724.Contig1_All	GO:0004519	GO:0005488	GO:0010467	GO:0009657	GO:0044238	GO:0044424
CL26727.Contig1_All	GO:0046914	GO:0003676	GO:0010467	GO:0030529	GO:0005198
CL26728.Contig1_All	GO:0019866	GO:0019538	GO:0007005	GO:0043231	GO:0070011
CL26732.Contig1_All	GO:0006720	GO:0006732	GO:0031090	GO:0043231	GO:0031224	GO:0016616	GO:0048037	GO:0000166
CL26733.Contig1_All	GO:0008194	GO:0044464
CL26736.Contig1_All	GO:0006464	GO:0004721	GO:0043231
CL26737.Contig1_All	GO:0005488	GO:0030119	GO:0015031
CL26740.Contig1_All	GO:0003824
CL26744.Contig1_All	GO:0044464
CL26748.Contig1_All	GO:0031981
CL26750.Contig1_All	GO:0004871	GO:0005488	GO:0044425	GO:0043231
CL26754.Contig1_All	GO:0004518	GO:0005488	GO:0044464
CL26758.Contig1_All	GO:0016020	GO:0005618	GO:0031410	GO:0005488	GO:0043231
CL26759.Contig1_All	GO:0007017	GO:0003774	GO:0032559	GO:0015630
CL26760.Contig1_All	GO:0009526	GO:0044262	GO:0016615	GO:0009532	GO:0043648	GO:0005576
CL26761.Contig1_All	GO:0044464
CL26769.Contig1_All	GO:0006768	GO:0016740
CL26774.Contig1_All	GO:0016491	GO:0043231
CL26775.Contig1_All	GO:0005488
CL26778.Contig1_All	GO:0005488
CL26779.Contig1_All	GO:0009536	GO:0015036	GO:0019725
CL26781.Contig1_All	GO:0046914	GO:0008276	GO:0044464
CL26790.Contig1_All	GO:0043231
CL26794.Contig1_All	GO:0004872	GO:0006952	GO:0023060	GO:0012501	GO:0044425	GO:0032559
CL26799.Contig1_All	GO:0006810	GO:0044464	GO:0005402
CL26801.Contig1_All	GO:0044427	GO:0016301	GO:0043231
CL26805.Contig1_All	GO:0044260	GO:0044238	GO:0003824
CL26806.Contig1_All	GO:0005515
CL26810.Contig1_All	GO:0004672	GO:0006464	GO:0032559
CL26811.Contig1_All	GO:0044464
CL26812.Contig1_All	GO:0006952	GO:0015078	GO:0006818	GO:0009767	GO:0009526	GO:0006754	GO:0009534	GO:0009570	GO:0033178
CL26813.Contig1_All	GO:0004468
CL26814.Contig1_All	GO:0031224	GO:0006810	GO:0022892
CL26815.Contig1_All	GO:0004872	GO:0006952	GO:0023060	GO:0012501	GO:0016462	GO:0044425	GO:0032559
CL26820.Contig1_All	GO:0031410	GO:0003824
CL26822.Contig1_All	GO:0019321	GO:0006139	GO:0016831	GO:0048037	GO:0016020	GO:0009536
CL26829.Contig1_All	GO:0010468	GO:0046914	GO:0003676
CL26833.Contig1_All	GO:0016740
CL26836.Contig1_All	GO:0005488	GO:0031410	GO:0003824
CL26839.Contig1_All	GO:0009064	GO:0016884	GO:0006528	GO:0032559
CL26840.Contig1_All	GO:0004672	GO:0006464	GO:0032559
CL26841.Contig1_All	GO:0009536
CL26842.Contig1_All	GO:0004672	GO:0016020
CL26843.Contig1_All	GO:0044464
CL26845.Contig1_All	GO:0016740
CL26851.Contig1_All	GO:0043231
CL26854.Contig1_All	GO:0010468	GO:0006351	GO:0003677	GO:0001071	GO:0043231
CL26860.Contig1_All	GO:0005488	GO:0006950	GO:0005618	GO:0016628	GO:0023060	GO:0008152	GO:0009536	GO:0016772
CL26861.Contig1_All	GO:0048037	GO:0016846
CL26869.Contig1_All	GO:0005887	GO:0006842	GO:0005488	GO:0005267	GO:0030001	GO:0015142
CL26872.Contig1_All	GO:0003723	GO:0048500	GO:0009767	GO:0004871	GO:0009668	GO:0032561	GO:0016462	GO:0031976	GO:0006613
CL26873.Contig1_All	GO:0005488	GO:0044464
CL26874.Contig1_All	GO:0003677	GO:0010467	GO:0009536
CL26875.Contig1_All	GO:0004871	GO:0006464	GO:0016791	GO:0004672	GO:0031224	GO:0044444	GO:0007167	GO:0032559
CL26878.Contig1_All	GO:0005488	GO:0006464	GO:0004721	GO:0004672	GO:0044464
CL26881.Contig1_All	GO:0044464	GO:0032559	GO:0042623
CL26883.Contig1_All	GO:0003676	GO:0051536	GO:0004518	GO:0043231	GO:0016835	GO:0006281
CL26885.Contig1_All	GO:0046914	GO:0044464	GO:0032559
CL26887.Contig1_All	GO:0046872	GO:0016747
CL26890.Contig1_All	GO:0044238	GO:0044464	GO:0043234	GO:0030246	GO:0043167	GO:0015925
CL26894.Contig1_All	GO:0010260	GO:0006950	GO:0044248	GO:0009536
CL26899.Contig1_All	GO:0042578	GO:0043231	GO:0006259
CL26904.Contig1_All	GO:0044424	GO:0004871	GO:0005488	GO:0009755
CL26905.Contig1_All	GO:0016020
CL26910.Contig1_All	GO:0032559	GO:0042623
CL26911.Contig1_All	GO:0048513	GO:0009725	GO:0042802
CL26913.Contig1_All	GO:0006950	GO:0009628
CL26914.Contig1_All	GO:0046872
CL26915.Contig1_All	GO:0004871	GO:0004672	GO:0000166
CL26919.Contig1_All	GO:0003677	GO:0010467
CL26920.Contig1_All	GO:0006396	GO:0043231
CL26928.Contig1_All	GO:0006810
CL26929.Contig1_All	GO:0004386	GO:0032559	GO:0042623
CL26930.Contig1_All	GO:0043234	GO:0006188	GO:0048229	GO:0009536	GO:0016831	GO:0032559
CL26932.Contig1_All	GO:0009536	GO:0016407
CL26934.Contig1_All	GO:0003824
CL26935.Contig1_All	GO:0034062	GO:0046914	GO:0003676	GO:0043231	GO:0010467
CL26945.Contig1_All	GO:0009536
CL26948.Contig1_All	GO:0006952	GO:0017111	GO:0010038	GO:0030312	GO:0003676	GO:0010468	GO:0048449	GO:0070603	GO:0032559
CL26950.Contig1_All	GO:0006464	GO:0004672	GO:0032559	GO:0006396
CL26952.Contig1_All	GO:0031224	GO:0005488
CL26953.Contig1_All	GO:0016757
CL26955.Contig1_All	GO:0010468	GO:0046914	GO:0003676	GO:0001071
CL26956.Contig1_All	GO:0016791	GO:0004672	GO:0009536
CL26957.Contig1_All	GO:0004812	GO:0006418	GO:0032559	GO:0044424
CL26958.Contig1_All	GO:0016811	GO:0019538	GO:0005488	GO:0006519	GO:0070011	GO:0044424
CL26964.Contig1_All	GO:0043231
CL26966.Contig1_All	GO:0005911	GO:0030247	GO:0031225	GO:0031410
CL26972.Contig1_All	GO:0016709	GO:0006952	GO:0005506	GO:0003006	GO:0006714	GO:0009416
CL26976.Contig1_All	GO:0046914
CL26979.Contig1_All	GO:0015837	GO:0043231
CL26992.Contig1_All	GO:0043231
CL26999.Contig1_All	GO:0016020	GO:0046914	GO:0009536	GO:0019787
CL27013.Contig1_All	GO:0005515	GO:0003676
CL27020.Contig1_All	GO:0016462
CL27026.Contig1_All	GO:0019897	GO:0031461
CL27028.Contig1_All	GO:0006412	GO:0043231	GO:0008135
CL27030.Contig1_All	GO:0003676	GO:0003678	GO:0043231	GO:0042623	GO:0032559	GO:0009416	GO:0006281
CL27035.Contig1_All	GO:0033036
CL27038.Contig1_All	GO:0010468	GO:0006351	GO:0003676	GO:0001071	GO:0043231
CL27040.Contig1_All	GO:0005488	GO:0016811
CL27041.Contig1_All	GO:0060089	GO:0009725	GO:0046914	GO:0009612	GO:0007166	GO:0032561	GO:0009746	GO:0043231	GO:0023060	GO:0048513	GO:0009606	GO:0034285
CL27047.Contig1_All	GO:0008152	GO:0003973	GO:0042579	GO:0000166
CL27051.Contig1_All	GO:0044464	GO:0003723
CL27058.Contig1_All	GO:0004672	GO:0006464	GO:0032559
CL27064.Contig1_All	GO:0016703	GO:0016709	GO:0008152	GO:0051536	GO:0043231	GO:0043169
CL27065.Contig1_All	GO:0003677
CL27075.Contig1_All	GO:0005488	GO:0044464
CL27084.Contig1_All	GO:0043231
CL27086.Contig1_All	GO:0003676	GO:0009532	GO:0032991
CL27090.Contig1_All	GO:0009536
CL27093.Contig1_All	GO:0031224	GO:0042625	GO:0043231	GO:0046872	GO:0009206	GO:0005548	GO:0006869	GO:0032559
CL27095.Contig1_All	GO:0005488	GO:0043231
CL271.Contig1_All	GO:0016620	GO:0046914	GO:0003676	GO:0009081	GO:0006950	GO:0043231	GO:0010467	GO:0008168
CL27101.Contig1_All	GO:0044464
CL27104.Contig1_All	GO:0006952
CL27112.Contig1_All	GO:0015036	GO:0019725
CL27115.Contig1_All	GO:0017111	GO:0003676	GO:0010038	GO:0032559
CL27116.Contig1_All	GO:0046914	GO:0003006
CL27121.Contig1_All	GO:0004497	GO:0005506
CL27125.Contig1_All	GO:0030312	GO:0005777	GO:0016863	GO:0031981	GO:0016616	GO:0009062	GO:0048037	GO:0016836	GO:0016856
CL27129.Contig1_All	GO:0005488
CL27131.Contig1_All	GO:0004672	GO:0016020	GO:0000166
CL27138.Contig1_All	GO:0043231	GO:0010467	GO:0030529	GO:0005198
CL27141.Contig1_All	GO:0035251
CL27142.Contig1_All	GO:0010038	GO:0009206	GO:0031227	GO:0000041	GO:0019829	GO:0030005	GO:0070838	GO:0032559
CL27145.Contig1_All	GO:0031231	GO:0007031
CL27148.Contig1_All	GO:0031410
CL27149.Contig1_All	GO:0004672	GO:0000166
CL27150.Contig1_All	GO:0015833	GO:0044464
CL27157.Contig1_All	GO:0044464	GO:0015932	GO:0006810
CL27162.Contig1_All	GO:0006259	GO:0042623	GO:0009536	GO:0001071	GO:0003677	GO:0006351	GO:0032559
CL27165.Contig1_All	GO:0003824
CL27168.Contig1_All	GO:0031224	GO:0009941
CL27169.Contig1_All	GO:0004549	GO:0008033
CL27175.Contig1_All	GO:0003006	GO:0005488
CL27176.Contig1_All	GO:0003880	GO:0031224	GO:0006479
CL27178.Contig1_All	GO:0004091	GO:0043231
CL27184.Contig1_All	GO:0016742	GO:0048037	GO:0009069
CL27185.Contig1_All	GO:0017111	GO:0005622	GO:0000166
CL27188.Contig1_All	GO:0031224
CL27189.Contig1_All	GO:0043231	GO:0016020
CL27191.Contig1_All	GO:0016020
CL27196.Contig1_All	GO:0043231
CL27197.Contig1_All	GO:0046914	GO:0019941	GO:0003676	GO:0032501	GO:0043231	GO:0032446	GO:0019787
CL27202.Contig1_All	GO:0006810	GO:0044459	GO:0006875	GO:0000904
CL27208.Contig1_All	GO:0030528	GO:0043231	GO:0046914	GO:0010468	GO:0001071	GO:0003677	GO:0006351	GO:0010557
CL27209.Contig1_All	GO:0048827	GO:0005488	GO:0043234	GO:0048507	GO:0048229	GO:0000725	GO:0035315	GO:0034728	GO:0006338
CL27215.Contig1_All	GO:0005488
CL27219.Contig1_All	GO:0006260	GO:0046914	GO:0003676	GO:0034061	GO:0009416
CL27227.Contig1_All	GO:0006351	GO:0046914	GO:0003677	GO:0001071
CL27228.Contig1_All	GO:0004871	GO:0006464	GO:0004672	GO:0007167	GO:0016020	GO:0032559
CL27229.Contig1_All	GO:0031224	GO:0043231	GO:0000270	GO:0030529	GO:0010467	GO:0005198	GO:0016780
CL27230.Contig1_All	GO:0016701
CL27231.Contig1_All	GO:0031224	GO:0017169	GO:0006644
CL27239.Contig1_All	GO:0044464	GO:0003824
CL27249.Contig1_All	GO:0019897	GO:0031461	GO:0031981
CL27251.Contig1_All	GO:0009536
CL27257.Contig1_All	GO:0004872	GO:0005488	GO:0006950	GO:0016740	GO:0023052
CL27267.Contig1_All	GO:0015837	GO:0043227	GO:0015171	GO:0031224
CL27270.Contig1_All	GO:0004871	GO:0004672	GO:0016020	GO:0000166
CL27276.Contig1_All	GO:0006760	GO:0016881	GO:0032559
CL27278.Contig1_All	GO:0016798	GO:0008152
CL27282.Contig1_All	GO:0006399	GO:0003676	GO:0009536	GO:0006396
CL27293.Contig1_All	GO:0043231
CL27296.Contig1_All	GO:0005515
CL27297.Contig1_All	GO:0016787
CL273.Contig2_All	GO:0010468	GO:0003676
CL273.Contig4_All	GO:0010468	GO:0003676
CL27300.Contig1_All	GO:0010468
CL27302.Contig1_All	GO:0006720	GO:0046914	GO:0050661	GO:0006950	GO:0043231	GO:0016628	GO:0044444	GO:0010038
CL27303.Contig1_All	GO:0005488
CL27304.Contig1_All	GO:0005488	GO:0042623
CL27305.Contig1_All	GO:0031410
CL27306.Contig1_All	GO:0009987	GO:0031224	GO:0006810
CL27311.Contig1_All	GO:0046914	GO:0003006
CL27313.Contig1_All	GO:0046914	GO:0001071	GO:0000182	GO:0019843	GO:0031981
CL27314.Contig1_All	GO:0006412	GO:0008135
CL27316.Contig1_All	GO:0003824
CL27317.Contig1_All	GO:0044424
CL27319.Contig1_All	GO:0005488	GO:0009108	GO:0009755	GO:0042040	GO:0044424
CL27320.Contig1_All	GO:0004672	GO:0006464	GO:0032559
CL27321.Contig1_All	GO:0010467	GO:0015935	GO:0031981	GO:0005198
CL27323.Contig1_All	GO:0016020
CL27324.Contig1_All	GO:0017111	GO:0016020	GO:0000166
CL27327.Contig1_All	GO:0009536
CL27328.Contig1_All	GO:0006950
CL27332.Contig1_All	GO:0042254	GO:0031981
CL27333.Contig1_All	GO:0006783	GO:0015002	GO:0003676	GO:0005746	GO:0010468	GO:0022904	GO:0065003
CL27334.Contig1_All	GO:0044238	GO:0004091
CL27335.Contig1_All	GO:0030554	GO:0046914	GO:0051536	GO:0016623	GO:0009850
CL27337.Contig1_All	GO:0009725
CL27342.Contig1_All	GO:0046914	GO:0003676	GO:0005515	GO:0004518	GO:0005849	GO:0010467
CL27344.Contig1_All	GO:0003006
CL27346.Contig1_All	GO:0008152	GO:0003824	GO:0046914
CL27349.Contig1_All	GO:0043229	GO:0003676	GO:0006259
CL27353.Contig1_All	GO:0043231
CL27354.Contig1_All	GO:0046872
CL27356.Contig1_All	GO:0010467	GO:0009534	GO:0030529	GO:0005198
CL27361.Contig1_All	GO:0030313	GO:0008066	GO:0006810	GO:0031224	GO:0005231
CL27363.Contig1_All	GO:0005488	GO:0004872	GO:0044464	GO:0003824
CL27364.Contig1_All	GO:0016405
CL27366.Contig1_All	GO:0010468	GO:0005515	GO:0009755	GO:0043231
CL27370.Contig1_All	GO:0009536
CL27371.Contig1_All	GO:0003824
CL27375.Contig1_All	GO:0044464	GO:0046914
CL27376.Contig1_All	GO:0009534
CL27382.Contig1_All	GO:0044267	GO:0009536	GO:0005515
CL27384.Contig1_All	GO:0046872	GO:0008652	GO:0016301	GO:0043231	GO:0032559
CL27389.Contig1_All	GO:0003824
CL27391.Contig1_All	GO:0003712	GO:0003676	GO:0009534	GO:0006351
CL27392.Contig1_All	GO:0043231
CL27394.Contig1_All	GO:0016741	GO:0010467	GO:0046914
CL27395.Contig1_All	GO:0000313	GO:0043231	GO:0010467	GO:0005198
CL27396.Contig1_All	GO:0005488	GO:0004672
CL27399.Contig1_All	GO:0032583	GO:0030528	GO:0005515	GO:0000166	GO:0043231	GO:0001071	GO:0006970	GO:0003677	GO:0010029	GO:0009743	GO:0009725
CL27401.Contig1_All	GO:0015405	GO:0006818	GO:0016628	GO:0016462	GO:0008152	GO:0031410
CL27402.Contig1_All	GO:0005488
CL27409.Contig1_All	GO:0006464	GO:0004702	GO:0004713	GO:0032559
CL27410.Contig1_All	GO:0006007	GO:0031224	GO:0009527	GO:0016773	GO:0032559
CL27413.Contig1_All	GO:0005543	GO:0009987
CL27415.Contig1_All	GO:0034062	GO:0044451	GO:0006351	GO:0003676	GO:0005515
CL27420.Contig1_All	GO:0044267	GO:0043234	GO:0005515
CL27423.Contig1_All	GO:0070566	GO:0005977	GO:0009536
CL27426.Contig1_All	GO:0003676	GO:0005515
CL27429.Contig1_All	GO:0044267	GO:0005515
CL27430.Contig1_All	GO:0005488	GO:0008283	GO:0048827
CL27431.Contig1_All	GO:0046914	GO:0019866	GO:0008320	GO:0005758	GO:0006612
CL27432.Contig1_All	GO:0009536
CL27443.Contig1_All	GO:0003676	GO:0005515
CL27444.Contig1_All	GO:0009725	GO:0006464	GO:0003676	GO:0006950	GO:0030529	GO:0032559
CL27446.Contig1_All	GO:0010467	GO:0030529	GO:0005198
CL27447.Contig1_All	GO:0032561	GO:0043623	GO:0007017	GO:0017111	GO:0032991	GO:0015630
CL27449.Contig1_All	GO:0003676	GO:0006396	GO:0043231
CL27450.Contig1_All	GO:0043231	GO:0010467	GO:0030529	GO:0005198
CL27451.Contig1_All	GO:0032559	GO:0016772
CL27453.Contig1_All	GO:0003676
CL27454.Contig1_All	GO:0006631	GO:0004312	GO:0009536	GO:0000166
CL27456.Contig1_All	GO:0043623	GO:0043231	GO:0051301
CL27462.Contig1_All	GO:0003712	GO:0048827
CL27463.Contig1_All	GO:0009314	GO:0030313	GO:0007166	GO:0008066	GO:0006810	GO:0031224	GO:0005231	GO:0006875
CL27464.Contig1_All	GO:0004871	GO:0006464	GO:0004672	GO:0032559
CL27465.Contig1_All	GO:0003677	GO:0006511	GO:0043231	GO:0006281
CL27466.Contig1_All	GO:0043231
CL27468.Contig1_All	GO:0017111	GO:0032561	GO:0043231
CL27470.Contig1_All	GO:0010468	GO:0005488	GO:0043231
CL27471.Contig1_All	GO:0048513	GO:0043231
CL27472.Contig1_All	GO:0016772
CL27473.Contig1_All	GO:0000478	GO:0006996	GO:0009536
CL27474.Contig1_All	GO:0016049	GO:0000904	GO:0015629	GO:0032559	GO:0030036
CL27476.Contig1_All	GO:0003676	GO:0055029	GO:0016591	GO:0046914	GO:0010468	GO:0034062
CL27480.Contig1_All	GO:0030554	GO:0006743	GO:0004497	GO:0043231
CL27485.Contig1_All	GO:0016787	GO:0044238
CL27487.Contig1_All	GO:0051084	GO:0043169	GO:0043231	GO:0007349	GO:0048229	GO:0000741	GO:0005515	GO:0003006	GO:0006950	GO:0090174	GO:0032559
CL27488.Contig1_All	GO:0043231
CL27494.Contig1_All	GO:0043231
CL27495.Contig1_All	GO:0017111
CL27499.Contig1_All	GO:0043231
CL27502.Contig1_All	GO:0031224	GO:0046914
CL27505.Contig1_All	GO:0016874	GO:0006412	GO:0044424
CL27506.Contig1_All	GO:0016491	GO:0008610
CL27507.Contig1_All	GO:0010468	GO:0003676	GO:0001071	GO:0043231
CL27508.Contig1_All	GO:0044238	GO:0016787	GO:0045229	GO:0043231
CL27510.Contig1_All	GO:0046914	GO:0009108	GO:0016742	GO:0043231
CL27511.Contig1_All	GO:0019120
CL27512.Contig1_All	GO:0008135	GO:0032561	GO:0043231	GO:0017111	GO:0006412
CL27513.Contig1_All	GO:0006140	GO:0043231	GO:0030234
CL27518.Contig1_All	GO:0009528	GO:0005515
CL27519.Contig1_All	GO:0003676	GO:0004396	GO:0043231
CL27520.Contig1_All	GO:0019205	GO:0034641	GO:0043231	GO:0032559
CL27525.Contig1_All	GO:0044425	GO:0005886
CL27530.Contig1_All	GO:0016740
CL27535.Contig1_All	GO:0005515	GO:0043231	GO:0044267	GO:0016462	GO:0032559
CL27537.Contig1_All	GO:0016706
CL27538.Contig1_All	GO:0043234	GO:0048278
CL27541.Contig1_All	GO:0044464
CL27542.Contig1_All	GO:0004672	GO:0044464	GO:0008152	GO:0000166
CL27544.Contig1_All	GO:0044238	GO:0016787	GO:0031410
CL27545.Contig1_All	GO:0010468	GO:0003677	GO:0001071	GO:0043231
CL27547.Contig1_All	GO:0051536	GO:0009536	GO:0045333	GO:0042802	GO:0030234	GO:0031325	GO:0019359	GO:0031163	GO:0003824	GO:0043085
CL27548.Contig1_All	GO:0044444	GO:0000166
CL27550.Contig1_All	GO:0015837	GO:0043227	GO:0015171	GO:0031224
CL27553.Contig1_All	GO:0035091	GO:0016491	GO:0005515	GO:0030117	GO:0006901
CL27554.Contig1_All	GO:0044267	GO:0043234	GO:0031410	GO:0005515
CL27556.Contig1_All	GO:0003006	GO:0043231
CL27557.Contig1_All	GO:0050896	GO:0044432	GO:0005515	GO:0044267	GO:0016020	GO:0031410
CL27559.Contig1_All	GO:0050832	GO:0016020
CL27560.Contig1_All	GO:0016776	GO:0009117
CL27561.Contig1_All	GO:0031410	GO:0043231
CL27562.Contig1_All	GO:0005515	GO:0009658	GO:0009528
CL27570.Contig1_All	GO:0009888
CL27574.Contig1_All	GO:0016881	GO:0060255	GO:0006464
CL27576.Contig1_All	GO:0043161	GO:0043234	GO:0005515	GO:0006351	GO:0019787
CL27577.Contig1_All	GO:0009414
CL27581.Contig1_All	GO:0031406	GO:0006563	GO:0016616	GO:0009536	GO:0000166
CL27583.Contig1_All	GO:0016703	GO:0006575	GO:0016405	GO:0032559
CL27584.Contig1_All	GO:0015031	GO:0022892
CL27586.Contig1_All	GO:0006464	GO:0030246	GO:0043231	GO:0031224	GO:0035250
CL27587.Contig1_All	GO:0043231	GO:0008079	GO:0006412
CL27588.Contig1_All	GO:0005488	GO:0017111
CL27590.Contig1_All	GO:0031410
CL27592.Contig1_All	GO:0043231
CL27594.Contig1_All	GO:0009060	GO:0043231	GO:0016627
CL27595.Contig1_All	GO:0016462	GO:0043231	GO:0032559
CL27599.Contig1_All	GO:0044464	GO:0006605	GO:0005488
CL27600.Contig1_All	GO:0044464	GO:0046914
CL27606.Contig1_All	GO:0006448	GO:0009536
CL27609.Contig1_All	GO:0004812	GO:0043231	GO:0006418	GO:0032559
CL27612.Contig1_All	GO:0043167	GO:0031225	GO:0043231	GO:0044238	GO:0008422
CL27616.Contig1_All	GO:0005488
CL27617.Contig1_All	GO:0019538	GO:0004175
CL27618.Contig1_All	GO:0030554	GO:0046914
CL27623.Contig1_All	GO:0016772	GO:0043234	GO:0019207	GO:0006464
CL27625.Contig1_All	GO:0060089	GO:0005576
CL27627.Contig1_All	GO:0006575	GO:0016840	GO:0006558	GO:0044424
CL27630.Contig1_All	GO:0044464	GO:0046914
CL27633.Contig1_All	GO:0003824
CL27642.Contig1_All	GO:0005515	GO:0030120	GO:0015031
CL27645.Contig1_All	GO:0000314	GO:0043231	GO:0010467	GO:0005198
CL27646.Contig1_All	GO:0042626	GO:0006810	GO:0031224	GO:0032559	GO:0009536
CL27651.Contig1_All	GO:0007010	GO:0043231	GO:0000904	GO:0016020
CL27657.Contig1_All	GO:0046914	GO:0016301	GO:0016020	GO:0005083	GO:0005543	GO:0003002	GO:0032559	GO:0032012	GO:0009887	GO:0006464	GO:0005798	GO:0009725
CL27659.Contig1_All	GO:0031410
CL27661.Contig1_All	GO:0019941	GO:0031461	GO:0003006	GO:0019899
CL27663.Contig1_All	GO:0043412	GO:0031410	GO:0016671
CL27668.Contig1_All	GO:0043231	GO:0003676	GO:0034062	GO:0010467
CL27671.Contig1_All	GO:0034062	GO:0006351	GO:0003676	GO:0001071	GO:0001882	GO:0043231
CL27674.Contig1_All	GO:0003723	GO:0010467	GO:0044464	GO:0016891	GO:0042623	GO:0032559
CL27675.Contig1_All	GO:0008757	GO:0009725	GO:0032502	GO:0032501	GO:0043412	GO:0006970	GO:0044424
CL27681.Contig1_All	GO:0046914
CL27685.Contig1_All	GO:0050136	GO:0043231
CL27686.Contig1_All	GO:0010468	GO:0006350
CL27691.Contig1_All	GO:0031980	GO:0017111	GO:0035556	GO:0000273	GO:0006544	GO:0007623	GO:0031410	GO:0032561	GO:0005515	GO:0006351	GO:0009639	GO:0032559
CL27692.Contig1_All	GO:0006810	GO:0016020
CL27696.Contig1_All	GO:0033554	GO:0004576	GO:0016020	GO:0019725	GO:0009536
CL27699.Contig1_All	GO:0006810	GO:0031090	GO:0043231	GO:0044444
CL27702.Contig1_All	GO:0008152	GO:0016634	GO:0031410	GO:0005506
CL27703.Contig1_All	GO:0004674	GO:0006464	GO:0032559
CL27705.Contig1_All	GO:0016881	GO:0060255	GO:0006464
CL27708.Contig1_All	GO:0006259	GO:0046914	GO:0016788	GO:0003676	GO:0033554	GO:0044424
CL27709.Contig1_All	GO:0017111	GO:0032991	GO:0015630	GO:0009532	GO:0048285	GO:0043623	GO:0009658	GO:0032561	GO:0005515
CL27712.Contig1_All	GO:0006644	GO:0044281	GO:0009755	GO:0043231	GO:0016670	GO:0016020
CL27716.Contig1_All	GO:0010468	GO:0006350
CL27720.Contig1_All	GO:0043169	GO:0016491	GO:0051536	GO:0008152	GO:0005746
CL27722.Contig1_All	GO:0043231
CL27724.Contig1_All	GO:0043227	GO:0015174	GO:0015172	GO:0031224	GO:0015813	GO:0015809
CL27726.Contig1_All	GO:0030384	GO:0006519	GO:0043231	GO:0044444	GO:0016307	GO:0032559
CL27727.Contig1_All	GO:0005506
CL27731.Contig1_All	GO:0005515	GO:0050896	GO:0044267
CL27732.Contig1_All	GO:0009521	GO:0044237	GO:0009534
CL27737.Contig1_All	GO:0030528	GO:0009888	GO:0043231	GO:0050789	GO:0042802	GO:0010015
CL27739.Contig1_All	GO:0043231	GO:0009908	GO:0001071	GO:0003677	GO:0005515	GO:0006351
CL27751.Contig1_All	GO:0006810	GO:0009528	GO:0015291
CL27752.Contig1_All	GO:0000166
CL27753.Contig1_All	GO:0046872
CL27754.Contig1_All	GO:0009507
CL27755.Contig1_All	GO:0043231	GO:0004674	GO:0046872	GO:0009860	GO:0016020	GO:0032559	GO:0006464
CL27758.Contig1_All	GO:0019538	GO:0006972	GO:0043231	GO:0070011
CL27759.Contig1_All	GO:0016568	GO:0043231	GO:0005515	GO:0010467	GO:0005694
CL27761.Contig1_All	GO:0016740	GO:0044464
CL27763.Contig1_All	GO:0010468	GO:0003676	GO:0043231
CL27765.Contig1_All	GO:0008171
CL27775.Contig1_All	GO:0006464	GO:0030246	GO:0004672	GO:0008037	GO:0032559
CL27777.Contig1_All	GO:0044238	GO:0030312	GO:0043167	GO:0008422
CL27781.Contig1_All	GO:0010467	GO:0044464	GO:0003676	GO:0008168
CL27784.Contig1_All	GO:0016020
CL27786.Contig1_All	GO:0003824
CL27787.Contig1_All	GO:0004673	GO:0006468	GO:0010468	GO:0004930	GO:0007602	GO:0042802	GO:0006351	GO:0044464	GO:0050877	GO:0032559
CL27792.Contig1_All	GO:0031224	GO:0010118	GO:0000160	GO:0043231	GO:0009725	GO:0009206	GO:0046914	GO:0000041	GO:0043682	GO:0032559
CL27794.Contig1_All	GO:0010260	GO:0005488	GO:0009719	GO:0032446	GO:0019787	GO:0000302	GO:0044424
CL27799.Contig1_All	GO:0042626	GO:0044464	GO:0032559
CL27800.Contig1_All	GO:0006464	GO:0004721	GO:0030246	GO:0043231	GO:0031224	GO:0016758
CL27801.Contig1_All	GO:0008152	GO:0016671
CL27804.Contig1_All	GO:0042742	GO:0046872	GO:0044432	GO:0033554	GO:0030246	GO:0005515	GO:0044267
CL27806.Contig1_All	GO:0004428	GO:0006812	GO:0043169	GO:0032559
CL27809.Contig1_All	GO:0043231	GO:0009725	GO:0004468	GO:0046914	GO:0008134	GO:0006351	GO:0016020
CL27813.Contig1_All	GO:0005488	GO:0006810	GO:0009534
CL27815.Contig1_All	GO:0043231
CL27816.Contig1_All	GO:0005488
CL27817.Contig1_All	GO:0016421	GO:0019842	GO:0006631	GO:0032559
CL27823.Contig1_All	GO:0022891	GO:0044464	GO:0009566	GO:0006810
CL27824.Contig1_All	GO:0016829
CL27825.Contig1_All	GO:0044464
CL27830.Contig1_All	GO:0019941
CL27832.Contig1_All	GO:0016787	GO:0043169
CL27836.Contig1_All	GO:0016837
CL27837.Contig1_All	GO:0005488	GO:0004672
CL27840.Contig1_All	GO:0048764	GO:0003006	GO:0045229	GO:0005083	GO:0000902	GO:0044464	GO:0032011	GO:0048527	GO:0042802	GO:0000578	GO:0009926	GO:0032386	GO:0033205	GO:0001738	GO:0015300
CL27842.Contig1_All	GO:0004553	GO:0045229	GO:0031410	GO:0044238
CL27844.Contig1_All	GO:0003824
CL27847.Contig1_All	GO:0043234	GO:0009534	GO:0008152
CL27852.Contig1_All	GO:0008152	GO:0016628
CL27853.Contig1_All	GO:0016741	GO:0043231
CL27854.Contig1_All	GO:0010468	GO:0003676	GO:0043231
CL27861.Contig1_All	GO:0004619	GO:0009536	GO:0006007
CL27862.Contig1_All	GO:0003824	GO:0008152
CL27864.Contig1_All	GO:0005506	GO:0004497	GO:0043231
CL27865.Contig1_All	GO:0043231
CL27867.Contig1_All	GO:0008187	GO:0006952	GO:0022900	GO:0030554	GO:0009532	GO:0009055	GO:0009526	GO:0009534	GO:0051234	GO:0034357	GO:0005576	GO:0008937
CL27869.Contig1_All	GO:0006351	GO:0003677	GO:0001071	GO:0043231
CL27874.Contig1_All	GO:0016879
CL27876.Contig1_All	GO:0050896
CL27878.Contig1_All	GO:0051234	GO:0044464
CL27880.Contig1_All	GO:0010467	GO:0022613	GO:0015934	GO:0031981	GO:0005198
CL27882.Contig1_All	GO:0019897	GO:0032501	GO:0004683
CL27884.Contig1_All	GO:0031224	GO:0015918	GO:0004888
CL27889.Contig1_All	GO:0031224	GO:0031410
CL27892.Contig1_All	GO:0010468	GO:0003676	GO:0043231
CL27895.Contig1_All	GO:0005618	GO:0004576	GO:0031981	GO:0007047	GO:0000902	GO:0009250	GO:0031410	GO:0005789	GO:0006487
CL27898.Contig1_All	GO:0005488
CL27902.Contig1_All	GO:0016778	GO:0043231	GO:0046872	GO:0008652	GO:0016765	GO:0044444	GO:0009396	GO:0006950
CL27909.Contig1_All	GO:0044267	GO:0043234	GO:0005515
CL27910.Contig1_All	GO:0004553	GO:0030312	GO:0043167	GO:0000272
CL27913.Contig1_All	GO:0006952	GO:0009607	GO:0009536
CL27919.Contig1_All	GO:0060089	GO:0009725	GO:0007166	GO:0032561	GO:0009746	GO:0043231	GO:0023060	GO:0034285
CL27922.Contig1_All	GO:0017111	GO:0032559
CL27923.Contig1_All	GO:0046914
CL27924.Contig1_All	GO:0043234	GO:0005488	GO:0048278	GO:0010101	GO:0043231	GO:0044444	GO:0016020
CL27925.Contig1_All	GO:0016836
CL27932.Contig1_All	GO:0043234
CL27938.Contig1_All	GO:0010038	GO:0009206	GO:0031227	GO:0000041	GO:0019829	GO:0030005	GO:0070838	GO:0032559
CL27941.Contig1_All	GO:0003723
CL27942.Contig1_All	GO:0044439	GO:0009526	GO:0031224
CL27943.Contig1_All	GO:0030529	GO:0005488	GO:0031981
CL27944.Contig1_All	GO:0044267	GO:0005515
CL27947.Contig1_All	GO:0043169	GO:0043231	GO:0010467	GO:0030529	GO:0005198
CL27952.Contig1_All	GO:0003824	GO:0009536
CL27953.Contig1_All	GO:0009886	GO:0006464	GO:0004702	GO:0003006	GO:0032559
CL27955.Contig1_All	GO:0006351	GO:0046914	GO:0004468	GO:0043231	GO:0008134
CL27956.Contig1_All	GO:0005488	GO:0006412
CL27961.Contig1_All	GO:0046872
CL27962.Contig1_All	GO:0015036	GO:0019725
CL27966.Contig1_All	GO:0009536
CL27967.Contig1_All	GO:0031224	GO:0009528	GO:0051707	GO:0030001	GO:0015740
CL27968.Contig1_All	GO:0004812	GO:0043231	GO:0006418	GO:0032559
CL27971.Contig1_All	GO:0050832	GO:0016020
CL27974.Contig1_All	GO:0010468	GO:0043231	GO:0003824
CL27976.Contig1_All	GO:0022900	GO:0009532	GO:0031224	GO:0005375	GO:0032559	GO:0010038	GO:0000502	GO:0019941	GO:0008233	GO:0009526	GO:0009206	GO:0015662
CL27977.Contig1_All	GO:0005488
CL27980.Contig1_All	GO:0016620	GO:0003676	GO:0009081	GO:0043231	GO:0010467	GO:0008168
CL27981.Contig1_All	GO:0008152	GO:0016709	GO:0005506
CL27984.Contig1_All	GO:0003724	GO:0003676	GO:0043231	GO:0044444	GO:0042623	GO:0032559
CL27986.Contig1_All	GO:0004871	GO:0006464	GO:0004713	GO:0032559
CL27987.Contig1_All	GO:0006526	GO:0016842	GO:0009532
CL27990.Contig1_All	GO:0017111	GO:0031410	GO:0032561
CL27994.Contig1_All	GO:0034062	GO:0016591	GO:0003676	GO:0010467	GO:0055029
CL27999.Contig1_All	GO:0043231	GO:0016020
CL28001.Contig1_All	GO:0031410
CL28013.Contig1_All	GO:0005515
CL28022.Contig1_All	GO:0012505	GO:0044459	GO:0000226	GO:0044430	GO:0015630
CL28023.Contig1_All	GO:0044238	GO:0005488	GO:0003824
CL28025.Contig1_All	GO:0010008	GO:0006810
CL28032.Contig1_All	GO:0031224
CL28034.Contig1_All	GO:0015837	GO:0043231
CL28035.Contig1_All	GO:0006950	GO:0045333
CL28041.Contig1_All	GO:0009526	GO:0005488	GO:0016491	GO:0006779	GO:0009534
CL28042.Contig1_All	GO:0044464	GO:0046914
CL28043.Contig1_All	GO:0008092	GO:0044464
CL28045.Contig1_All	GO:0010468	GO:0003676	GO:0032501	GO:0001071
CL28048.Contig1_All	GO:0005488
CL28050.Contig1_All	GO:0043231
CL28053.Contig1_All	GO:0008202	GO:0016741
CL28055.Contig1_All	GO:0043231	GO:0003824
CL28063.Contig1_All	GO:0044464	GO:0003824	GO:0046914
CL28067.Contig1_All	GO:0010468	GO:0009725	GO:0006970	GO:0043231
CL28072.Contig1_All	GO:0016818	GO:0043231
CL28073.Contig1_All	GO:0043231
CL28076.Contig1_All	GO:0009314	GO:0030313	GO:0007166	GO:0008066	GO:0006810	GO:0031224	GO:0005231	GO:0006875
CL28081.Contig1_All	GO:0003824
CL28085.Contig1_All	GO:0031224	GO:0031410
CL28091.Contig1_All	GO:0005488
CL28096.Contig1_All	GO:0005515	GO:0017111	GO:0032559	GO:0009536
CL28099.Contig1_All	GO:0031410
CL281.Contig1_All	GO:0015698	GO:0005254	GO:0031224	GO:0009536
CL281.Contig2_All	GO:0015698	GO:0005254	GO:0031224	GO:0009536
CL28102.Contig1_All	GO:0016742	GO:0048037	GO:0009069
CL28103.Contig1_All	GO:0006810	GO:0031090
CL28104.Contig1_All	GO:0010468	GO:0003676
CL28107.Contig1_All	GO:0005488
CL28110.Contig1_All	GO:0004672	GO:0016020
CL28111.Contig1_All	GO:0005488
CL28112.Contig1_All	GO:0004721	GO:0009536
CL28115.Contig1_All	GO:0016628	GO:0016791	GO:0016021	GO:0019637
CL28117.Contig1_All	GO:0017111	GO:0006633	GO:0009725	GO:0006970	GO:0015405	GO:0044464	GO:0015604	GO:0032559
CL28119.Contig1_All	GO:0004872	GO:0006952	GO:0023060	GO:0012501	GO:0016462	GO:0044425	GO:0032559
CL28123.Contig1_All	GO:0003824
CL28127.Contig1_All	GO:0046914	GO:0009528	GO:0009534	GO:0008152	GO:0003824
CL28128.Contig1_All	GO:0005488
CL28130.Contig1_All	GO:0003676	GO:0009908
CL28140.Contig1_All	GO:0042623	GO:0032559	GO:0009536
CL28143.Contig1_All	GO:0005746	GO:0030964	GO:0031981	GO:0046914	GO:0030234	GO:0006140	GO:0043094
CL28144.Contig1_All	GO:0005488	GO:0044464	GO:0032991
CL28145.Contig1_All	GO:0016471	GO:0015662	GO:0006754	GO:0019829	GO:0005506
CL28150.Contig1_All	GO:0043169	GO:0003723	GO:0010467	GO:0022613	GO:0015934	GO:0005198
CL28152.Contig1_All	GO:0019725
CL28154.Contig1_All	GO:0006807	GO:0046914	GO:0016641	GO:0048037
CL28155.Contig1_All	GO:0016791
CL28159.Contig1_All	GO:0043231
CL28161.Contig1_All	GO:0005694	GO:0007059
CL28169.Contig1_All	GO:0006397	GO:0031410
CL28175.Contig1_All	GO:0016788	GO:0006464	GO:0003676	GO:0005515	GO:0004674	GO:0009536	GO:0006281
CL28176.Contig1_All	GO:0043094	GO:0030964	GO:0005746
CL28177.Contig1_All	GO:0003677
CL28179.Contig1_All	GO:0030695
CL28183.Contig1_All	GO:0006007	GO:0009081	GO:0043231	GO:0016616	GO:0000166	GO:0048037
CL28185.Contig1_All	GO:0019205	GO:0034641	GO:0032559
CL28188.Contig1_All	GO:0046914	GO:0006464	GO:0016301	GO:0031224	GO:0032559
CL28190.Contig1_All	GO:0016740
CL28193.Contig1_All	GO:0010468	GO:0006351	GO:0003677	GO:0001071	GO:0005515	GO:0043231
CL28197.Contig1_All	GO:0008641	GO:0019783	GO:0016879	GO:0004871	GO:0044248	GO:0044437
CL28201.Contig1_All	GO:0016301
CL28203.Contig1_All	GO:0035251
CL28204.Contig1_All	GO:0008152	GO:0016491	GO:0031410
CL28208.Contig1_All	GO:0032561	GO:0005381	GO:0031224	GO:0006826
CL28209.Contig1_All	GO:0032561	GO:0009536
CL28211.Contig1_All	GO:0043231
CL28212.Contig1_All	GO:0010468
CL28219.Contig1_All	GO:0010468	GO:0003677	GO:0001071	GO:0043231
CL28224.Contig1_All	GO:0031224	GO:0043231
CL28235.Contig1_All	GO:0046914	GO:0006950	GO:0043231	GO:0044267	GO:0032559
CL28240.Contig1_All	GO:0043021	GO:0042254	GO:0043231	GO:0030529	GO:0016772
CL28243.Contig1_All	GO:0006950
CL28245.Contig1_All	GO:0016879	GO:0016811	GO:0005488	GO:0009536
CL28247.Contig1_All	GO:0048037	GO:0009536	GO:0016855
CL28248.Contig1_All	GO:0046914	GO:0048193	GO:0012507	GO:0015031
CL28249.Contig1_All	GO:0044238	GO:0003824
CL28250.Contig1_All	GO:0043231
CL28252.Contig1_All	GO:0010468	GO:0006351	GO:0003677	GO:0001071	GO:0043231
CL28253.Contig1_All	GO:0008152	GO:0016491	GO:0005506
CL28262.Contig1_All	GO:0006464	GO:0043231	GO:0031224	GO:0035250
CL28263.Contig1_All	GO:0003724	GO:0003676	GO:0043231	GO:0044444	GO:0042623	GO:0032559
CL28268.Contig1_All	GO:0022613	GO:0032991
CL28269.Contig1_All	GO:0046872	GO:0006464	GO:0004674	GO:0032559
CL28270.Contig1_All	GO:0016706
CL28272.Contig1_All	GO:0009570	GO:0016740
CL28273.Contig1_All	GO:0006396
CL28274.Contig1_All	GO:0006464	GO:0004672	GO:0032559
CL28277.Contig1_All	GO:0044421	GO:0009064	GO:0006575	GO:0008242	GO:0030312
CL28279.Contig1_All	GO:0006350
CL28280.Contig1_All	GO:0015405	GO:0006818	GO:0016628	GO:0016462	GO:0008152	GO:0031410
CL28282.Contig1_All	GO:0004713
CL28285.Contig1_All	GO:0010467	GO:0044444	GO:0043229	GO:0030529	GO:0005198
CL28287.Contig1_All	GO:0006810
CL28289.Contig1_All	GO:0010468	GO:0046914	GO:0001071	GO:0044464
CL28291.Contig1_All	GO:0006144	GO:0006163	GO:0016879	GO:0031410	GO:0032559	GO:0009536
CL28292.Contig1_All	GO:0010468	GO:0000123
CL28293.Contig1_All	GO:0015405	GO:0031090	GO:0006818	GO:0043231	GO:0031224	GO:0016628	GO:0016462	GO:0008152
CL28295.Contig1_All	GO:0017111	GO:0000166
CL28298.Contig1_All	GO:0010468	GO:0003676	GO:0043231
CL283.Contig1_All	GO:0006351	GO:0003677	GO:0001071	GO:0005515	GO:0043231
CL283.Contig2_All	GO:0006351	GO:0003677	GO:0001071	GO:0005515	GO:0043231
CL28300.Contig1_All	GO:0010468	GO:0006810	GO:0043231	GO:0016020
CL28301.Contig1_All	GO:0003676
CL28302.Contig1_All	GO:0004672	GO:0009987	GO:0000166
CL28309.Contig1_All	GO:0005488	GO:0031461	GO:0030120	GO:0048193	GO:0004683	GO:0015031
CL28313.Contig1_All	GO:0015291	GO:0008509	GO:0006810	GO:0043231
CL28315.Contig1_All	GO:0043231
CL28318.Contig1_All	GO:0016798	GO:0043167	GO:0009532	GO:0009250	GO:0016758
CL28321.Contig1_All	GO:0004672	GO:0000166
CL28329.Contig1_All	GO:0003677	GO:0009536	GO:0006281
CL28330.Contig1_All	GO:0010467	GO:0030529	GO:0005198
CL28332.Contig1_All	GO:0046872
CL28334.Contig1_All	GO:0046872
CL28337.Contig1_All	GO:0003677	GO:0043231
CL28342.Contig1_All	GO:0006760	GO:0043231	GO:0016741	GO:0016811	GO:0006188	GO:0043094
CL28349.Contig1_All	GO:0016741	GO:0046914	GO:0003676	GO:0006259
CL28351.Contig1_All	GO:0016020
CL28352.Contig1_All	GO:0009534
CL28354.Contig1_All	GO:0043234	GO:0050896	GO:0004871	GO:0004672	GO:0032446	GO:0019787	GO:0032559
CL28358.Contig1_All	GO:0046872	GO:0031410
CL28363.Contig1_All	GO:0046914	GO:0000278	GO:0019787
CL28365.Contig1_All	GO:0008171
CL28372.Contig1_All	GO:0006812	GO:0043169
CL28373.Contig1_All	GO:0004175	GO:0009765	GO:0019538	GO:0005488	GO:0009532	GO:0009534
CL28377.Contig1_All	GO:0048513
CL28382.Contig1_All	GO:0016798	GO:0008152
CL28384.Contig1_All	GO:0043169	GO:0010467	GO:0015935	GO:0022613	GO:0030312	GO:0005198
CL28385.Contig1_All	GO:0016491	GO:0008152	GO:0005506
CL28389.Contig1_All	GO:0004672	GO:0008152	GO:0016020	GO:0000166
CL28390.Contig1_All	GO:0006778	GO:0016831	GO:0009532	GO:0010038
CL28392.Contig1_All	GO:0016813	GO:0043169
CL28395.Contig1_All	GO:0016491	GO:0006810	GO:0017111	GO:0000166
CL28397.Contig1_All	GO:0032561	GO:0017111
CL28399.Contig1_All	GO:0009414	GO:0005515	GO:0043231	GO:0009651
CL28402.Contig1_All	GO:0044439	GO:0005488	GO:0006979	GO:0044267
CL28405.Contig1_All	GO:0006497	GO:0008375
CL28407.Contig1_All	GO:0010467	GO:0030529	GO:0009536	GO:0005198
CL28410.Contig1_All	GO:0043231
CL28412.Contig1_All	GO:0043231
CL28414.Contig1_All	GO:0044238	GO:0016787	GO:0005618	GO:0043167
CL28415.Contig1_All	GO:0015031	GO:0022892
CL28417.Contig1_All	GO:0010075	GO:0003676	GO:0043231	GO:0044444	GO:0009909
CL28425.Contig1_All	GO:0044464	GO:0003676	GO:0034061	GO:0006260
CL28427.Contig1_All	GO:0033036
CL28429.Contig1_All	GO:0043231	GO:0009908	GO:0010073	GO:0006479
CL28430.Contig1_All	GO:0010467	GO:0030529	GO:0005198
CL28432.Contig1_All	GO:0031410	GO:0005102
CL28435.Contig1_All	GO:0006810	GO:0043231
CL28439.Contig1_All	GO:0000325	GO:0005249	GO:0031224	GO:0030001
CL28442.Contig1_All	GO:0010038	GO:0044267	GO:0016628	GO:0009532	GO:0009526	GO:0006605	GO:0005515	GO:0006950	GO:0032559
CL28444.Contig1_All	GO:0043231
CL28449.Contig1_All	GO:0006810
CL28451.Contig1_All	GO:0046914	GO:0006020	GO:0016701	GO:0044424
CL28454.Contig1_All	GO:0012505	GO:0006970	GO:0051169	GO:0016020	GO:0009536
CL28455.Contig1_All	GO:0043231
CL28456.Contig1_All	GO:0031410	GO:0006812	GO:0043169
CL28460.Contig1_All	GO:0043231
CL28462.Contig1_All	GO:0044464	GO:0046914
CL28464.Contig1_All	GO:0043231
CL28472.Contig1_All	GO:0016647	GO:0008152
CL28478.Contig1_All	GO:0009526	GO:0003006	GO:0009534
CL28484.Contig1_All	GO:0032559	GO:0042623
CL28486.Contig1_All	GO:0043412
CL28489.Contig1_All	GO:0017111	GO:0010038	GO:0043234	GO:0015630	GO:0030312	GO:0043623	GO:0032561	GO:0044444	GO:0007017	GO:0009629	GO:0016020
CL28492.Contig1_All	GO:0009536
CL28496.Contig1_All	GO:0015291	GO:0008509	GO:0006810	GO:0043231
CL28499.Contig1_All	GO:0043412
CL28500.Contig1_All	GO:0016741	GO:0009570
CL28502.Contig1_All	GO:0043231
CL28505.Contig1_All	GO:0010468	GO:0006351	GO:0003677	GO:0001071	GO:0043231
CL28506.Contig1_All	GO:0005488
CL28507.Contig1_All	GO:0006281	GO:0003676	GO:0010212	GO:0003909	GO:0044464	GO:0032559
CL28510.Contig1_All	GO:0019901
CL28512.Contig1_All	GO:0005506
CL28514.Contig1_All	GO:0006810
CL28517.Contig1_All	GO:0016117	GO:0005515	GO:0043231	GO:0044267	GO:0009657
CL28522.Contig1_All	GO:0044464
CL28524.Contig1_All	GO:0005488	GO:0017111
CL28526.Contig1_All	GO:0010467	GO:0022613	GO:0005198	GO:0033279
CL28530.Contig1_All	GO:0035556	GO:0044431	GO:0032561	GO:0016020	GO:0003824	GO:0015031
CL28535.Contig1_All	GO:0008408	GO:0005488	GO:0043231
CL28537.Contig1_All	GO:0000785	GO:0003676	GO:0006950	GO:0034728	GO:0051707	GO:0030312	GO:0009292	GO:0031981
CL28541.Contig1_All	GO:0031410	GO:0043231
CL28544.Contig1_All	GO:0009414	GO:0005515	GO:0043231	GO:0009651
CL28547.Contig1_All	GO:0010467	GO:0022613	GO:0015934	GO:0016020	GO:0009536	GO:0031981	GO:0005198
CL28549.Contig1_All	GO:0008187	GO:0009532	GO:0010468	GO:0009534	GO:0000315	GO:0006351	GO:0005198
CL28552.Contig1_All	GO:0044464	GO:0003824	GO:0046914
CL28555.Contig1_All	GO:0046914	GO:0016020
CL28561.Contig1_All	GO:0005488
CL28564.Contig1_All	GO:0043231
CL28568.Contig1_All	GO:0031224	GO:0042625	GO:0043231	GO:0046872	GO:0009206	GO:0005548	GO:0006869	GO:0006900	GO:0048513	GO:0032559
CL28571.Contig1_All	GO:0003933	GO:0009396	GO:0044424
CL28572.Contig1_All	GO:0008152	GO:0016616	GO:0043231
CL28575.Contig1_All	GO:0006771	GO:0046914	GO:0043231	GO:0016616	GO:0016814	GO:0000166
CL28577.Contig1_All	GO:0043231
CL28578.Contig1_All	GO:0005488	GO:0000228	GO:0004518	GO:0022402	GO:0006310
CL28581.Contig1_All	GO:0010468	GO:0005488
CL28582.Contig1_All	GO:0009314	GO:0008066	GO:0006810	GO:0016020	GO:0005216	GO:0006875
CL28588.Contig1_All	GO:0016879
CL28591.Contig1_All	GO:0051234	GO:0016664	GO:0042126	GO:0051536	GO:0005506	GO:0009536	GO:0006091
CL28592.Contig1_All	GO:0042578	GO:0044238	GO:0004674	GO:0000166
CL28595.Contig1_All	GO:0043231
CL28605.Contig1_All	GO:0016020	GO:0016772	GO:0005488	GO:0023060
CL28606.Contig1_All	GO:0044464
CL28612.Contig1_All	GO:0003723	GO:0043231	GO:0030529
CL28616.Contig1_All	GO:0006783	GO:0008169	GO:0009536
CL28618.Contig1_All	GO:0004551
CL28621.Contig1_All	GO:0043231	GO:0030529
CL28622.Contig1_All	GO:0006007	GO:0031224	GO:0004396	GO:0009527	GO:0032559
CL28623.Contig1_All	GO:0016772	GO:0043234	GO:0019207	GO:0005488	GO:0006464
CL28625.Contig1_All	GO:0006464	GO:0004672	GO:0031224	GO:0032559
CL28626.Contig1_All	GO:0006810	GO:0005216	GO:0016020
CL28627.Contig1_All	GO:0003676	GO:0044238
CL28628.Contig1_All	GO:0005746
CL28632.Contig1_All	GO:0044464
CL28633.Contig1_All	GO:0008194	GO:0005975
CL28641.Contig1_All	GO:0043231	GO:0010467	GO:0030529	GO:0005198
CL28642.Contig1_All	GO:0003747	GO:0043231	GO:0006412
CL28643.Contig1_All	GO:0009534
CL28645.Contig1_All	GO:0006950
CL28646.Contig1_All	GO:0043231	GO:0006259	GO:0046914	GO:0009743	GO:0016279	GO:0006479	GO:0006342	GO:0000166	GO:0006325
CL28648.Contig1_All	GO:0004672	GO:0006464	GO:0032559
CL28651.Contig1_All	GO:0004871	GO:0006464	GO:0004713	GO:0004674	GO:0032559
CL28652.Contig1_All	GO:0004812	GO:0043231	GO:0006418	GO:0032559
CL28655.Contig1_All	GO:0006950	GO:0044464
CL28657.Contig1_All	GO:0017111	GO:0046914	GO:0003676	GO:0032559
CL28658.Contig1_All	GO:0043231	GO:0016020
CL28662.Contig1_All	GO:0046914	GO:0019538	GO:0004175	GO:0009536
CL28665.Contig1_All	GO:0006396
CL28666.Contig1_All	GO:0016788	GO:0004871
CL28668.Contig1_All	GO:0044464
CL28671.Contig1_All	GO:0009536
CL28673.Contig1_All	GO:0004674	GO:0006464	GO:0032559
CL28675.Contig1_All	GO:0000469	GO:0010051	GO:0048827	GO:0031981
CL28676.Contig1_All	GO:0019144	GO:0009536
CL28678.Contig1_All	GO:0015031	GO:0044464	GO:0005515
CL28682.Contig1_All	GO:0048468	GO:0043231	GO:0003774	GO:0048513	GO:0015630	GO:0042995
CL28683.Contig1_All	GO:0006464	GO:0016462	GO:0004674	GO:0032559
CL28685.Contig1_All	GO:0060089	GO:0005618
CL28686.Contig1_All	GO:0006950	GO:0044464
CL28687.Contig1_All	GO:0016791	GO:0031410	GO:0043169
CL28691.Contig1_All	GO:0016787	GO:0043231
CL28692.Contig1_All	GO:0016731	GO:0009105	GO:0051536	GO:0016783	GO:0009536	GO:0006091
CL28693.Contig1_All	GO:0044464	GO:0003824	GO:0046914
CL28695.Contig1_All	GO:0016020	GO:0015197	GO:0006810
CL28698.Contig1_All	GO:0043231	GO:0005488	GO:0030529
CL28700.Contig1_All	GO:0008194	GO:0043167	GO:0016020	GO:0031410	GO:0044238	GO:0015929
CL28702.Contig1_All	GO:0016788	GO:0003006	GO:0043231
CL28703.Contig1_All	GO:0019866	GO:0051234	GO:0043169	GO:0016491	GO:0051536	GO:0043231	GO:0031224	GO:0015078	GO:0006091
CL28707.Contig1_All	GO:0004672	GO:0016020	GO:0000166
CL28710.Contig1_All	GO:0006261	GO:0016874	GO:0000904	GO:0016020
CL28712.Contig1_All	GO:0016787	GO:0016491
CL28713.Contig1_All	GO:0005515	GO:0050896	GO:0044267
CL28714.Contig1_All	GO:0008152	GO:0042579	GO:0010038	GO:0008905
CL28716.Contig1_All	GO:0006464	GO:0004672	GO:0031224	GO:0007167	GO:0031410	GO:0032559
CL28717.Contig1_All	GO:0006950	GO:0009699
CL28721.Contig1_All	GO:0005507	GO:0005740	GO:0000041
CL28722.Contig1_All	GO:0048437	GO:0043231	GO:0009933	GO:0010468	GO:0001071	GO:0003677	GO:0006351	GO:0009690
CL28723.Contig1_All	GO:0010467	GO:0022613	GO:0015934	GO:0016020	GO:0009536	GO:0005198
CL28726.Contig1_All	GO:0004872	GO:0006952	GO:0023060	GO:0012501	GO:0044425	GO:0032559
CL28728.Contig1_All	GO:0046914	GO:0044464	GO:0004518
CL28732.Contig1_All	GO:0034062
CL28735.Contig1_All	GO:0005743	GO:0015002
CL28736.Contig1_All	GO:0044267	GO:0005515
CL28738.Contig1_All	GO:0046914	GO:0003676	GO:0044430	GO:0015630
CL28741.Contig1_All	GO:0032559
CL28742.Contig1_All	GO:0003006
CL28743.Contig1_All	GO:0010467	GO:0003676	GO:0008408
CL28746.Contig1_All	GO:0006412	GO:0030529	GO:0005198
CL28748.Contig1_All	GO:0010467	GO:0015935	GO:0031981	GO:0005198
CL28751.Contig1_All	GO:0003676	GO:0043231	GO:0044444	GO:0017111
CL28752.Contig1_All	GO:0050896	GO:0031224
CL28753.Contig1_All	GO:0009570
CL28755.Contig1_All	GO:0009987	GO:0005488
CL28756.Contig1_All	GO:0006259	GO:0046914	GO:0003676	GO:0031461	GO:0043231	GO:0009411
CL28757.Contig1_All	GO:0050896	GO:0043231
CL28758.Contig1_All	GO:0042559	GO:0043231	GO:0016836
CL28760.Contig1_All	GO:0043231
CL28761.Contig1_All	GO:0030001	GO:0044464	GO:0046873
CL28766.Contig1_All	GO:0022892	GO:0006606	GO:0009536	GO:0005635
CL28773.Contig1_All	GO:0044260	GO:0090304	GO:0044424
CL28776.Contig1_All	GO:0010468	GO:0006351	GO:0003677	GO:0001071	GO:0043231
CL28777.Contig1_All	GO:0016798	GO:0006281
CL28780.Contig1_All	GO:0005099	GO:0009536	GO:0032318
CL28783.Contig1_All	GO:0005488
CL28794.Contig1_All	GO:0043231
CL28795.Contig1_All	GO:0003676	GO:0006396	GO:0043231
CL28799.Contig1_All	GO:0003824
CL28802.Contig1_All	GO:0004518
CL28805.Contig1_All	GO:0009555	GO:0031410
CL28809.Contig1_All	GO:0046872	GO:0044237	GO:0016307	GO:0044238
CL28811.Contig1_All	GO:0005488
CL28813.Contig1_All	GO:0031410	GO:0043231
CL28814.Contig1_All	GO:0003677
CL28815.Contig1_All	GO:0006396	GO:0044424
CL28817.Contig1_All	GO:0000785	GO:0003676	GO:0034728	GO:0043231
CL28819.Contig1_All	GO:0009536	GO:0004812	GO:0006418	GO:0003006	GO:0032559
CL28821.Contig1_All	GO:0043231
CL28824.Contig1_All	GO:0010467	GO:0030529	GO:0005198
CL28825.Contig1_All	GO:0003676	GO:0043231	GO:0006730	GO:0001897	GO:0016741
CL28831.Contig1_All	GO:0046872	GO:0008152	GO:0003824	GO:0043231
CL28832.Contig1_All	GO:0010468	GO:0003676	GO:0043231
CL28836.Contig1_All	GO:0015298	GO:0043231	GO:0031224	GO:0030001
CL28839.Contig1_All	GO:0010467	GO:0030529	GO:0005198
CL28840.Contig1_All	GO:0007166	GO:0019897	GO:0016740
CL28842.Contig1_All	GO:0005488	GO:0043231
CL28846.Contig1_All	GO:0042743	GO:0009247	GO:0032991	GO:0031966
CL28849.Contig1_All	GO:0044464
CL28850.Contig1_All	GO:0044238	GO:0016301	GO:0044464	GO:0044237
CL28855.Contig1_All	GO:0006464	GO:0043231	GO:0031224	GO:0035250
CL28858.Contig1_All	GO:0051234	GO:0042598	GO:0005506	GO:0031090	GO:0043231	GO:0031224	GO:0008940	GO:0006091
CL28859.Contig1_All	GO:0060089	GO:0009314	GO:0005488	GO:0016020
CL28862.Contig1_All	GO:0005488	GO:0044464	GO:0016787
CL28863.Contig1_All	GO:0000166
CL28867.Contig1_All	GO:0031461	GO:0016741
CL28869.Contig1_All	GO:0017111	GO:0031981	GO:0046914	GO:0009536	GO:0008135	GO:0032561	GO:0010467	GO:0016020	GO:0006950
CL28875.Contig1_All	GO:0016788	GO:0006497	GO:0031090	GO:0043231
CL28877.Contig1_All	GO:0010468	GO:0003676	GO:0010033	GO:0043231
CL28879.Contig1_All	GO:0031224
CL28880.Contig1_All	GO:0004672	GO:0016020
CL28881.Contig1_All	GO:0010038	GO:0046872	GO:0009532	GO:0009168	GO:0032561	GO:0016879	GO:0005576
CL28882.Contig1_All	GO:0016020
CL28884.Contig1_All	GO:0016620	GO:0006566	GO:0005515	GO:0009532	GO:0000097	GO:0000166
CL28885.Contig1_All	GO:0044464	GO:0003824	GO:0046914
CL28894.Contig1_All	GO:0016020
CL28895.Contig1_All	GO:0015205
CL28897.Contig1_All	GO:0006596	GO:0016811
CL289.Contig2_All	GO:0010468	GO:0005515	GO:0043231
CL28900.Contig1_All	GO:0044464
CL28902.Contig1_All	GO:0010468	GO:0006351	GO:0030528	GO:0003677	GO:0001071	GO:0043231
CL28914.Contig1_All	GO:0009987	GO:0031224	GO:0015893	GO:0017111	GO:0051707	GO:0016628	GO:0051183	GO:0031090	GO:0008152	GO:0015405	GO:0005773	GO:0006950	GO:0032559
CL28915.Contig1_All	GO:0004673	GO:0043231	GO:0023060	GO:0004674	GO:0004871	GO:0006351	GO:0032559	GO:0006464
CL28917.Contig1_All	GO:0009536
CL28918.Contig1_All	GO:0008905	GO:0008152
CL28920.Contig1_All	GO:0031224	GO:0006811	GO:0015298
CL28922.Contig1_All	GO:0008408	GO:0005488	GO:0043231
CL28925.Contig1_All	GO:0005576	GO:0005488
CL28927.Contig1_All	GO:0046872
CL28935.Contig1_All	GO:0016301	GO:0031224
CL28939.Contig1_All	GO:0030312	GO:0033205	GO:0015935	GO:0031981	GO:0009536	GO:0009887	GO:0010467	GO:0005198	GO:0000904
CL28943.Contig1_All	GO:0010260	GO:0009064	GO:0046914	GO:0009066	GO:0043648	GO:0048037	GO:0008483	GO:0042579	GO:0016020
CL28948.Contig1_All	GO:0019783	GO:0019941	GO:0016790	GO:0009791	GO:0031981
CL28950.Contig1_All	GO:0046914
CL28956.Contig1_All	GO:0044464
CL28958.Contig1_All	GO:0006779	GO:0016634	GO:0009536
CL28960.Contig1_All	GO:0008213	GO:0008168	GO:0044424
CL28962.Contig1_All	GO:0008135	GO:0006413	GO:0032561	GO:0043231
CL28964.Contig1_All	GO:0006007	GO:0009081	GO:0043231	GO:0016616	GO:0000166	GO:0048037	GO:0016020
CL28966.Contig1_All	GO:0031224
CL28974.Contig1_All	GO:0051234	GO:0031224	GO:0009534	GO:0048037	GO:0008152	GO:0050136
CL28975.Contig1_All	GO:0003824	GO:0008152
CL28977.Contig1_All	GO:0017111	GO:0003676	GO:0032559
CL28986.Contig1_All	GO:0046914	GO:0010467	GO:0022613	GO:0015934	GO:0016020	GO:0009536	GO:0031981
CL28987.Contig1_All	GO:0005576	GO:0019538	GO:0031410	GO:0004175
CL28988.Contig1_All	GO:0043231	GO:0016740
CL28992.Contig1_All	GO:0044464	GO:0044260	GO:0008081
CL28994.Contig1_All	GO:0001727	GO:0007186
CL28995.Contig1_All	GO:0031410	GO:0043231
CL28997.Contig1_All	GO:0016741	GO:0010467	GO:0046914
CL28998.Contig1_All	GO:0031224	GO:0043231	GO:0044459	GO:0006875	GO:0005515	GO:0000166	GO:0030001	GO:0005267	GO:0000904
CL29002.Contig1_All	GO:0043229
CL29008.Contig1_All	GO:0043231
CL29010.Contig1_All	GO:0005488
CL29012.Contig1_All	GO:0046914	GO:0006519	GO:0016639	GO:0006970	GO:0043231	GO:0016020	GO:0010038	GO:0032559
CL29016.Contig1_All	GO:0010102	GO:0009725	GO:0004672	GO:0042802	GO:0006520	GO:0016023	GO:0031406	GO:0008356	GO:0003006	GO:0016020
CL29017.Contig1_All	GO:0000785	GO:0003676	GO:0034728	GO:0006810	GO:0031224	GO:0009536
CL29018.Contig1_All	GO:0019538	GO:0046914	GO:0008238	GO:0043231	GO:0008237
CL29020.Contig1_All	GO:0031224	GO:0006811	GO:0015298
CL29023.Contig1_All	GO:0006351	GO:0046914	GO:0042393	GO:0043231
CL29024.Contig1_All	GO:0016835	GO:0043076	GO:0006281	GO:0051536	GO:0003676	GO:0016799	GO:0006305	GO:0040029	GO:0004518	GO:0003006
CL29026.Contig1_All	GO:0003824	GO:0008152
CL29032.Contig1_All	GO:0043231
CL29034.Contig1_All	GO:0043231	GO:0044444
CL29037.Contig1_All	GO:0006007	GO:0031224	GO:0004396	GO:0009527	GO:0008219	GO:0009757	GO:0046914	GO:0032559
CL29038.Contig1_All	GO:0009416	GO:0003913	GO:0006259
CL29042.Contig1_All	GO:0030312	GO:0033205	GO:0015935	GO:0031981	GO:0009536	GO:0009887	GO:0010467	GO:0005198	GO:0000904
CL29045.Contig1_All	GO:0003676	GO:0031981
CL29046.Contig1_All	GO:0005488	GO:0016301	GO:0006950	GO:0048827	GO:0044464	GO:0007186
CL29048.Contig1_All	GO:0044260	GO:0005488	GO:0043231	GO:0017111	GO:0044238
CL29051.Contig1_All	GO:0010468	GO:0006351	GO:0003676	GO:0001071	GO:0043231
CL29054.Contig1_All	GO:0009987	GO:0043229	GO:0005488
CL29062.Contig1_All	GO:0005488	GO:0044464
CL29064.Contig1_All	GO:0015698	GO:0019725
CL29065.Contig1_All	GO:0044267	GO:0004674	GO:0000166
CL29071.Contig1_All	GO:0003676	GO:0010467	GO:0030529	GO:0005198
CL29072.Contig1_All	GO:0006464	GO:0000030	GO:0043231	GO:0031224
CL29079.Contig1_All	GO:0008152	GO:0004497	GO:0005506
CL29085.Contig1_All	GO:0006730	GO:0005488	GO:0016741
CL29086.Contig1_All	GO:0030246
CL29087.Contig1_All	GO:0004672
CL29089.Contig1_All	GO:0043231	GO:0042623	GO:0032559
CL29091.Contig1_All	GO:0008152	GO:0005488	GO:0003824
CL29094.Contig1_All	GO:0009642	GO:0031980	GO:0010038	GO:0019222	GO:0046914	GO:0006519	GO:0006970	GO:0016639	GO:0032559
CL29095.Contig1_All	GO:0017016	GO:0043231
CL291.Contig1_All	GO:0010468	GO:0005488	GO:0043392	GO:0001071	GO:0043231
CL291.Contig2_All	GO:0010468	GO:0005488	GO:0043392	GO:0001071	GO:0043231
CL291.Contig3_All	GO:0010468	GO:0005488	GO:0043392	GO:0001071	GO:0043231
CL291.Contig4_All	GO:0010468	GO:0005488	GO:0043392	GO:0001071	GO:0043231
CL29100.Contig1_All	GO:0060089
CL29104.Contig1_All	GO:0043231	GO:0003676
CL29110.Contig1_All	GO:0005488	GO:0044464
CL29112.Contig1_All	GO:0043231
CL29115.Contig1_All	GO:0051707	GO:0044464	GO:0015075	GO:0006811
CL29116.Contig1_All	GO:0046914	GO:0019538	GO:0004175
CL29118.Contig1_All	GO:0005488	GO:0050896
CL29121.Contig1_All	GO:0019866	GO:0022892	GO:0006810	GO:0043231	GO:0031224
CL29122.Contig1_All	GO:0050896	GO:0031224	GO:0006811	GO:0015298
CL29125.Contig1_All	GO:0046872
CL29127.Contig1_All	GO:0005789	GO:0031224	GO:0016787	GO:0051605
CL29128.Contig1_All	GO:0044464	GO:0032559	GO:0003690	GO:0006281
CL29129.Contig1_All	GO:0006260	GO:0046914	GO:0003676	GO:0034061
CL29131.Contig1_All	GO:0010468	GO:0003677	GO:0001071	GO:0043231
CL29132.Contig1_All	GO:0006952	GO:0009987	GO:0000166
CL29134.Contig1_All	GO:0043234	GO:0040007	GO:0006355
CL29135.Contig1_All	GO:0006464	GO:0043231	GO:0031224	GO:0035250
CL29136.Contig1_All	GO:0046914	GO:0043231
CL29139.Contig1_All	GO:0033036
CL29140.Contig1_All	GO:0006790	GO:0008757	GO:0048037	GO:0044424
CL29146.Contig1_All	GO:0003676	GO:0008408	GO:0009536
CL29149.Contig1_All	GO:0031668	GO:0006259	GO:0043566	GO:0033554	GO:0043231	GO:0042623	GO:0032559
CL29150.Contig1_All	GO:0008152	GO:0016651	GO:0030964
CL29154.Contig1_All	GO:0006497	GO:0031090	GO:0031224
CL29158.Contig1_All	GO:0009746	GO:0034285
CL29159.Contig1_All	GO:0005737	GO:0006464	GO:0004713	GO:0043231	GO:0016020	GO:0032559
CL29164.Contig1_All	GO:0003006	GO:0005488
CL29166.Contig1_All	GO:0005198	GO:0016841	GO:0009536
CL29168.Contig1_All	GO:0016712	GO:0008152	GO:0005506
CL29170.Contig1_All	GO:0046914
CL29174.Contig1_All	GO:0031410
CL29178.Contig1_All	GO:0003824
CL29179.Contig1_All	GO:0044238	GO:0016758	GO:0048037	GO:0009536
CL29184.Contig1_All	GO:0016758
CL29186.Contig1_All	GO:0044464
CL29190.Contig1_All	GO:0005488	GO:0043231
CL29191.Contig1_All	GO:0016859	GO:0044267
CL29193.Contig1_All	GO:0016842	GO:0009168
CL29195.Contig1_All	GO:0006464	GO:0004713	GO:0043231	GO:0032559
CL29196.Contig1_All	GO:0044464	GO:0046914
CL29197.Contig1_All	GO:0004672	GO:0000166
CL292.Contig1_All	GO:0044464	GO:0046914
CL29206.Contig1_All	GO:0009532	GO:0006810	GO:0044267
CL29207.Contig1_All	GO:0006464	GO:0030246	GO:0004713	GO:0008037	GO:0032559
CL29209.Contig1_All	GO:0008152	GO:0016787	GO:0043231
CL29212.Contig1_All	GO:0009526	GO:0009534
CL29215.Contig1_All	GO:0043231
CL29216.Contig1_All	GO:0046914
CL29218.Contig1_All	GO:0006631	GO:0044464	GO:0016747
CL29219.Contig1_All	GO:0008138	GO:0006970	GO:0006796	GO:0009411
CL29225.Contig1_All	GO:0004872	GO:0006810	GO:0016020	GO:0005216
CL29229.Contig1_All	GO:0042579
CL29231.Contig1_All	GO:0004180
CL29232.Contig1_All	GO:0044238	GO:0016491	GO:0031224	GO:0043231
CL29237.Contig1_All	GO:0006678	GO:0004553	GO:0016020
CL29239.Contig1_All	GO:0009987	GO:0004674	GO:0004871	GO:0016462	GO:0000166
CL29241.Contig1_All	GO:0010468
CL29242.Contig1_All	GO:0016863	GO:0006631	GO:0016829	GO:0042579
CL29247.Contig1_All	GO:0009536
CL29253.Contig1_All	GO:0006952
CL29256.Contig1_All	GO:0004683	GO:0050896	GO:0006464	GO:0032559
CL29258.Contig1_All	GO:0044267	GO:0050896	GO:0005515	GO:0043231
CL29259.Contig1_All	GO:0005488
CL29262.Contig1_All	GO:0044464	GO:0046914
CL29264.Contig1_All	GO:0043231
CL29265.Contig1_All	GO:0005488
CL29269.Contig1_All	GO:0009414
CL29272.Contig1_All	GO:0043231
CL29275.Contig1_All	GO:0008152	GO:0009536
CL29279.Contig1_All	GO:0016020
CL29280.Contig1_All	GO:0016747
CL29281.Contig1_All	GO:0046872	GO:0003824
CL29282.Contig1_All	GO:2000026	GO:0009532	GO:0004812	GO:0006418	GO:0003006	GO:0032559
CL29285.Contig1_All	GO:0044267	GO:0005515
CL29289.Contig1_All	GO:0003824
CL29290.Contig1_All	GO:0043231
CL29293.Contig1_All	GO:0044238	GO:0004091	GO:0044464
CL29295.Contig1_All	GO:0046914	GO:0005622	GO:0016274	GO:0008152
CL29301.Contig1_All	GO:0043169	GO:0003723	GO:0010467	GO:0030529	GO:0005198
CL29302.Contig1_All	GO:0009534
CL29303.Contig1_All	GO:0006566	GO:0016838	GO:0048037	GO:0009536
CL29306.Contig1_All	GO:0009532
CL29307.Contig1_All	GO:0003006	GO:0043231
CL29309.Contig1_All	GO:0016757	GO:0006464	GO:0004721	GO:0043231	GO:0006412
CL29311.Contig1_All	GO:0016709	GO:0005506	GO:0009685	GO:0043231
CL29312.Contig1_All	GO:0046914	GO:0016020
CL29313.Contig1_All	GO:0034062	GO:0046872	GO:0010468	GO:0006351	GO:0003676	GO:0001071	GO:0043231
CL29319.Contig1_All	GO:0044238	GO:0031410	GO:0004091
CL29320.Contig1_All	GO:0050896	GO:0007165
CL29326.Contig1_All	GO:0046872
CL29329.Contig1_All	GO:0015291	GO:0008509	GO:0006810	GO:0043231
CL29331.Contig1_All	GO:0010468	GO:0006351	GO:0046914	GO:0003677	GO:0001071	GO:0043231
CL29332.Contig1_All	GO:0043231	GO:0003676	GO:0010468	GO:0007010	GO:0016616	GO:0009887	GO:0009826
CL29335.Contig1_All	GO:0003824
CL29337.Contig1_All	GO:0004091
CL29339.Contig1_All	GO:0044464
CL29341.Contig1_All	GO:0005198
CL29342.Contig1_All	GO:0046914	GO:0043231
CL29344.Contig1_All	GO:0005515	GO:0008171
CL29347.Contig1_All	GO:0044464
CL29349.Contig1_All	GO:0005622
CL29351.Contig1_All	GO:0016129	GO:0016628	GO:0031227
CL29355.Contig1_All	GO:0010468	GO:0006351	GO:0003677	GO:0001071	GO:0043231	GO:0016628
CL29356.Contig1_All	GO:0031224	GO:0010035	GO:0000902	GO:0015698	GO:0006873	GO:0005254	GO:0044431
CL29360.Contig1_All	GO:0006259	GO:0046872	GO:0043234	GO:0032501	GO:0007049	GO:0009132	GO:0016728
CL29361.Contig1_All	GO:0009987	GO:0044238	GO:0003676	GO:0043170	GO:0044464
CL29362.Contig1_All	GO:0006259	GO:0003676
CL29367.Contig1_All	GO:0003723	GO:0010467	GO:0015935	GO:0016020	GO:0031981	GO:0005198
CL29375.Contig1_All	GO:0003824
CL29384.Contig1_All	GO:0016462	GO:0032559	GO:0009536
CL29385.Contig1_All	GO:0046914
CL29387.Contig1_All	GO:0019538	GO:0031410	GO:0004175
CL29390.Contig1_All	GO:0031410	GO:0043231
CL29391.Contig1_All	GO:0043231
CL29394.Contig1_All	GO:0005515	GO:0050896	GO:0044267
CL29395.Contig1_All	GO:0031420	GO:0016301	GO:0006007
CL29403.Contig1_All	GO:0044464
CL29405.Contig1_All	GO:0044267	GO:0050896	GO:0005515	GO:0043231
CL29406.Contig1_All	GO:0004672	GO:0006464	GO:0032559
CL29414.Contig1_All	GO:0044464	GO:0032561	GO:0035556
CL29415.Contig1_All	GO:0005488
CL29416.Contig1_All	GO:0003676	GO:0046914
CL29420.Contig1_All	GO:0003676
CL29423.Contig1_All	GO:0032559	GO:0043232
CL29424.Contig1_All	GO:0008152	GO:0016703
CL29425.Contig1_All	GO:0016628	GO:0046914	GO:0016798	GO:0008152
CL29427.Contig1_All	GO:0015833	GO:0044464
CL29431.Contig1_All	GO:0015405	GO:0006810	GO:0044464	GO:0017111	GO:0000166
CL29432.Contig1_All	GO:0044464	GO:0005488	GO:0004518
CL29433.Contig1_All	GO:0016879	GO:0046983	GO:0032446	GO:0008641	GO:0032559
CL29434.Contig1_All	GO:0044444
CL29435.Contig1_All	GO:0044464	GO:0046914
CL29439.Contig1_All	GO:0016044	GO:0015031	GO:0044464	GO:0005515
CL29444.Contig1_All	GO:0010035	GO:0016755	GO:0016747	GO:0043169	GO:0043043
CL29453.Contig1_All	GO:0009987	GO:0048580	GO:0009628	GO:0008152
CL29457.Contig1_All	GO:0016741	GO:0033036
CL29462.Contig1_All	GO:0006952	GO:0043231	GO:0043234	GO:0023033	GO:0009908	GO:0007602	GO:0009639	GO:0010557
CL29463.Contig1_All	GO:0006259	GO:0051234	GO:0015604	GO:0046914	GO:0003676	GO:0031224	GO:0017111	GO:0032559
CL29467.Contig1_All	GO:0015077	GO:0046873	GO:0015299	GO:0031224	GO:0006812
CL29469.Contig1_All	GO:0006950	GO:0004721
CL29472.Contig1_All	GO:0016868	GO:0044464	GO:0019725
CL29473.Contig1_All	GO:0009526	GO:0004175	GO:0046914	GO:0016485	GO:0009532	GO:0005576	GO:0010038
CL29474.Contig1_All	GO:0009197	GO:0016776	GO:0031981	GO:0009212	GO:0032559
CL29479.Contig1_All	GO:0016020	GO:0043231
CL29482.Contig1_All	GO:0009987
CL29483.Contig1_All	GO:0046914	GO:0043231
CL29484.Contig1_All	GO:0000166
CL29485.Contig1_All	GO:0016020
CL29491.Contig1_All	GO:0010467	GO:0030529	GO:0031410
CL29492.Contig1_All	GO:0006810	GO:0005840	GO:0009267	GO:0000325	GO:0009416	GO:0046914	GO:0019725	GO:0004601	GO:0009526	GO:0042579	GO:0016020
CL29497.Contig1_All	GO:0003676	GO:0004175	GO:0031981	GO:0016628	GO:0009536	GO:0019538	GO:0006351
CL29501.Contig1_All	GO:0016887
CL29502.Contig1_All	GO:0044238	GO:0005618	GO:0015929	GO:0043167	GO:0043231
CL29503.Contig1_All	GO:0004872	GO:0006952	GO:0023060	GO:0012501	GO:0044425	GO:0032559
CL29506.Contig1_All	GO:0019538	GO:0009532	GO:0070011
CL29509.Contig1_All	GO:0044238	GO:0003824
CL29512.Contig1_All	GO:0003676	GO:0004518
CL29513.Contig1_All	GO:0048193	GO:0044431
CL29516.Contig1_All	GO:0046914
CL29520.Contig1_All	GO:0010468	GO:0046914	GO:0001071	GO:0044464
CL29523.Contig1_All	GO:0004673	GO:0006468	GO:0010468	GO:0004930	GO:0007602	GO:0042802	GO:0006351	GO:0044464	GO:0050877	GO:0032559
CL29525.Contig1_All	GO:0019321	GO:0016773	GO:0043231	GO:0019206
CL29528.Contig1_All	GO:0010468	GO:0043234	GO:0043231
CL29531.Contig1_All	GO:0009532	GO:0016884	GO:0010467	GO:0016787
CL29532.Contig1_All	GO:0031410
CL29537.Contig1_All	GO:0004518	GO:0006399
CL29539.Contig1_All	GO:0044238	GO:0046872	GO:0004629	GO:0060089	GO:0023060
CL29543.Contig1_All	GO:0016799	GO:0044444	GO:0046108
CL29549.Contig1_All	GO:0017111
CL29551.Contig1_All	GO:0016790	GO:0019941	GO:0019783
CL29557.Contig1_All	GO:0008135
CL29559.Contig1_All	GO:0016788	GO:0000002	GO:0032559	GO:0009536	GO:0003690	GO:0006281
CL29561.Contig1_All	GO:0043231
CL29563.Contig1_All	GO:0044425
CL29565.Contig1_All	GO:0042626	GO:0006810	GO:0031224	GO:0032559	GO:0009536
CL29567.Contig1_All	GO:0042579	GO:0004468
CL29568.Contig1_All	GO:0016740
CL29571.Contig1_All	GO:0043231	GO:0005488
CL29577.Contig1_All	GO:0004386	GO:0042623	GO:0022402	GO:0032559	GO:0006310
CL29579.Contig1_All	GO:0005789	GO:0006497	GO:0016740
CL29582.Contig1_All	GO:0046914	GO:0003824	GO:0043231
CL29583.Contig1_All	GO:0016747	GO:0031224
CL29585.Contig1_All	GO:0034728	GO:0043231
CL29588.Contig1_All	GO:0010033	GO:0004672	GO:0050789	GO:0009987	GO:0005488
CL29590.Contig1_All	GO:0010468	GO:0003676	GO:0001071	GO:0043231
CL29594.Contig1_All	GO:0009987	GO:0004674	GO:0000166
CL29597.Contig1_All	GO:0016021	GO:0031410	GO:0005783
CL29598.Contig1_All	GO:0043231
CL29600.Contig1_All	GO:0046872	GO:0043647	GO:0051766	GO:0006950	GO:0043231	GO:0051765	GO:0032559
CL29601.Contig1_All	GO:0004871	GO:0004672	GO:0043170	GO:0000166
CL29603.Contig1_All	GO:0010468	GO:0006351	GO:0003676	GO:0001071	GO:0043231
CL29608.Contig1_All	GO:0043231
CL29610.Contig1_All	GO:0044464	GO:0046914
CL29612.Contig1_All	GO:0016741
CL29624.Contig1_All	GO:0003676	GO:0001522	GO:0016866	GO:0006399
CL29626.Contig1_All	GO:0005488	GO:0016787
CL29629.Contig1_All	GO:0044238	GO:0016787
CL29631.Contig1_All	GO:0003676	GO:0009532	GO:0032991
CL29632.Contig1_All	GO:0031224	GO:0006810	GO:0022857
CL29633.Contig1_All	GO:0010468	GO:0003676	GO:0043231
CL29638.Contig1_All	GO:0044464	GO:0006658
CL29639.Contig1_All	GO:0043231
CL29641.Contig1_All	GO:0016491	GO:0005506
CL29642.Contig1_All	GO:0006760	GO:0016881	GO:0032559
CL29645.Contig1_All	GO:0043623	GO:0009534
CL29648.Contig1_All	GO:0005488
CL29652.Contig1_All	GO:0016740
CL29653.Contig1_All	GO:0046914
CL29658.Contig1_All	GO:0016772
CL29660.Contig1_All	GO:0043623	GO:0043231	GO:0016020	GO:0017006
CL29661.Contig1_All	GO:0016628	GO:0019538	GO:0005488	GO:0004175
CL29662.Contig1_All	GO:0046872
CL29664.Contig1_All	GO:0060089	GO:0008152	GO:0016628	GO:0023060
CL29667.Contig1_All	GO:0008152	GO:0004497	GO:0005506
CL29670.Contig1_All	GO:0010467	GO:0003676	GO:0070566
CL29671.Contig1_All	GO:0003723	GO:0010467	GO:0030529	GO:0005198
CL29673.Contig1_All	GO:0031224
CL29677.Contig1_All	GO:0008152	GO:0016787
CL29680.Contig1_All	GO:0008252	GO:0043231	GO:0043169
CL29687.Contig1_All	GO:0003676	GO:0031981	GO:0009409	GO:0010468	GO:0009908	GO:0006350
CL29690.Contig1_All	GO:0003676	GO:0008408
CL29691.Contig1_All	GO:0006464
CL29692.Contig1_All	GO:0016020	GO:0004091	GO:0005515	GO:0006629
CL29694.Contig1_All	GO:0044237	GO:0004030	GO:0009536
CL29702.Contig1_All	GO:0000166
CL29704.Contig1_All	GO:0003824
CL29710.Contig1_All	GO:0015662	GO:0000166	GO:0008152	GO:0006812	GO:0016020
CL29712.Contig1_All	GO:0006810
CL29714.Contig1_All	GO:0046914	GO:0004721	GO:0004518	GO:0022403	GO:0043231	GO:0006281
CL29717.Contig1_All	GO:0009526	GO:0009534
CL29718.Contig1_All	GO:0046872
CL29721.Contig1_All	GO:0006464	GO:0043231	GO:0031224	GO:0035250
CL29723.Contig1_All	GO:0016209	GO:0005506	GO:0006950	GO:0043231	GO:0016787	GO:0006396
CL29724.Contig1_All	GO:0006476	GO:0043231	GO:0003824
CL29727.Contig1_All	GO:0010468	GO:0003677	GO:0001071	GO:0043231
CL29728.Contig1_All	GO:0043231	GO:0016020	GO:0050136	GO:0022904
CL29729.Contig1_All	GO:0016628	GO:0044464	GO:0008152	GO:0016787
CL29732.Contig1_All	GO:0044238	GO:0016788	GO:0044464
CL29742.Contig1_All	GO:0009725	GO:0005488	GO:0000902	GO:0005618
CL29743.Contig1_All	GO:0005488	GO:0016787
CL29750.Contig1_All	GO:0043231
CL29757.Contig1_All	GO:0005488	GO:0031981	GO:0006261	GO:0000904
CL29762.Contig1_All	GO:0031224
CL29765.Contig1_All	GO:0031224
CL29766.Contig1_All	GO:0044464	GO:0015833	GO:0015197
CL29769.Contig1_All	GO:0030554	GO:0006743	GO:0004497	GO:0043231
CL29772.Contig1_All	GO:0070011	GO:0046914
CL29779.Contig1_All	GO:0003824	GO:0023033	GO:0043231
CL29782.Contig1_All	GO:0016301	GO:0016020
CL29784.Contig1_All	GO:0005488
CL29785.Contig1_All	GO:0016620	GO:0044237
CL29792.Contig1_All	GO:0006810	GO:0031224
CL29793.Contig1_All	GO:0008194	GO:0043231
CL29795.Contig1_All	GO:0031461	GO:0042254	GO:0030684
CL29799.Contig1_All	GO:0048037	GO:0008152	GO:0016020
CL29802.Contig1_All	GO:0031420	GO:0016301	GO:0009532	GO:0010038	GO:0032559	GO:0006007
CL29803.Contig1_All	GO:0005488
CL29805.Contig1_All	GO:0043231
CL29809.Contig1_All	GO:0006091	GO:0005488
CL29812.Contig1_All	GO:0005576	GO:0060089	GO:0005618
CL29815.Contig1_All	GO:0006412	GO:0017111	GO:0031981	GO:0009532	GO:0043232	GO:0009526	GO:0008135	GO:0016740	GO:0032561	GO:0009534	GO:0005576
CL29819.Contig1_All	GO:0042802
CL29829.Contig1_All	GO:0005576	GO:0004866
CL29833.Contig1_All	GO:0004672	GO:0006464	GO:0032559
CL29834.Contig1_All	GO:0010467	GO:0030529	GO:0005198
CL29839.Contig1_All	GO:0044464
CL29844.Contig1_All	GO:0030554	GO:0046872	GO:0005743	GO:0008152	GO:0050136
CL29847.Contig1_All	GO:0010467	GO:0009536	GO:0005198	GO:0033279
CL29852.Contig1_All	GO:0031224
CL29854.Contig1_All	GO:0003006
CL29856.Contig1_All	GO:0010467	GO:0030529	GO:0005198
CL29858.Contig1_All	GO:0019866	GO:0006810	GO:0031224
CL29859.Contig1_All	GO:0009536	GO:0004601	GO:0009657	GO:0004812	GO:0006418	GO:0003006	GO:0005506	GO:0006950	GO:0032559
CL29869.Contig1_All	GO:0010467	GO:0022613	GO:0043229	GO:0030529	GO:0005198
CL29874.Contig1_All	GO:0043178	GO:0040007	GO:0000152	GO:0009755	GO:0045013	GO:0042562	GO:0009555	GO:0009607	GO:0019941	GO:0048437
CL29876.Contig1_All	GO:0003723	GO:0009642	GO:0006950	GO:0010467	GO:0022613	GO:0015934	GO:0005198
CL29878.Contig1_All	GO:0016301	GO:0005515	GO:0016020
CL29884.Contig1_All	GO:0048037	GO:0046914	GO:0009687	GO:0017038	GO:0009756	GO:0042040	GO:0009755	GO:0016846	GO:0009108	GO:0006970	GO:0006952
CL29888.Contig1_All	GO:0010468	GO:0046914	GO:0009268	GO:0001071	GO:0043231	GO:0010038
CL29889.Contig1_All	GO:0006464	GO:0016301	GO:0016020	GO:0032559
CL29892.Contig1_All	GO:0006464	GO:0004672	GO:0043231	GO:0016020	GO:0032559
CL29896.Contig1_All	GO:0043231
CL29899.Contig1_All	GO:0008152	GO:0016628
CL29902.Contig1_All	GO:0006476	GO:0046914	GO:0043231	GO:0009292	GO:0003824
CL29903.Contig1_All	GO:0006464	GO:0030246	GO:0004713	GO:0008037	GO:0032559
CL29904.Contig1_All	GO:0043167	GO:0005976	GO:0016160
CL29912.Contig1_All	GO:0006464	GO:0004702	GO:0032559
CL29915.Contig1_All	GO:0043169
CL29918.Contig1_All	GO:0044464	GO:0019538	GO:0004175
CL29919.Contig1_All	GO:0044464	GO:0046914
CL29923.Contig1_All	GO:0043231
CL29929.Contig1_All	GO:0009314	GO:0019684	GO:0009725	GO:0004175	GO:0009668	GO:0009536	GO:0043623	GO:0019538	GO:0009630
CL29932.Contig1_All	GO:0051234	GO:0005746	GO:0006091
CL29933.Contig1_All	GO:0016628	GO:0022891	GO:0008152	GO:0031224	GO:0006810
CL29934.Contig1_All	GO:0006259	GO:0003676
CL29935.Contig1_All	GO:0003676	GO:0008152	GO:0006950	GO:0016667	GO:0009536
CL29936.Contig1_All	GO:0010467	GO:0015935	GO:0009536	GO:0005198
CL29939.Contig1_All	GO:0015927	GO:0005984
CL29942.Contig1_All	GO:0031224	GO:0048437	GO:0043234	GO:0009725	GO:0042626	GO:0043479	GO:0009926	GO:0032535	GO:0015562	GO:0031410	GO:0009630	GO:0048528	GO:0009639	GO:0032559
CL29943.Contig1_All	GO:0004560
CL29944.Contig1_All	GO:0044464	GO:0017111	GO:0032559
CL29954.Contig1_All	GO:0030384	GO:0005789	GO:0006497	GO:0016740
CL29955.Contig1_All	GO:0005488
CL29956.Contig1_All	GO:0003747	GO:0016787	GO:0006412	GO:0044424
CL29957.Contig1_All	GO:0009987	GO:0005488
CL29962.Contig1_All	GO:0010033	GO:0005488	GO:0023033	GO:0015036	GO:0019725
CL29963.Contig1_All	GO:0003824
CL29967.Contig1_All	GO:0050896	GO:0031224
CL29968.Contig1_All	GO:0060255	GO:0032446	GO:0019787	GO:0032559
CL29973.Contig1_All	GO:0017111	GO:0016020	GO:0015893	GO:0050832	GO:0015082	GO:0071365	GO:0032559	GO:0009814	GO:0019762	GO:0000041	GO:0009526	GO:0052482
CL29974.Contig1_All	GO:0003824	GO:0005488
CL29978.Contig1_All	GO:0006464	GO:0004702	GO:0044464	GO:0032559
CL29982.Contig1_All	GO:0044464	GO:0019538	GO:0004180
CL29983.Contig1_All	GO:0009639	GO:0043231
CL29984.Contig1_All	GO:0016671	GO:0043170
CL29985.Contig1_All	GO:0003676	GO:0046872
CL29990.Contig1_All	GO:0016301
CL29996.Contig1_All	GO:0034613
CL29997.Contig1_All	GO:0006810	GO:0005488	GO:0003824
CL3.Contig1_All	GO:0005488
CL3.Contig2_All	GO:0009987	GO:0005488	GO:0003824
CL3.Contig3_All	GO:0009987	GO:0005488	GO:0016301
CL30.Contig2_All	GO:0031410
CL30.Contig3_All	GO:0031410
CL30.Contig4_All	GO:0031410
CL30000.Contig1_All	GO:0006259	GO:0008135
CL30001.Contig1_All	GO:0030554	GO:0016667	GO:0016655	GO:0019725	GO:0006091	GO:0044424
CL30006.Contig1_All	GO:0016776	GO:0009117	GO:0032559	GO:0044424
CL30012.Contig1_All	GO:0060089	GO:0009314	GO:0005488
CL30015.Contig1_All	GO:0031224	GO:0042625	GO:0032787	GO:0009206	GO:0006811	GO:0016713	GO:0005506	GO:0032559
CL30020.Contig1_All	GO:0030005	GO:0005768	GO:0015082	GO:0006811	GO:0051139	GO:0010038
CL30022.Contig1_All	GO:0004672
CL30024.Contig1_All	GO:0000785	GO:0003676	GO:0034728	GO:0043231
CL30026.Contig1_All	GO:0004871	GO:0006464	GO:0004672	GO:0005618	GO:0031224	GO:0016628	GO:0007167	GO:0032559
CL30027.Contig1_All	GO:0005515	GO:0044464
CL30030.Contig1_All	GO:0003676	GO:0043231	GO:0004527
CL30032.Contig1_All	GO:0008152	GO:0016614	GO:0043231
CL30035.Contig1_All	GO:0004672	GO:0006464	GO:0032559
CL30036.Contig1_All	GO:0060089	GO:0009314	GO:0005488	GO:0016020
CL30043.Contig1_All	GO:0006464	GO:0004713	GO:0044464	GO:0032559
CL30047.Contig1_All	GO:0005488
CL30054.Contig1_All	GO:0032561	GO:0043231
CL30055.Contig1_All	GO:0006810	GO:0043231
CL30056.Contig1_All	GO:0010038	GO:0009206	GO:0031227	GO:0000041	GO:0019829	GO:0030005	GO:0070838	GO:0032559
CL30059.Contig1_All	GO:0005488	GO:0022892	GO:0043231	GO:0006631
CL30065.Contig1_All	GO:0005488
CL30069.Contig1_All	GO:0016020
CL30073.Contig1_All	GO:0035556	GO:0005624	GO:0048193	GO:0032561	GO:0043231	GO:0016020	GO:0031410	GO:0015031
CL30074.Contig1_All	GO:0004175	GO:0019538	GO:0005618	GO:0043231	GO:0005576	GO:0016020
CL30075.Contig1_All	GO:0050896	GO:0046914	GO:0051540	GO:0005515	GO:0044267	GO:0009536
CL30076.Contig1_All	GO:0006464	GO:0004674	GO:0032559
CL30090.Contig1_All	GO:0006259	GO:0003676
CL30092.Contig1_All	GO:0006464	GO:0006950	GO:0004672	GO:0043231	GO:0032559
CL30095.Contig1_All	GO:0004672	GO:0000166
CL30097.Contig1_All	GO:0070838	GO:0005249	GO:0005515	GO:0016020	GO:0005217
CL301.Contig1_All	GO:0016413
CL301.Contig2_All	GO:0032446	GO:0005488	GO:0019787
CL30102.Contig1_All	GO:0004672	GO:0006464	GO:0032559
CL30104.Contig1_All	GO:0009536	GO:0005515
CL30105.Contig1_All	GO:0051536	GO:0016836
CL30107.Contig1_All	GO:0019538	GO:0045165	GO:0003006	GO:0004197	GO:0016020
CL30110.Contig1_All	GO:0008641	GO:0010260	GO:0006464	GO:0044248
CL30113.Contig1_All	GO:0043231	GO:0006901	GO:0010468	GO:0016491	GO:0009755	GO:0030117	GO:0005515	GO:0035091
CL30125.Contig1_All	GO:0009536
CL30126.Contig1_All	GO:0019866	GO:0046907	GO:0043231	GO:0031224
CL30133.Contig1_All	GO:0004812	GO:0046872	GO:0043234	GO:0003723	GO:0006418	GO:0032559	GO:0044424
CL30135.Contig1_All	GO:0044464
CL30140.Contig1_All	GO:0031410
CL30142.Contig1_All	GO:0005488	GO:0006259	GO:0048608	GO:0007275
CL30143.Contig1_All	GO:0006351	GO:0003676	GO:0019104	GO:0009536	GO:0006281
CL30144.Contig1_All	GO:0016741	GO:0010038	GO:0043231
CL30150.Contig1_All	GO:0006810	GO:0031224
CL30153.Contig1_All	GO:0016020
CL30155.Contig1_All	GO:0019897	GO:0031461
CL30162.Contig1_All	GO:0046914	GO:0019941	GO:0016790	GO:0043231	GO:0070011
CL30163.Contig1_All	GO:0005488
CL30165.Contig1_All	GO:0003676	GO:0034061	GO:0006260
CL30166.Contig1_All	GO:0010468	GO:0006351	GO:0004871	GO:0003676	GO:0043231	GO:0023060	GO:0016772
CL30169.Contig1_All	GO:0031224	GO:0005618	GO:0043231
CL30170.Contig1_All	GO:0006351	GO:0030528	GO:0003676	GO:0045449	GO:0043231
CL30172.Contig1_All	GO:0016741	GO:0009536
CL30175.Contig1_All	GO:0012501	GO:0006950	GO:0032559
CL30176.Contig1_All	GO:0006950
CL30179.Contig1_All	GO:0030554	GO:0005743	GO:0016651	GO:0008152
CL30182.Contig1_All	GO:0043169	GO:0009108	GO:0016301	GO:0005515	GO:0009536
CL30184.Contig1_All	GO:0000152	GO:0048856	GO:0009791
CL30186.Contig1_All	GO:0004674	GO:0000166
CL30192.Contig1_All	GO:0003006	GO:0010467	GO:0015934	GO:0031981	GO:0005198
CL30196.Contig1_All	GO:0009536
CL30197.Contig1_All	GO:0010468	GO:0001071	GO:0043231	GO:0044444
CL30199.Contig1_All	GO:0005543
CL302.Contig1_All	GO:0005488	GO:0016301
CL30202.Contig1_All	GO:0005488
CL30204.Contig1_All	GO:0010468	GO:0006351	GO:0003677	GO:0001071	GO:0043231
CL30205.Contig1_All	GO:0009725	GO:0006464	GO:0004672	GO:0043231	GO:0044444	GO:0032559
CL30206.Contig1_All	GO:0060089	GO:0010468	GO:0005488	GO:0009639	GO:0044424
CL30207.Contig1_All	GO:0003676	GO:0043170
CL30209.Contig1_All	GO:0044464	GO:0046914
CL30215.Contig1_All	GO:0003676	GO:0005515
CL30216.Contig1_All	GO:0006000	GO:0043231	GO:0032559
CL30222.Contig1_All	GO:0044444
CL30226.Contig1_All	GO:0046907	GO:0031224	GO:0043231
CL30232.Contig1_All	GO:0031225	GO:0031410
CL30235.Contig1_All	GO:0009532	GO:0016616	GO:0008652	GO:0000166	GO:0003006	GO:0016836
CL30238.Contig1_All	GO:0048869	GO:0043231	GO:0009933	GO:0010468	GO:0009943	GO:0009799	GO:0001071	GO:0003677	GO:0006351
CL30239.Contig1_All	GO:0005488	GO:0016491	GO:0006810	GO:0009987	GO:0031410
CL30244.Contig1_All	GO:0008287	GO:0019888	GO:0043231	GO:0008320	GO:0031224	GO:0006886	GO:0023060
CL30248.Contig1_All	GO:0003676
CL30255.Contig1_All	GO:0016020	GO:0030258	GO:0016757
CL30256.Contig1_All	GO:0046914	GO:0003676	GO:0042623	GO:0032559	GO:0009536
CL30258.Contig1_All	GO:0005515	GO:0006970	GO:0009738
CL30259.Contig1_All	GO:0044444	GO:0016020
CL30265.Contig1_All	GO:0003824
CL30267.Contig1_All	GO:0016757	GO:0043231
CL30273.Contig1_All	GO:0043169	GO:0006464	GO:0004721	GO:0031981
CL30275.Contig1_All	GO:0003824	GO:0046914
CL30280.Contig1_All	GO:0004812	GO:0044444	GO:0006418	GO:0032559
CL303.Contig1_All	GO:0016628	GO:0022891	GO:0008152	GO:0031224	GO:0006810
CL303.Contig2_All	GO:0070838	GO:0005249	GO:0005515	GO:0031224	GO:0005217	GO:0000166
CL309.Contig1_All	GO:0043231
CL309.Contig4_All	GO:0009536
CL31.Contig1_All	GO:0012501	GO:0006952	GO:0023060	GO:0004872	GO:0044425	GO:0016462	GO:0032559
CL31.Contig2_All	GO:0012501	GO:0006952	GO:0023060	GO:0004872	GO:0044425	GO:0016462	GO:0032559
CL313.Contig1_All	GO:0000325	GO:0043169	GO:0004091	GO:0009581	GO:0009657	GO:0009630
CL318.Contig1_All	GO:0043231	GO:0044260	GO:0042623	GO:0004386	GO:0003006	GO:0032559
CL32.Contig10_All	GO:0043231
CL32.Contig11_All	GO:0043231
CL32.Contig12_All	GO:0043231
CL32.Contig1_All	GO:0043231
CL32.Contig2_All	GO:0043231
CL32.Contig3_All	GO:0043231
CL32.Contig4_All	GO:0043231
CL32.Contig5_All	GO:0043231
CL32.Contig6_All	GO:0043231
CL32.Contig7_All	GO:0043231
CL32.Contig8_All	GO:0043231
CL32.Contig9_All	GO:0043231
CL321.Contig1_All	GO:0009314	GO:0003676	GO:0004468	GO:0009292	GO:0046914	GO:0005667	GO:0016570	GO:0008134
CL322.Contig1_All	GO:0044444
CL3254.Contig1_All	GO:0019866	GO:0006071	GO:0016901	GO:0043234	GO:0043231	GO:0022904
CL3263.Contig1_All	GO:0017111	GO:0005488
CL328.Contig1_All	GO:0016787
CL328.Contig2_All	GO:0016787
CL3283.Contig1_All	GO:0010468	GO:0006351	GO:0003676	GO:0001071	GO:0043231
CL33.Contig1_All	GO:0003824
CL33.Contig3_All	GO:0003676	GO:0055029	GO:0006305	GO:0034062	GO:0044451	GO:0016246
CL3310.Contig1_All	GO:0019538	GO:0005488	GO:0004175
CL332.Contig1_All	GO:0010467	GO:0003676	GO:0034062
CL3322.Contig1_All	GO:0042083	GO:0009177	GO:0016646	GO:0006544
CL3331.Contig1_All	GO:0009314	GO:0030313	GO:0007166	GO:0008066	GO:0006810	GO:0031224	GO:0005231	GO:0006875
CL334.Contig1_All	GO:0003676
CL3362.Contig1_All	GO:0009526
CL3391.Contig1_All	GO:0016842	GO:0009168
CL3400.Contig1_All	GO:0005088
CL341.Contig1_All	GO:0043231
CL3410.Contig1_All	GO:0003676
CL342.Contig1_All	GO:0015893	GO:0015405	GO:0015604	GO:0031224	GO:0017111	GO:0032559
CL342.Contig2_All	GO:0051234	GO:0015405	GO:0015604	GO:0031224	GO:0017111	GO:0032559
CL3423.Contig1_All	GO:0006464	GO:0023060	GO:0004674	GO:0032559
CL3423.Contig2_All	GO:0006464	GO:0023060	GO:0004674	GO:0032559
CL3434.Contig1_All	GO:0016491
CL344.Contig2_All	GO:0010468	GO:0006351	GO:0003677	GO:0001071	GO:0043231
CL3444.Contig1_All	GO:0009314	GO:0043169	GO:0051536	GO:0031323	GO:0009532	GO:0009526	GO:0015930	GO:0006536	GO:0005576	GO:0043094
CL3454.Contig1_All	GO:0043231
CL3463.Contig1_All	GO:0044464	GO:0046914
CL347.Contig1_All	GO:0005488	GO:0022892	GO:0043231	GO:0030119	GO:0015031
CL347.Contig2_All	GO:0046872
CL347.Contig3_All	GO:0046872
CL347.Contig4_All	GO:0005488	GO:0022892	GO:0043231	GO:0030119	GO:0015031
CL3473.Contig1_All	GO:0016491	GO:0043231	GO:0044444	GO:0008152	GO:0016829
CL3481.Contig1_All	GO:0044464	GO:0008324	GO:0006812
CL35.Contig1_All	GO:0008168
CL35.Contig2_All	GO:0008168
CL3501.Contig1_All	GO:0030554	GO:0046914	GO:0006399	GO:0043231	GO:0016627
CL351.Contig1_All	GO:0006464	GO:0004702	GO:0016020	GO:0032559
CL351.Contig2_All	GO:0006464	GO:0004702	GO:0032559
CL3511.Contig1_All	GO:0003824	GO:0043231	GO:0032559
CL352.Contig1_All	GO:0008233
CL352.Contig2_All	GO:0019538	GO:0004175
CL352.Contig3_All	GO:0016787
CL3520.Contig1_All	GO:0003676	GO:0046914
CL3540.Contig1_All	GO:0043231	GO:0033036
CL3540.Contig2_All	GO:0043231	GO:0033036
CL355.Contig2_All	GO:0008152	GO:0005515	GO:0043231
CL3550.Contig1_All	GO:0043231
CL3562.Contig1_All	GO:0015405	GO:0015604	GO:0044464	GO:0017111	GO:0032559
CL3590.Contig1_All	GO:0005488	GO:0006396	GO:0043231
CL3601.Contig1_All	GO:0031224	GO:0015918	GO:0004888
CL3606.Contig1_All	GO:0006486	GO:0016740
CL361.Contig2_All	GO:0006464	GO:0043231	GO:0016020	GO:0004674	GO:0032559
CL3611.Contig1_All	GO:0043231
CL3616.Contig1_All	GO:0019842	GO:0006633	GO:0009725	GO:0048507	GO:0003006	GO:0016421	GO:0016020	GO:0032559
CL362.Contig1_All	GO:0048827	GO:0006606	GO:0006350
CL3622.Contig1_All	GO:0005488
CL3627.Contig1_All	GO:0003676	GO:0044464	GO:0046914
CL364.Contig1_All	GO:0009056
CL364.Contig2_All	GO:0009056
CL3641.Contig1_All	GO:0009527	GO:0009658
CL3655.Contig1_All	GO:0031225	GO:0031410
CL3665.Contig1_All	GO:0031224	GO:0006810	GO:0043231
CL3675.Contig1_All	GO:0016109	GO:0016787	GO:0016705	GO:0009536
CL3681.Contig1_All	GO:0016020
CL369.Contig1_All	GO:0032011	GO:0044464	GO:0005083
CL3691.Contig1_All	GO:0044237	GO:0016020	GO:0050896	GO:0016802	GO:0043231
CL3695.Contig1_All	GO:0009887	GO:0003676	GO:0040034	GO:0048827	GO:0003006	GO:0048869
CL3702.Contig1_All	GO:0009526	GO:0043234	GO:0016421	GO:0009532	GO:0006631
CL3705.Contig1_All	GO:0043231
CL3705.Contig2_All	GO:0043231
CL3714.Contig1_All	GO:0016020	GO:0016791	GO:0046872
CL3716.Contig1_All	GO:0043231
CL372.Contig1_All	GO:0016741
CL3733.Contig1_All	GO:0003006
CL3742.Contig1_All	GO:0016881	GO:0060255	GO:0006464
CL375.Contig1_All	GO:0043231
CL3752.Contig1_All	GO:0003676
CL3763.Contig1_All	GO:0005488
CL3787.Contig1_All	GO:0044459	GO:0009826	GO:0000904	GO:0034593
CL3791.Contig1_All	GO:0009553	GO:0031461	GO:0031981
CL3800.Contig1_All	GO:0046914
CL381.Contig3_All	GO:0046914
CL3810.Contig1_All	GO:0031224	GO:0009767	GO:0004175	GO:0046914	GO:0009668	GO:0042623	GO:0044257	GO:0009526	GO:0009534	GO:0044436	GO:0032559
CL3812.Contig1_All	GO:0004175	GO:0005840	GO:0031224	GO:0032559	GO:0043169	GO:0000502	GO:0000041	GO:0019941	GO:0009534	GO:0043682	GO:0009206
CL3816.Contig1_All	GO:0009888	GO:0023060	GO:0009908	GO:0040007	GO:0003824
CL382.Contig1_All	GO:0005515
CL382.Contig2_All	GO:0003676	GO:0005515
CL3823.Contig1_All	GO:0005488	GO:0004871	GO:0031224	GO:0005741	GO:0006612
CL3825.Contig1_All	GO:0044464
CL3830.Contig1_All	GO:0044238	GO:0004553	GO:0044464	GO:0005488
CL3834.Contig1_All	GO:0005515
CL3838.Contig1_All	GO:0048507	GO:0032507	GO:0009653	GO:0003006	GO:0040007	GO:0006996
CL384.Contig1_All	GO:0009725	GO:0005249	GO:0005515	GO:0031224	GO:0006873	GO:0030001	GO:0000166
CL3851.Contig1_All	GO:0016879	GO:0032446	GO:0032559
CL3851.Contig2_All	GO:0016879	GO:0032446	GO:0032559
CL3853.Contig1_All	GO:0046914	GO:0019318	GO:0016616
CL3856.Contig1_All	GO:0009536
CL3864.Contig1_All	GO:0001510	GO:0005488	GO:0016604	GO:0009536	GO:0008757	GO:0003006
CL3865.Contig1_All	GO:0006952	GO:0009987	GO:0000166
CL3873.Contig1_All	GO:0004672	GO:0006464	GO:0032559
CL3874.Contig1_All	GO:0043231
CL3875.Contig1_All	GO:0008152	GO:0043231	GO:0016740
CL3883.Contig1_All	GO:0006476	GO:0005488	GO:0043231	GO:0016811	GO:0009292	GO:0009611	GO:0016564	GO:0016570	GO:0007275	GO:0006350
CL3884.Contig1_All	GO:0006464	GO:0016301	GO:0032559	GO:0009536
CL3885.Contig1_All	GO:0031224	GO:0009206	GO:0046873	GO:0019829	GO:0070838	GO:0032559
CL3893.Contig1_All	GO:0044464
CL3903.Contig1_All	GO:0030554	GO:0006743	GO:0004497	GO:0043231
CL3905.Contig1_All	GO:0006464	GO:0016301	GO:0016020	GO:0032559
CL3926.Contig1_All	GO:0017111	GO:0003676	GO:0006305	GO:0032559	GO:0016246
CL3933.Contig1_All	GO:0046914	GO:0048193	GO:0006950	GO:0012507	GO:0009536	GO:0015031
CL3935.Contig1_All	GO:0043231	GO:0010467	GO:0030529	GO:0005198
CL394.Contig1_All	GO:0009536
CL3944.Contig1_All	GO:0006379	GO:0003723	GO:0043231	GO:0009908	GO:0045087	GO:0008168	GO:0035195	GO:0016246
CL3953.Contig1_All	GO:0017111	GO:0044464	GO:0016192	GO:0000166
CL3963.Contig1_All	GO:0043231
CL3965.Contig1_All	GO:0051234	GO:0005088	GO:0000911	GO:0070882	GO:0043231	GO:0009791	GO:0044444
CL3966.Contig1_All	GO:0004871
CL3974.Contig1_All	GO:0044464
CL3975.Contig1_All	GO:0031410
CL3976.Contig1_All	GO:0008409	GO:0031086	GO:0000160	GO:0043231	GO:0009725	GO:0046914	GO:0010468	GO:0000902	GO:0009606	GO:0010586
CL398.Contig1_All	GO:0005488	GO:0006396	GO:0043231
CL3984.Contig1_All	GO:0010035	GO:0006950	GO:0009987	GO:0042126	GO:0043231
CL3985.Contig1_All	GO:0016020
CL3994.Contig1_All	GO:0005488
CL3995.Contig1_All	GO:0010467	GO:0044464
CL40.Contig1_All	GO:0031224	GO:0003824	GO:0043231
CL40.Contig3_All	GO:0031224	GO:0003824	GO:0043231
CL40.Contig5_All	GO:0031224	GO:0003824	GO:0043231
CL4004.Contig1_All	GO:0003676
CL401.Contig1_All	GO:0017111	GO:0043231	GO:0043234	GO:0010160	GO:0003676	GO:0010468	GO:0044444	GO:0006338	GO:0032559
CL4013.Contig1_All	GO:0043231
CL4016.Contig1_All	GO:0046914	GO:0043231	GO:0006886	GO:0003824	GO:0032559
CL402.Contig1_All	GO:0000166
CL4023.Contig1_All	GO:0016462	GO:0032559
CL4024.Contig1_All	GO:0005840	GO:0010467	GO:0005198
CL4025.Contig1_All	GO:0043231
CL4033.Contig1_All	GO:0044444	GO:0043231
CL4034.Contig1_All	GO:0005488	GO:0016020
CL4043.Contig1_All	GO:0006350
CL4053.Contig1_All	GO:0031224	GO:0016863	GO:0006066	GO:0043231
CL4055.Contig1_All	GO:0031410	GO:0003824
CL4065.Contig1_All	GO:0006351	GO:0046914
CL4083.Contig1_All	GO:0044260	GO:0005488	GO:0043231	GO:0010467	GO:0044444
CL4084.Contig1_All	GO:0044464	GO:0046914
CL4093.Contig1_All	GO:0031410	GO:0004091	GO:0005515	GO:0006629
CL4095.Contig1_All	GO:0043231	GO:0003824
CL41.Contig3_All	GO:0032559	GO:0006281
CL41.Contig5_All	GO:0032559	GO:0006281
CL41.Contig6_All	GO:0032559	GO:0009536	GO:0006281
CL4103.Contig1_All	GO:0003824	GO:0043231
CL4113.Contig1_All	GO:0031224	GO:0009534	GO:0048037	GO:0008152	GO:0003824
CL4114.Contig1_All	GO:0006595	GO:0016647	GO:0016641	GO:0016741
CL412.Contig1_All	GO:0000377	GO:0003676	GO:0016604	GO:0030529
CL412.Contig2_All	GO:0000377	GO:0003676	GO:0016604	GO:0030529
CL412.Contig3_All	GO:0000377	GO:0003676	GO:0016604	GO:0030529
CL412.Contig4_All	GO:0000377	GO:0003676	GO:0016604	GO:0030529
CL4122.Contig1_All	GO:0031224	GO:0006810
CL4125.Contig1_All	GO:0016702	GO:0006558	GO:0006570
CL4145.Contig1_All	GO:0006952	GO:0009987	GO:0000166
CL4146.Contig1_All	GO:0006464	GO:0030246	GO:0004672	GO:0008037	GO:0032559
CL4152.Contig1_All	GO:0046872
CL4155.Contig1_All	GO:0031410
CL4156.Contig1_All	GO:0006497	GO:0031090	GO:0031224
CL416.Contig2_All	GO:0006259	GO:0006351	GO:0030528	GO:0043231	GO:0031410
CL4162.Contig1_All	GO:0004871	GO:0006464	GO:0004672	GO:0032559
CL4167.Contig1_All	GO:0016709	GO:0008152	GO:0005506
CL4176.Contig1_All	GO:0016866	GO:0003676	GO:0043231	GO:0009451
CL4177.Contig1_All	GO:0005488	GO:0043229
CL418.Contig2_All	GO:0016772	GO:0009267	GO:0005488
CL4182.Contig1_All	GO:0009534
CL4197.Contig1_All	GO:0016740
CL4200.Contig1_All	GO:0016044	GO:0005515	GO:0005798	GO:0015031
CL4202.Contig1_All	GO:0009416	GO:0046914
CL4218.Contig1_All	GO:0016874
CL422.Contig1_All	GO:0006606	GO:0022892	GO:0005635
CL4230.Contig1_All	GO:0043169	GO:0043231	GO:0016891	GO:0008033
CL4232.Contig1_All	GO:0010468	GO:0043231
CL4234.Contig1_All	GO:0015291	GO:0044464	GO:0015893
CL4240.Contig1_All	GO:0044424	GO:0051748
CL4244.Contig1_All	GO:0010468	GO:0003676
CL4248.Contig1_All	GO:0009536
CL4250.Contig1_All	GO:0016020
CL4252.Contig1_All	GO:0005488
CL4258.Contig1_All	GO:0044464
CL4261.Contig1_All	GO:0003006	GO:0009536
CL4262.Contig1_All	GO:0009536	GO:0016407
CL4270.Contig1_All	GO:0034062	GO:0003676	GO:0043231	GO:0010467	GO:0017111	GO:0032559
CL4272.Contig1_All	GO:0017111	GO:0009668	GO:0009941	GO:0016765	GO:0032561	GO:0006772	GO:0003006
CL4274.Contig1_All	GO:0004857
CL4278.Contig1_All	GO:0009725	GO:0016020
CL4279.Contig1_All	GO:0005488
CL428.Contig2_All	GO:0009536
CL4282.Contig1_All	GO:0046914
CL4284.Contig1_All	GO:0035556	GO:0030313	GO:0007166	GO:0032561	GO:0008066	GO:0006810	GO:0031224	GO:0005231
CL4287.Contig1_All	GO:0043231	GO:0003006	GO:0034061
CL4288.Contig1_All	GO:0015669	GO:0005506	GO:0071941	GO:0022892
CL4294.Contig1_All	GO:0043234	GO:0032446	GO:0019787
CL4297.Contig1_All	GO:0016874
CL4298.Contig1_All	GO:0009536
CL43.Contig2_All	GO:0005488
CL43.Contig4_All	GO:0005488
CL4300.Contig1_All	GO:0016757	GO:0009987	GO:0016020
CL4304.Contig1_All	GO:0044267	GO:0031410	GO:0005515
CL4308.Contig1_All	GO:0010102	GO:0042562	GO:0048437	GO:0004871	GO:0009267	GO:0043178	GO:0031461	GO:0019941	GO:0009755	GO:0009555	GO:0019787	GO:0009607
CL4312.Contig1_All	GO:0019866	GO:0046907
CL4314.Contig1_All	GO:0008135	GO:0043234	GO:0043231	GO:0044444	GO:0006412
CL4318.Contig1_All	GO:0009756	GO:0035251	GO:0019203	GO:0005991	GO:0007275	GO:0042546	GO:0003006
CL432.Contig1_All	GO:0046872	GO:0016301	GO:0007186
CL4323.Contig1_All	GO:0004553	GO:0045229	GO:0005618	GO:0043231	GO:0044238
CL4324.Contig1_All	GO:0017111
CL4327.Contig1_All	GO:0032787	GO:0005506	GO:0016713	GO:0016712
CL4328.Contig1_All	GO:0048856	GO:0006350
CL4332.Contig1_All	GO:0003676	GO:0006259	GO:0000790	GO:0016628	GO:0010468	GO:0033554	GO:0008023	GO:0003006
CL4336.Contig1_All	GO:0043412	GO:0043231
CL4338.Contig1_All	GO:0006351	GO:0003676	GO:0001071	GO:0043231
CL4344.Contig1_All	GO:0019205	GO:0043231
CL4346.Contig1_All	GO:0006085	GO:0009526	GO:0005840	GO:0005488	GO:0009532	GO:0016418
CL4356.Contig1_All	GO:0031224	GO:0008320	GO:0006605	GO:0009657	GO:0009653	GO:0009707
CL4358.Contig1_All	GO:0031980	GO:0006952	GO:0006996	GO:0005840	GO:0010038	GO:0006457	GO:0046914	GO:0009536	GO:0005515	GO:0016020	GO:0032559
CL4362.Contig1_All	GO:0016301	GO:0031410	GO:0000166
CL4363.Contig1_All	GO:0008152
CL4366.Contig1_All	GO:0043231
CL4372.Contig1_All	GO:0004672	GO:0006464	GO:0032559
CL4373.Contig1_All	GO:0043231	GO:0048037	GO:0016783	GO:0000096
CL4375.Contig1_All	GO:0044464
CL4377.Contig1_All	GO:0004175	GO:0019538	GO:0032559	GO:0009536
CL438.Contig2_All	GO:0043231
CL4385.Contig1_All	GO:0044260	GO:0003676	GO:0010467	GO:0044238	GO:0009536
CL4391.Contig1_All	GO:0016757
CL4396.Contig1_All	GO:0044424	GO:0005488
CL4397.Contig1_All	GO:0031224	GO:0043231	GO:0043234	GO:0016759	GO:0046914	GO:0040007	GO:0045229	GO:0009250	GO:0030865	GO:0009832
CL4401.Contig1_All	GO:0009532
CL4406.Contig1_All	GO:0019538	GO:0031410	GO:0004175
CL4407.Contig1_All	GO:0030001	GO:0031224
CL4408.Contig1_All	GO:0005099	GO:0044464	GO:0032318
CL441.Contig1_All	GO:0005488
CL4410.Contig1_All	GO:0043231
CL4411.Contig1_All	GO:0035556	GO:0006996	GO:0031966	GO:0046872	GO:0032561	GO:0007275	GO:0003006	GO:0010970	GO:0000904
CL4416.Contig1_All	GO:0016879	GO:0046983	GO:0032446	GO:0008641	GO:0032559
CL4416.Contig2_All	GO:0016879	GO:0046983	GO:0032446	GO:0008641	GO:0032559
CL4417.Contig1_All	GO:0043231	GO:0031123	GO:0003676	GO:0032446	GO:0046914	GO:0006970	GO:0070566	GO:0009738	GO:0080134	GO:0019787
CL4419.Contig1_All	GO:0006188	GO:0048229	GO:0009536	GO:0016831	GO:0032559
CL442.Contig2_All	GO:0043231
CL4421.Contig1_All	GO:0046914
CL4426.Contig1_All	GO:0005488
CL4427.Contig1_All	GO:0046914
CL4429.Contig1_All	GO:0008152
CL4432.Contig1_All	GO:0010468	GO:0006351	GO:0003677
CL4439.Contig1_All	GO:0005488	GO:0016301
CL4440.Contig1_All	GO:0023033	GO:0005488
CL4443.Contig1_All	GO:0009536
CL4448.Contig1_All	GO:0043231	GO:0044444	GO:0016779
CL4452.Contig1_All	GO:0031224
CL4459.Contig1_All	GO:0005488
CL446.Contig1_All	GO:0032446	GO:0019787
CL4465.Contig1_All	GO:0016787
CL4468.Contig1_All	GO:0006351	GO:0003676
CL4477.Contig1_All	GO:0046872	GO:0043231
CL4478.Contig1_All	GO:0003824
CL4480.Contig1_All	GO:0043231
CL4487.Contig1_All	GO:0034062	GO:0016591	GO:0003676	GO:0006350	GO:0055029
CL4488.Contig1_All	GO:0006464	GO:0004702	GO:0043231	GO:0007165	GO:0032559
CL4489.Contig1_All	GO:0016887	GO:0003006	GO:0009536
CL4490.Contig1_All	GO:0030312
CL4495.Contig1_All	GO:0031224	GO:0031410	GO:0016757
CL4502.Contig1_All	GO:0044464
CL4509.Contig1_All	GO:0003824	GO:0008152
CL4510.Contig1_All	GO:0003676
CL4514.Contig1_All	GO:0005488	GO:0031461	GO:0003006	GO:0040007
CL4516.Contig1_All	GO:0046872	GO:0044464	GO:0015924
CL452.Contig1_All	GO:0003676	GO:0040029	GO:0043231	GO:0009908
CL452.Contig2_All	GO:0044464	GO:0046914
CL4520.Contig1_All	GO:0043231	GO:0003676	GO:0010468	GO:0044257	GO:0016616	GO:0006787
CL4521.Contig1_All	GO:0000911	GO:0005876	GO:0048229	GO:0007346
CL4525.Contig1_All	GO:0043231
CL4528.Contig1_All	GO:0044464	GO:0003723	GO:0032559	GO:0042623
CL4530.Contig1_All	GO:0010468	GO:0003006	GO:0030312
CL4531.Contig1_All	GO:0006464	GO:0004702	GO:0032559
CL4534.Contig1_All	GO:0004175	GO:0019538	GO:0009534
CL4535.Contig1_All	GO:0019538	GO:0031410	GO:0043231	GO:0004180
CL4543.Contig1_All	GO:0006259	GO:0006351	GO:0003676
CL4544.Contig1_All	GO:0009056	GO:0004871	GO:0006464	GO:0004713	GO:0032559
CL4547.Contig1_All	GO:0006810
CL4550.Contig1_All	GO:0016740
CL4555.Contig1_All	GO:0051234	GO:0009941	GO:0031224	GO:0032559	GO:0015300
CL4563.Contig1_All	GO:0032561	GO:0009536
CL4565.Contig1_All	GO:0045333
CL4568.Contig1_All	GO:0043231	GO:0006631	GO:0004312	GO:0000166
CL4573.Contig1_All	GO:0046914
CL4574.Contig1_All	GO:0044464	GO:0046914
CL458.Contig5_All	GO:0008152	GO:0016628	GO:0046914
CL4584.Contig1_All	GO:0006810
CL4586.Contig1_All	GO:0008152	GO:0016846	GO:0048037	GO:0008483	GO:0043231
CL4588.Contig1_All	GO:0009536
CL4592.Contig1_All	GO:0046914	GO:0044464
CL4594.Contig1_All	GO:0043234	GO:0043231	GO:0032446	GO:0019787
CL4595.Contig1_All	GO:0016772
CL4600.Contig1_All	GO:0004872	GO:0006952	GO:0023060	GO:0012501	GO:0044425	GO:0032559
CL4602.Contig1_All	GO:0006464	GO:0043231	GO:0031410	GO:0032559
CL4604.Contig1_All	GO:0005488	GO:0004672	GO:0009987
CL4608.Contig1_All	GO:0031225	GO:0031410	GO:0009056
CL461.Contig1_All	GO:0017111	GO:0032561	GO:0043231
CL4611.Contig1_All	GO:0043231	GO:0003676	GO:0034062	GO:0001071	GO:0000996	GO:0006351	GO:0009639
CL4612.Contig1_All	GO:0043231
CL4619.Contig1_All	GO:0044451	GO:0043234	GO:0003676	GO:0010467
CL4620.Contig1_All	GO:0015630	GO:0007010	GO:0044430
CL4621.Contig1_All	GO:0006810	GO:0044464	GO:0006350
CL4626.Contig1_All	GO:0005488
CL4627.Contig1_All	GO:0005488	GO:0006468	GO:0051707	GO:0004674
CL4634.Contig1_All	GO:0016667	GO:0017004	GO:0031976	GO:0009532	GO:0044436	GO:0019725
CL4638.Contig1_All	GO:0006259	GO:0003676	GO:0043231	GO:0000808
CL4640.Contig1_All	GO:0005515	GO:0044267
CL4642.Contig1_All	GO:0051234	GO:0009526	GO:0008517	GO:0031410
CL4647.Contig1_All	GO:0006563	GO:0009532	GO:0008483	GO:0048037	GO:0010038
CL4649.Contig1_All	GO:0046872	GO:0016491	GO:0008152
CL4651.Contig1_All	GO:0046872
CL4657.Contig1_All	GO:0043231
CL4662.Contig1_All	GO:0009526	GO:0008194	GO:0008610	GO:0006664	GO:0009267
CL4667.Contig1_All	GO:0006464	GO:0004672	GO:0043231	GO:0044444	GO:0032559
CL4669.Contig1_All	GO:0008152
CL4669.Contig2_All	GO:0010468	GO:0003676	GO:0043231
CL467.Contig1_All	GO:0031224	GO:0005451	GO:0043231	GO:0010468	GO:0046873	GO:0009755	GO:0005515	GO:0030001
CL467.Contig2_All	GO:0010468	GO:0005515	GO:0009755	GO:0043231
CL467.Contig3_All	GO:0010468	GO:0005515	GO:0009755	GO:0043231
CL4679.Contig1_All	GO:0031225	GO:0006810
CL468.Contig1_All	GO:0008092	GO:0017111	GO:0005083	GO:0051640	GO:0048588	GO:0042579	GO:0015629	GO:0030029	GO:0032559
CL4681.Contig1_All	GO:0017111	GO:0035556	GO:0007349	GO:0007010	GO:0043623	GO:0009606	GO:0032561	GO:0003006	GO:0044464
CL4683.Contig1_All	GO:0010468	GO:0003677	GO:0001071	GO:0043231
CL4687.Contig1_All	GO:0006952	GO:0031224	GO:0032991	GO:0043401	GO:0043231	GO:0004871	GO:0016628	GO:0040007	GO:0002239	GO:0004713	GO:0046983	GO:0032559	GO:0006464
CL4692.Contig1_All	GO:0005488
CL4693.Contig1_All	GO:0005515
CL4694.Contig1_All	GO:0016772	GO:0042579	GO:0009536	GO:0007031
CL4697.Contig1_All	GO:0046914	GO:0005515	GO:0043231
CL4699.Contig1_All	GO:0005488	GO:0044238	GO:0004674	GO:0044260	GO:0031410	GO:0016020
CL47.Contig1_All	GO:0000166
CL47.Contig2_All	GO:0050896	GO:0003676	GO:0005515	GO:0016604
CL47.Contig3_All	GO:0050896	GO:0003676	GO:0005515	GO:0016604
CL4704.Contig1_All	GO:0016020
CL4706.Contig1_All	GO:0006260	GO:0004871	GO:0006464	GO:0003676	GO:0030246	GO:0004713	GO:0044464	GO:0032559	GO:0034061
CL471.Contig1_All	GO:0009526	GO:0009532	GO:0016787	GO:0008152
CL471.Contig2_All	GO:0009526	GO:0009532	GO:0016787	GO:0008152
CL4710.Contig1_All	GO:0003006	GO:0034061	GO:0043231
CL4713.Contig1_All	GO:0016772	GO:0044464
CL4714.Contig1_All	GO:0010468	GO:0006351	GO:0003677	GO:0001071	GO:0043231
CL4718.Contig1_All	GO:0010468	GO:0001071	GO:0043231
CL4721.Contig1_All	GO:0017111	GO:0003676	GO:0006970	GO:0032559
CL4725.Contig1_All	GO:0005982	GO:0043167	GO:0004133	GO:0016740	GO:0009536
CL4727.Contig1_All	GO:0003824	GO:0008152
CL4731.Contig1_All	GO:0019783	GO:0043234	GO:0046914	GO:0019941	GO:0016790	GO:0009536
CL4733.Contig1_All	GO:0016787
CL4741.Contig1_All	GO:0009081	GO:0016616	GO:0048037	GO:0006007
CL4745.Contig1_All	GO:0005488
CL4746.Contig1_All	GO:0006260	GO:0044427	GO:0004175	GO:0019538	GO:0046914	GO:0006325	GO:0003676	GO:0043231	GO:0034061
CL4747.Contig1_All	GO:0043231
CL475.Contig1_All	GO:0043231
CL475.Contig2_All	GO:0043231
CL4752.Contig1_All	GO:0016020	GO:0016791
CL4754.Contig1_All	GO:0008152	GO:0016491
CL4757.Contig1_All	GO:0043231	GO:0016020
CL4758.Contig1_All	GO:0032561
CL4763.Contig1_All	GO:0016020
CL4766.Contig1_All	GO:0016788	GO:0046872	GO:0005543
CL4767.Contig1_All	GO:0006464	GO:0043231	GO:0031224	GO:0035250
CL4768.Contig1_All	GO:0048438	GO:0003676	GO:0046983	GO:0043231	GO:0008134
CL477.Contig1_All	GO:0003723	GO:0006259	GO:0016891	GO:0042623	GO:0030422	GO:0002252	GO:0044464	GO:0032559	GO:0035195
CL4772.Contig1_All	GO:0044238	GO:0004091
CL4773.Contig1_All	GO:0005506	GO:0016705	GO:0006631
CL4777.Contig1_All	GO:0000166
CL4778.Contig1_All	GO:0046914
CL478.Contig1_All	GO:0060255	GO:0019941	GO:0006464	GO:0016020	GO:0019787	GO:0032559
CL4786.Contig1_All	GO:0048285	GO:0046872
CL4787.Contig1_All	GO:0016790	GO:0046914	GO:0019941	GO:0048588	GO:0003006	GO:0019783	GO:0070646	GO:0032559
CL4792.Contig1_All	GO:0016020	GO:0005488	GO:0006810
CL4794.Contig1_All	GO:0016491	GO:0004672	GO:0008152	GO:0000166
CL4796.Contig1_All	GO:0044436	GO:0009534
CL4797.Contig1_All	GO:0016301	GO:0006464	GO:0032559
CL4798.Contig1_All	GO:0044464
CL4805.Contig1_All	GO:0008614	GO:0016641	GO:0000166
CL4806.Contig1_All	GO:0060918	GO:0015893	GO:0017111	GO:0071365	GO:0048513	GO:0005215	GO:0016020	GO:0032559
CL481.Contig1_All	GO:0043231	GO:0046872	GO:0006970	GO:0004697	GO:0009755	GO:0016020	GO:0032559	GO:0006464
CL4812.Contig1_All	GO:0017111	GO:0046914	GO:0044464	GO:0003676	GO:0032559
CL4814.Contig1_All	GO:0046872	GO:0043647	GO:0051766	GO:0043231	GO:0051765	GO:0032559
CL4817.Contig1_All	GO:0030422	GO:0003723	GO:0043231
CL4818.Contig1_All	GO:0009791	GO:0030422	GO:0002252	GO:0005737	GO:0016787
CL4822.Contig1_All	GO:0016462	GO:0043231	GO:0032559
CL4824.Contig1_All	GO:0010468	GO:0006351	GO:0003677	GO:0001071	GO:0043231
CL4826.Contig2_All	GO:0016740	GO:0044464
CL4827.Contig1_All	GO:0043231
CL4827.Contig2_All	GO:0043231
CL4829.Contig1_All	GO:0004871	GO:0006464	GO:0004713	GO:0016628	GO:0032559
CL4835.Contig1_All	GO:0034641	GO:0043231	GO:0032559	GO:0016772
CL4837.Contig1_All	GO:0043231
CL4841.Contig1_All	GO:0046914	GO:0043231
CL4845.Contig1_All	GO:0015144	GO:0005402	GO:0031224	GO:0008643
CL4846.Contig1_All	GO:0009314	GO:0009719	GO:0044464
CL4848.Contig1_All	GO:0006464	GO:0016020	GO:0004674	GO:0032559
CL485.Contig1_All	GO:0006351	GO:0005488	GO:0016740
CL4854.Contig1_All	GO:0005488
CL4856.Contig1_All	GO:0005488	GO:0051169	GO:0005635	GO:0005198
CL4858.Contig1_All	GO:0005488
CL4866.Contig1_All	GO:0042626	GO:0016020	GO:0032559
CL4871.Contig1_All	GO:0003676	GO:0043231	GO:0016891
CL4874.Contig1_All	GO:0048193	GO:0031224	GO:0044431
CL4876.Contig1_All	GO:0015082	GO:0031224	GO:0016787	GO:0000041
CL4888.Contig1_All	GO:0006486	GO:0044464	GO:0008375
CL4895.Contig1_All	GO:0044260	GO:0004386	GO:0043231	GO:0042623	GO:0032559
CL4897.Contig1_All	GO:0003006
CL4898.Contig1_All	GO:0005488
CL4902.Contig1_All	GO:0016747	GO:0009314	GO:0006950	GO:0044464	GO:0006631
CL4906.Contig1_All	GO:0010467	GO:0003676	GO:0008408
CL4908.Contig1_All	GO:0005488	GO:0016787
CL491.Contig1_All	GO:0000377	GO:0046914	GO:0016604
CL491.Contig2_All	GO:0000377	GO:0046914	GO:0016604
CL4916.Contig1_All	GO:0000911	GO:0005876	GO:0048229	GO:0031461	GO:0007346
CL4918.Contig1_All	GO:0003676	GO:0001071	GO:0043231	GO:0001708
CL4922.Contig1_All	GO:0008152	GO:0043231	GO:0016740
CL4925.Contig1_All	GO:0016859	GO:0003006	GO:0009791	GO:0044267	GO:0044424
CL4926.Contig1_All	GO:0003676	GO:0006396	GO:0043231
CL4927.Contig1_All	GO:0031410
CL4928.Contig1_All	GO:0009536
CL4934.Contig1_All	GO:0044464
CL4936.Contig1_All	GO:0004518
CL4937.Contig1_All	GO:0019538	GO:0004175
CL494.Contig2_All	GO:0044464
CL4945.Contig1_All	GO:0006476	GO:0034968	GO:0043231	GO:0016641	GO:0048513
CL4948.Contig1_All	GO:0043231
CL4951.Contig1_All	GO:0005789	GO:0006497	GO:0016740
CL4954.Contig1_All	GO:0003723	GO:0010467	GO:0022613	GO:0030529	GO:0009536	GO:0005198
CL4955.Contig1_All	GO:0009699	GO:0016620	GO:0005488	GO:0033764	GO:0008202
CL4958.Contig1_All	GO:0008194	GO:0031410
CL496.Contig1_All	GO:0030001	GO:0044464	GO:0046873
CL4961.Contig1_All	GO:0044237	GO:0046872	GO:0043231	GO:0009523
CL4964.Contig1_All	GO:0016740	GO:0016020
CL4965.Contig1_All	GO:0008152	GO:0016671
CL4967.Contig1_All	GO:0046914	GO:0016651	GO:0009536
CL4971.Contig1_All	GO:0005488
CL4974.Contig1_All	GO:0015977	GO:0008943	GO:0009536	GO:0000166	GO:0019318
CL4975.Contig1_All	GO:0051536	GO:0016628	GO:0008033	GO:0044424
CL4977.Contig1_All	GO:0003905	GO:0043231	GO:0006281
CL4978.Contig1_All	GO:0005488
CL498.Contig1_All	GO:0006464	GO:0016020	GO:0004674	GO:0032559
CL4984.Contig1_All	GO:0019866	GO:0006743	GO:0043231
CL4987.Contig1_All	GO:0003676	GO:0003678	GO:0043231	GO:0042623	GO:0032559	GO:0009416	GO:0006281
CL4988.Contig1_All	GO:0008152	GO:0003824
CL4992.Contig1_All	GO:0046914	GO:0043231
CL4995.Contig1_All	GO:0030384	GO:0019538	GO:0046914	GO:0016307	GO:0032559
CL4997.Contig1_All	GO:0016020	GO:0051234	GO:0043231
CL4998.Contig1_All	GO:0043231	GO:0006259	GO:0043232	GO:0001071	GO:0006351	GO:0003916	GO:0032559
CL50.Contig2_All	GO:0016301	GO:0007186
CL50.Contig4_All	GO:0005488
CL50.Contig6_All	GO:0016301	GO:0007186
CL5001.Contig1_All	GO:0009908	GO:0016301	GO:0016020	GO:0005737	GO:0010015	GO:0032559	GO:0050789	GO:0006464	GO:0010073
CL5004.Contig1_All	GO:0004721	GO:0016020	GO:0048827
CL5011.Contig1_All	GO:0031406
CL5015.Contig1_All	GO:0046914	GO:0019538	GO:0044421	GO:0004175
CL5017.Contig1_All	GO:0005488
CL5018.Contig1_All	GO:0044459	GO:0010035	GO:0015301	GO:0043231	GO:0031224	GO:0006811	GO:0015562	GO:0043673
CL5021.Contig1_All	GO:0004872	GO:0006952	GO:0023060	GO:0012501	GO:0044425	GO:0032559
CL5025.Contig1_All	GO:0016746
CL5028.Contig1_All	GO:0010468	GO:0003676	GO:0043231
CL5034.Contig1_All	GO:0043231
CL5038.Contig1_All	GO:0004871	GO:0006464	GO:0003676	GO:0030246	GO:0004713	GO:0032559
CL5039.Contig1_All	GO:0004683
CL5043.Contig1_All	GO:0003676	GO:0046914
CL505.Contig1_All	GO:0060255	GO:0009725	GO:0006464	GO:0007275	GO:0019787	GO:0032559
CL505.Contig2_All	GO:0060255	GO:0009725	GO:0006464	GO:0007275	GO:0019787	GO:0032559
CL505.Contig3_All	GO:0060255	GO:0009725	GO:0006464	GO:0007275	GO:0019787	GO:0032559
CL505.Contig4_All	GO:0060255	GO:0009725	GO:0006464	GO:0007275	GO:0019787	GO:0032559
CL5053.Contig1_All	GO:0006325	GO:0046914	GO:0016279	GO:0043231	GO:0006479	GO:0000166
CL506.Contig1_All	GO:0046914
CL506.Contig2_All	GO:0046914
CL506.Contig3_All	GO:0046914
CL506.Contig4_All	GO:0046914
CL506.Contig5_All	GO:0046914
CL506.Contig6_All	GO:0046914
CL5060.Contig1_All	GO:0008152	GO:0004033
CL5061.Contig1_All	GO:0016791	GO:0031410
CL5064.Contig1_All	GO:0031224	GO:0006811	GO:0015298
CL5066.Contig1_All	GO:0008152	GO:0003824	GO:0046914
CL5067.Contig1_All	GO:0043231
CL5074.Contig1_All	GO:0043231
CL5078.Contig1_All	GO:0060918	GO:0010118	GO:0000160	GO:0005488	GO:0052482	GO:0009756	GO:0006970	GO:0001738	GO:0009861	GO:0048764	GO:0009738	GO:0010260	GO:0044464
CL508.Contig1_All	GO:0006464	GO:0016301	GO:0031224	GO:0032559
CL5081.Contig1_All	GO:0044464
CL5086.Contig1_All	GO:0009526	GO:0003676	GO:0010467	GO:0030529	GO:0005198
CL5088.Contig1_All	GO:0043231	GO:0016741	GO:0009451	GO:0006396
CL5095.Contig1_All	GO:0016020
CL5098.Contig1_All	GO:0009725	GO:0005488	GO:0004518	GO:0043231	GO:0016070
CL51.Contig3_All	GO:0010468	GO:0042578
CL51.Contig6_All	GO:0010468	GO:0042578
CL5100.Contig1_All	GO:0006260	GO:0046914	GO:0003676	GO:0034061
CL5102.Contig1_All	GO:0044260	GO:0003676	GO:0004672	GO:0044238	GO:0000166
CL5109.Contig1_All	GO:0009725	GO:0006970	GO:0042773
CL5110.Contig1_All	GO:0009987	GO:0005488	GO:0044464	GO:0003824
CL5116.Contig1_All	GO:0009532	GO:0004812	GO:0006418	GO:0003006	GO:0032559
CL5117.Contig1_All	GO:0006355	GO:0009908	GO:0006479	GO:0044464
CL5122.Contig1_All	GO:0016757	GO:0043231	GO:0016020
CL5123.Contig1_All	GO:0044464	GO:0008757
CL5129.Contig1_All	GO:0008037	GO:0023060	GO:0046914	GO:0004713	GO:0006351	GO:0030246	GO:0032559	GO:0004702	GO:0006464
CL5130.Contig1_All	GO:0008135	GO:0006413	GO:0016740
CL5136.Contig1_All	GO:0005488
CL5137.Contig1_All	GO:0006464	GO:0016628	GO:0007167	GO:0004674	GO:0032559
CL5141.Contig1_All	GO:0051234	GO:0030313	GO:0043623	GO:0017111	GO:0032559
CL5143.Contig1_All	GO:0006464	GO:0004721	GO:0004672	GO:0043231	GO:0032559
CL5145.Contig1_All	GO:0043234	GO:0055114	GO:0006091	GO:0009536	GO:0009579	GO:0015979	GO:0016020
CL515.Contig1_All	GO:0006259	GO:0003676	GO:0043231	GO:0034061
CL5150.Contig1_All	GO:0003676	GO:0032559	GO:0042623
CL5151.Contig1_All	GO:0005488
CL516.Contig1_All	GO:0051234	GO:0016491	GO:0009534	GO:0048037	GO:0000166	GO:0006091
CL5160.Contig1_All	GO:0034968	GO:0010481	GO:0048764	GO:0035315
CL5167.Contig1_All	GO:0034062	GO:0016591	GO:0003676	GO:0005515	GO:0010467	GO:0055029
CL5171.Contig1_All	GO:0046914	GO:0044464
CL5172.Contig1_All	GO:0031224
CL5174.Contig1_All	GO:0019538	GO:0004175	GO:0032559	GO:0042623
CL5175.Contig1_All	GO:0048764	GO:0031225	GO:0043231
CL518.Contig1_All	GO:0007017	GO:0003774	GO:0016020	GO:0032559	GO:0015630
CL5182.Contig1_All	GO:0006139	GO:0042546	GO:0043231	GO:0016857	GO:0019322	GO:0048037	GO:0019318
CL5184.Contig1_All	GO:0044464
CL5188.Contig1_All	GO:0016020
CL5189.Contig1_All	GO:0043231
CL5194.Contig1_All	GO:0046872	GO:0003676	GO:0006950	GO:0043231	GO:0016628	GO:0044444	GO:0008152	GO:0016020	GO:0010038
CL5196.Contig1_All	GO:0006633	GO:0003676	GO:0008408	GO:0043231	GO:0010467
CL5198.Contig1_All	GO:0046872	GO:0000919	GO:0003723	GO:0044425
CL5199.Contig1_All	GO:0016874	GO:0044424
CL5201.Contig1_All	GO:0005488	GO:0044260
CL5202.Contig1_All	GO:0043231	GO:0044260	GO:0042623	GO:0004386	GO:0003006	GO:0032559
CL521.Contig1_All	GO:0009069	GO:0016742	GO:0044444	GO:0048037	GO:0016020	GO:0010038
CL521.Contig2_All	GO:0006379	GO:0016891	GO:0003006	GO:0009791	GO:0051301	GO:0030422	GO:0016604	GO:0048856	GO:0032559	GO:0009790	GO:0003723	GO:0035196	GO:0042623	GO:0045087
CL5211.Contig1_All	GO:0009092	GO:0048037	GO:0016846	GO:0009536
CL5218.Contig1_All	GO:0031224	GO:0042625	GO:0046872	GO:0009206	GO:0005548	GO:0006869	GO:0032559
CL5219.Contig1_All	GO:0005488	GO:0043231
CL5224.Contig1_All	GO:0019538	GO:0004175
CL5226.Contig1_All	GO:0051234	GO:0031224	GO:0050136	GO:0022904	GO:0005746
CL5230.Contig1_All	GO:0003677	GO:0043231	GO:0006281
CL5233.Contig1_All	GO:0044444
CL5235.Contig1_All	GO:0006810	GO:0003676	GO:0031981	GO:0009887	GO:0042254	GO:0008168
CL5238.Contig1_All	GO:0043231
CL5244.Contig1_All	GO:0006596	GO:0016831
CL5245.Contig1_All	GO:0016574	GO:0019941	GO:0009908	GO:0060255	GO:0009887	GO:0000166	GO:0019787
CL5249.Contig1_All	GO:0010468	GO:0006350
CL5256.Contig1_All	GO:0005488
CL526.Contig1_All	GO:0046872	GO:0043234	GO:0043231	GO:0016836	GO:0006007
CL5261.Contig1_All	GO:0046914	GO:0003676
CL5264.Contig1_All	GO:0031224	GO:0009250	GO:0031410	GO:0031090	GO:0007275	GO:0042546	GO:0006497	GO:0000030
CL5265.Contig1_All	GO:0030554	GO:0050664	GO:0046914	GO:0009314	GO:0016723	GO:0031224	GO:0008152
CL5269.Contig1_All	GO:0005488
CL5273.Contig1_All	GO:0008757
CL5279.Contig1_All	GO:0046914
CL5288.Contig1_All	GO:0006464	GO:0030246	GO:0004672	GO:0043231	GO:0032559
CL5290.Contig1_All	GO:0005488
CL5291.Contig1_All	GO:0006351	GO:0003677	GO:0001071	GO:0043231
CL5295.Contig1_All	GO:0032501	GO:0008134	GO:0043231
CL5302.Contig1_All	GO:0003824	GO:0043231
CL5304.Contig1_All	GO:0006629	GO:0046872	GO:0008374	GO:0016020
CL5305.Contig1_All	GO:0004871	GO:0005488	GO:0044425	GO:0043231
CL5311.Contig1_All	GO:0008194	GO:0043231
CL5312.Contig1_All	GO:0010468	GO:0005488
CL5319.Contig1_All	GO:0043231	GO:0043234	GO:0008135	GO:0006970	GO:0009791	GO:0006351	GO:0009639	GO:0016020
CL5322.Contig1_All	GO:0003676	GO:0001522	GO:0016866	GO:0006399
CL5323.Contig1_All	GO:0046872
CL5328.Contig1_All	GO:0000166	GO:0009536
CL5331.Contig1_All	GO:0016759
CL5334.Contig1_All	GO:0019866	GO:0046907	GO:0043231	GO:0031224
CL5338.Contig1_All	GO:0010468	GO:0043169	GO:0003676	GO:0043231	GO:0016787
CL534.Contig1_All	GO:0005488
CL5342.Contig1_All	GO:0032561	GO:0043231	GO:0016020	GO:0015031
CL5343.Contig1_All	GO:0010468	GO:0009725	GO:0009845
CL5345.Contig1_All	GO:0007010	GO:0008092
CL5348.Contig1_All	GO:0009536
CL5349.Contig1_All	GO:0004611	GO:0071704	GO:0009060
CL5350.Contig1_All	GO:0048193	GO:0044431	GO:0022892	GO:0015031
CL5352.Contig1_All	GO:0005488
CL5353.Contig1_All	GO:0019941	GO:0009894	GO:0005838	GO:0043231	GO:0044444	GO:0016020
CL5357.Contig1_All	GO:0031976	GO:0009532	GO:0019725
CL5358.Contig1_All	GO:0046914	GO:0019538	GO:0016787	GO:0031410
CL5359.Contig1_All	GO:0030529	GO:0005488	GO:0043231
CL536.Contig1_All	GO:0019941	GO:0000151	GO:0019899
CL536.Contig2_All	GO:0005515
CL5369.Contig1_All	GO:0043231	GO:0016020
CL5370.Contig1_All	GO:0005488	GO:0019941	GO:0031461	GO:0003824
CL5371.Contig1_All	GO:0008483	GO:0008152	GO:0009536
CL5381.Contig1_All	GO:0006810	GO:0051707	GO:0017111	GO:0016020	GO:0000166
CL5386.Contig1_All	GO:0000785	GO:0003676	GO:0034728	GO:0043231
CL5391.Contig1_All	GO:0006464	GO:0004674	GO:0032559
CL5394.Contig1_All	GO:0016866	GO:0003676	GO:0009451
CL5395.Contig1_All	GO:0003676	GO:0046914
CL5398.Contig1_All	GO:0046914	GO:0004721	GO:0004518	GO:0022403	GO:0043231	GO:0006281
CL54.Contig1_All	GO:0019783	GO:0019941	GO:0016790	GO:0009791	GO:0031981
CL54.Contig2_All	GO:0016790	GO:0031981	GO:0019941	GO:0009791	GO:0019783
CL5401.Contig1_All	GO:0046872	GO:0006464	GO:0004722	GO:0016020	GO:0004674	GO:0032559
CL5402.Contig1_All	GO:0031224	GO:0043231	GO:0009250	GO:0031410	GO:0031090	GO:0007275	GO:0042546	GO:0006497	GO:0000030
CL5409.Contig1_All	GO:0051276	GO:0005488
CL541.Contig1_All	GO:0022892	GO:0005635	GO:0044444	GO:0006605	GO:0031981
CL541.Contig2_All	GO:0022892	GO:0005635	GO:0006605
CL5411.Contig1_All	GO:0005488	GO:0004672
CL5413.Contig1_All	GO:0005488	GO:0044238	GO:0044260
CL5417.Contig1_All	GO:0043231
CL5421.Contig1_All	GO:0006633	GO:0016491	GO:0005506	GO:0016836	GO:0009536
CL5423.Contig1_All	GO:0016773	GO:0043231	GO:0019321
CL5424.Contig1_All	GO:0009526
CL5425.Contig1_All	GO:0046872	GO:0009058	GO:0043231	GO:0016780
CL5426.Contig1_All	GO:0030234
CL5433.Contig1_All	GO:0016763	GO:0009536
CL5434.Contig1_All	GO:0006810
CL5435.Contig1_All	GO:0005515	GO:0031225	GO:0044267	GO:0030312	GO:0032559	GO:0044424
CL544.Contig3_All	GO:0044464	GO:0003824
CL5442.Contig1_All	GO:0006464	GO:0016301	GO:0009570	GO:0032559
CL5443.Contig1_All	GO:0008152
CL5443.Contig2_All	GO:0010468	GO:0003676	GO:0043231
CL5445.Contig1_All	GO:0016740
CL5447.Contig1_All	GO:0003824	GO:0033036
CL5452.Contig1_All	GO:0046872	GO:0044425
CL5453.Contig1_All	GO:0031224
CL5455.Contig1_All	GO:0005488
CL5456.Contig1_All	GO:0005770	GO:0006810	GO:0042623	GO:0006996	GO:0032559
CL5461.Contig1_All	GO:0019321	GO:0006139	GO:0016831	GO:0043231	GO:0048037
CL5463.Contig1_All	GO:0044237	GO:0031224	GO:0009534
CL5464.Contig1_All	GO:0009987	GO:0005488
CL547.Contig1_All	GO:0006464	GO:0004702	GO:0032559
CL5471.Contig1_All	GO:0005840	GO:0031224
CL5472.Contig1_All	GO:0003006
CL5476.Contig1_All	GO:0031980	GO:0016667
CL548.Contig1_All	GO:0005488	GO:0004672
CL548.Contig2_All	GO:0016491	GO:0006464	GO:0004672	GO:0032559
CL5481.Contig1_All	GO:0031224	GO:0006633	GO:0006996	GO:0009725	GO:0046872	GO:0009532	GO:0016705	GO:0004497	GO:0008374	GO:0003006	GO:0006950	GO:0046471
CL5482.Contig1_All	GO:0006351	GO:0003677	GO:0046983	GO:0043231
CL5483.Contig1_All	GO:0016788	GO:0006497	GO:0031090	GO:0043231
CL5486.Contig1_All	GO:0009536
CL5492.Contig1_All	GO:0010257	GO:0043234	GO:0009534	GO:0016651	GO:0048037	GO:0008152
CL5493.Contig1_All	GO:0015698	GO:0005488	GO:0005254	GO:0031224
CL5495.Contig1_All	GO:0009536
CL55.Contig1_All	GO:0010038	GO:0009206	GO:0031227	GO:0000041	GO:0019829	GO:0030005	GO:0070838	GO:0032559
CL55.Contig2_All	GO:0031224	GO:0009206	GO:0019829	GO:0070838	GO:0032559
CL55.Contig3_All	GO:0010038	GO:0009206	GO:0031227	GO:0000041	GO:0019829	GO:0030005	GO:0070838	GO:0032559
CL55.Contig4_All	GO:0010038	GO:0009206	GO:0031227	GO:0000041	GO:0019829	GO:0030005	GO:0070838	GO:0032559
CL55.Contig5_All	GO:0031224	GO:0009206	GO:0019829	GO:0070838	GO:0032559
CL55.Contig6_All	GO:0010038	GO:0009206	GO:0031227	GO:0000041	GO:0019829	GO:0030005	GO:0070838	GO:0032559
CL5501.Contig1_All	GO:0006812	GO:0043169
CL5504.Contig1_All	GO:0050896
CL5511.Contig1_All	GO:0016741	GO:0016020	GO:0046914	GO:0043231
CL5514.Contig1_All	GO:0031224
CL5515.Contig1_All	GO:0016491	GO:0008152	GO:0005506
CL5522.Contig1_All	GO:0005488
CL5523.Contig1_All	GO:0051707
CL5526.Contig1_All	GO:0043231	GO:0042254
CL5532.Contig1_All	GO:0030528	GO:0006631	GO:0016620	GO:0046914	GO:0009536	GO:0001071	GO:0006970	GO:0010017
CL5533.Contig1_All	GO:0042623	GO:0030312	GO:0010038	GO:0032559	GO:0031981
CL5536.Contig1_All	GO:0031224	GO:0042625	GO:0046872	GO:0009206	GO:0005548	GO:0006869	GO:0032559
CL5542.Contig1_All	GO:0071495	GO:0043231	GO:0023033	GO:0071310
CL5543.Contig1_All	GO:0009534
CL5544.Contig1_All	GO:0010468	GO:0003676	GO:0043231
CL5546.Contig1_All	GO:0003723	GO:0006259	GO:0016891	GO:0031981	GO:0042623	GO:0030422	GO:0032559	GO:0035195
CL5551.Contig1_All	GO:0019941	GO:0044464
CL5553.Contig1_All	GO:0006810
CL5555.Contig1_All	GO:0016407
CL5556.Contig1_All	GO:0016020
CL5562.Contig1_All	GO:0000160	GO:0003712	GO:0009725	GO:0031981	GO:0001071	GO:0003677	GO:0010467	GO:0010557	GO:0006950
CL5567.Contig1_All	GO:0032559	GO:0043232
CL5571.Contig1_All	GO:0010008	GO:0006810
CL5572.Contig1_All	GO:0009725	GO:0005488	GO:0002831	GO:0006950	GO:0043231
CL5573.Contig1_All	GO:0009532
CL5575.Contig1_All	GO:0009536
CL5581.Contig1_All	GO:0009536
CL5585.Contig1_All	GO:0016301
CL5586.Contig1_All	GO:0005975	GO:0010182
CL5591.Contig1_All	GO:0046914	GO:0016301	GO:0016020	GO:0005083	GO:0005543	GO:0003002	GO:0032559	GO:0032012	GO:0009887	GO:0006464	GO:0005798	GO:0009725
CL5592.Contig1_All	GO:0043231
CL5597.Contig1_All	GO:0003676	GO:0043231
CL5603.Contig1_All	GO:0043231
CL5604.Contig1_All	GO:0006464	GO:0004702	GO:0032559
CL5607.Contig1_All	GO:0010468
CL5611.Contig1_All	GO:0019941	GO:0046914	GO:0016790
CL5611.Contig2_All	GO:0019783	GO:0046872	GO:0019941	GO:0016790	GO:0048827	GO:0009791	GO:0044464
CL5612.Contig1_All	GO:0044464	GO:0016740
CL5613.Contig1_All	GO:0006520	GO:0008483	GO:0009536
CL5617.Contig1_All	GO:0010468
CL5619.Contig1_All	GO:0016020	GO:0005576	GO:0006970	GO:0016787	GO:0043231
CL5623.Contig1_All	GO:0046914	GO:0016682	GO:0009808	GO:0005576
CL5624.Contig1_All	GO:0010468	GO:0016491	GO:0043231
CL5627.Contig1_All	GO:0019866	GO:0046907	GO:0043231	GO:0031224
CL5631.Contig1_All	GO:0017111	GO:0003676	GO:0006970	GO:0032559
CL5632.Contig1_All	GO:0043169	GO:0006739	GO:0009108	GO:0016301	GO:0005515	GO:0044424
CL5633.Contig1_All	GO:0009987	GO:0003002	GO:0031981	GO:0046872	GO:0009743	GO:0019843	GO:0009536	GO:0009887	GO:0015934	GO:0006950	GO:0016020	GO:0044085
CL5639.Contig1_All	GO:0007017	GO:0003774	GO:0032559	GO:0015630
CL5641.Contig1_All	GO:0043231
CL5644.Contig1_All	GO:0009725	GO:0016020	GO:0043231
CL5649.Contig1_All	GO:0016874
CL5654.Contig1_All	GO:0017111	GO:0003723	GO:0032559
CL5657.Contig1_All	GO:0044464	GO:0009987	GO:0005543	GO:0006810
CL5659.Contig1_All	GO:0051707	GO:0043234	GO:0052482	GO:0035251	GO:0023033	GO:0048229	GO:0006074	GO:0002218	GO:0009887	GO:0031410	GO:0010260	GO:0016020
CL5660.Contig1_All	GO:0017111	GO:0006633	GO:0009725	GO:0006970	GO:0015405	GO:0044464	GO:0015604	GO:0032559
CL5662.Contig1_All	GO:0044464
CL5665.Contig1_All	GO:0044464
CL5667.Contig1_All	GO:0043169	GO:0004620	GO:0016604	GO:0023033	GO:0031227	GO:0051169	GO:0005635	GO:0004721	GO:0006464
CL5669.Contig1_All	GO:0032011	GO:0044464	GO:0005083
CL5672.Contig1_All	GO:0050896	GO:0031224
CL5673.Contig1_All	GO:0006464	GO:0016301	GO:0009570	GO:0032559
CL5676.Contig1_All	GO:0050896	GO:0000160	GO:0043231	GO:0003676	GO:0010468	GO:0001071	GO:0006351
CL5682.Contig1_All	GO:0043231	GO:0046914	GO:0019866	GO:0000041	GO:0043623	GO:0030005
CL5684.Contig1_All	GO:0003676	GO:0009536
CL5689.Contig1_All	GO:0046872	GO:0019538	GO:0031224	GO:0004175
CL5690.Contig1_All	GO:0004091
CL5691.Contig1_All	GO:0009526	GO:0043169	GO:0009409	GO:0009608	GO:0004672	GO:0009532	GO:0006796	GO:0044238	GO:0032559
CL5694.Contig1_All	GO:0043231	GO:0003676
CL5697.Contig1_All	GO:0046914
CL570.Contig1_All	GO:0003824
CL570.Contig2_All	GO:0016787
CL5701.Contig1_All	GO:0044430	GO:0071841	GO:0015630
CL5708.Contig1_All	GO:0010468	GO:0043231
CL5710.Contig1_All	GO:0006476	GO:0008415	GO:0031461	GO:0006950	GO:0043231	GO:0031410
CL5711.Contig1_All	GO:0016759	GO:0003006	GO:0043231
CL5719.Contig1_All	GO:0016020	GO:0008152	GO:0006950	GO:0016616
CL5721.Contig1_All	GO:0031224	GO:0009941
CL5727.Contig1_All	GO:0016747	GO:0008757	GO:0003676	GO:0006305	GO:0043231
CL5729.Contig1_All	GO:0044464	GO:0015932	GO:0006810
CL573.Contig1_All	GO:0046914	GO:0043231
CL5734.Contig1_All	GO:0019471	GO:0046914	GO:0019842	GO:0016706	GO:0043170
CL5739.Contig1_All	GO:0016491
CL5740.Contig1_All	GO:0046914	GO:0003676	GO:0017111	GO:0032559
CL5741.Contig1_All	GO:0006412	GO:0017111	GO:0009532	GO:0009526	GO:0008135	GO:0032561	GO:0009657	GO:0007275	GO:0005576	GO:0032559
CL5744.Contig1_All	GO:0048764	GO:0003006	GO:0045229	GO:0005083	GO:0000902	GO:0044464	GO:0032011	GO:0048527	GO:0042802	GO:0000578	GO:0009926	GO:0032386	GO:0033205	GO:0001738	GO:0015300
CL5748.Contig1_All	GO:0000325	GO:0046872	GO:0005249	GO:0031224	GO:0030001
CL575.Contig1_All	GO:0006464	GO:0016301	GO:0031461	GO:0005515	GO:0019897	GO:0016628	GO:0032559
CL5751.Contig1_All	GO:0009534	GO:0043169
CL5752.Contig1_All	GO:0043231	GO:0031668	GO:0006259	GO:0042623	GO:0033554	GO:0032559	GO:0043566
CL5758.Contig1_All	GO:0005737	GO:0051536	GO:0043231	GO:0016628	GO:0008033
CL5760.Contig1_All	GO:0006950	GO:0008174	GO:0006364
CL5763.Contig1_All	GO:0016705
CL5767.Contig1_All	GO:0005488
CL5769.Contig1_All	GO:0016787
CL577.Contig1_All	GO:0005488	GO:0004672	GO:0008152
CL577.Contig2_All	GO:0004672
CL577.Contig3_All	GO:0005488	GO:0004672	GO:0008152
CL577.Contig4_All	GO:0031406	GO:0006464	GO:0004713	GO:0032559
CL577.Contig5_All	GO:0005488	GO:0004672	GO:0008152
CL577.Contig6_All	GO:0031406	GO:0006464	GO:0004713	GO:0032559
CL5771.Contig1_All	GO:0003824	GO:0005488
CL5777.Contig1_All	GO:0006464	GO:0004702	GO:0043231	GO:0023060	GO:0016020	GO:0032559
CL5777.Contig2_All	GO:0006464	GO:0004702	GO:0043231	GO:0023060	GO:0016020	GO:0032559
CL5778.Contig1_All	GO:0043231
CL5779.Contig1_All	GO:0017111	GO:0007031	GO:0003676	GO:0005543	GO:0009526	GO:0042579	GO:0032561	GO:0007005	GO:0009657	GO:0007275
CL5781.Contig1_All	GO:0050896	GO:0009532
CL5782.Contig1_All	GO:0043231	GO:0016787	GO:0051605	GO:0016020
CL5786.Contig1_All	GO:0046914
CL5789.Contig1_All	GO:0003824
CL5793.Contig1_All	GO:0005488
CL5799.Contig1_All	GO:0010038	GO:0052482	GO:0042435	GO:0042742	GO:0009719	GO:0009532	GO:0006749	GO:0016881	GO:0019758	GO:0032559
CL5803.Contig1_All	GO:0070567	GO:0043231	GO:0006721
CL5808.Contig1_All	GO:0016462	GO:0043231	GO:0032559
CL5811.Contig1_All	GO:0019941	GO:0044424	GO:0005488
CL5817.Contig1_All	GO:0031224
CL5818.Contig1_All	GO:0042579	GO:0042623	GO:0031410	GO:0006996	GO:0032559
CL5819.Contig1_All	GO:0016755	GO:0016747	GO:0018199
CL582.Contig1_All	GO:0070646	GO:0060255	GO:0019787
CL5821.Contig1_All	GO:0003676	GO:0034645	GO:0046872	GO:0090304
CL5823.Contig1_All	GO:0009756	GO:0035251	GO:0019203	GO:0005991	GO:0007275	GO:0042546	GO:0003006
CL5826.Contig1_All	GO:0044238	GO:0008374
CL5828.Contig1_All	GO:0016020	GO:0043231
CL5829.Contig1_All	GO:0043231	GO:0016020	GO:0005375
CL5831.Contig1_All	GO:0010468	GO:0003676	GO:0043231
CL5833.Contig1_All	GO:0034062	GO:0003676	GO:0010467	GO:0009536
CL5834.Contig1_All	GO:0044464	GO:0003824
CL5839.Contig1_All	GO:0010468	GO:0003676	GO:0043231
CL5843.Contig1_All	GO:0035251
CL5844.Contig1_All	GO:0003676	GO:0046872
CL5844.Contig2_All	GO:0003676	GO:0046872
CL5846.Contig1_All	GO:0008135	GO:0032561	GO:0017111	GO:0006412	GO:0044424
CL5851.Contig1_All	GO:0031668	GO:0006259	GO:0033554	GO:0009536	GO:0019829	GO:0032559	GO:0043566
CL5856.Contig1_All	GO:0030528	GO:0000229	GO:0006368
CL5859.Contig1_All	GO:0043231
CL5861.Contig1_All	GO:0005488
CL5866.Contig1_All	GO:0005488	GO:0005743	GO:0009536	GO:0043623	GO:0030005	GO:0031163	GO:0015405	GO:0009639
CL5867.Contig1_All	GO:0009534
CL587.Contig1_All	GO:0009526	GO:0009532	GO:0016787	GO:0043170	GO:0019901
CL587.Contig2_All	GO:0009526	GO:0009532	GO:0043170	GO:0019901
CL5871.Contig1_All	GO:0006464	GO:0004702	GO:0032559
CL5880.Contig1_All	GO:0044238	GO:0004553	GO:0045229	GO:0043231
CL5885.Contig1_All	GO:0031224	GO:0015116	GO:0032559	GO:0019829
CL5888.Contig1_All	GO:0005488	GO:0034357	GO:0043231
CL5891.Contig1_All	GO:0003676	GO:0043231
CL5897.Contig1_All	GO:0016301	GO:0043231	GO:0032559
CL5898.Contig1_All	GO:0044238	GO:0016798	GO:0005618	GO:0043231
CL5904.Contig1_All	GO:0010038	GO:0009860	GO:0003824
CL591.Contig1_All	GO:0016759	GO:0045229	GO:0048588	GO:0009250	GO:0031228	GO:0042546	GO:0006950
CL5911.Contig1_All	GO:0016798	GO:0008152
CL5913.Contig1_All	GO:0048037	GO:0033764	GO:0008152
CL5914.Contig1_All	GO:0006260	GO:0003676	GO:0016891	GO:0034061
CL5917.Contig1_All	GO:0006351	GO:0003677	GO:0001071	GO:0043231
CL5918.Contig1_All	GO:0016874	GO:0008152
CL5926.Contig1_All	GO:0044267	GO:0016020	GO:0044424	GO:0005515	GO:0032559
CL5927.Contig1_All	GO:0043234	GO:0043169	GO:0006464	GO:0004721	GO:0009933	GO:0023060	GO:0016020	GO:0016772	GO:0019900
CL5928.Contig1_All	GO:0016020	GO:0071555	GO:0005618	GO:0030234	GO:0009536	GO:0004091
CL5931.Contig1_All	GO:0031981	GO:0004871	GO:0048511	GO:0009536	GO:0016020	GO:0016620	GO:0003006	GO:0042579	GO:0004672	GO:0010118	GO:0016070	GO:0006970	GO:0042802	GO:0032559	GO:0010038	GO:0006464	GO:0030312	GO:0009699	GO:0043566	GO:0006952	GO:0006405	GO:0032392
CL5936.Contig1_All	GO:0043231
CL5937.Contig1_All	GO:0046914	GO:0031410
CL5938.Contig1_All	GO:0003676
CL5941.Contig1_All	GO:0043231
CL5944.Contig1_All	GO:0019783	GO:0046872	GO:0043234	GO:0019941	GO:0009536
CL5948.Contig1_All	GO:0004558	GO:0006952	GO:0005488	GO:0010038	GO:0000902	GO:0009536	GO:0009250
CL595.Contig2_All	GO:0005488
CL5950.Contig1_All	GO:0003676
CL5954.Contig1_All	GO:0043231
CL5958.Contig1_All	GO:0009536
CL5962.Contig1_All	GO:0010468	GO:0009725	GO:0006970	GO:0043231
CL5966.Contig1_All	GO:0006464	GO:0004713	GO:0032559
CL5972.Contig1_All	GO:0017111	GO:0032561	GO:0008135
CL5974.Contig1_All	GO:0009996	GO:0043231	GO:0010468	GO:0001071	GO:0003677	GO:0006351
CL5976.Contig1_All	GO:0019941	GO:0003824
CL5977.Contig1_All	GO:0048513
CL5985.Contig1_All	GO:0003676
CL5986.Contig1_All	GO:0009069	GO:0016742	GO:0048037	GO:0009536
CL5988.Contig1_All	GO:0042626	GO:0032559
CL5992.Contig1_All	GO:0008135	GO:0043231	GO:0044444
CL6.Contig2_All	GO:0043231
CL6.Contig3_All	GO:0043231
CL6.Contig4_All	GO:0043231
CL6.Contig5_All	GO:0043231
CL6000.Contig1_All	GO:0031410
CL6002.Contig1_All	GO:0005488
CL6006.Contig1_All	GO:0046914	GO:0044464
CL6009.Contig1_All	GO:0015036	GO:0031976	GO:0009314	GO:0018904	GO:0009532	GO:0030234	GO:0016853	GO:0019725	GO:0044093
CL601.Contig1_All	GO:0009060	GO:0046872	GO:0044262	GO:0004448	GO:0019752	GO:0000166	GO:0044424
CL601.Contig2_All	GO:0009060	GO:0046872	GO:0044262	GO:0004448	GO:0019752	GO:0000166	GO:0044424
CL6010.Contig1_All	GO:0003777	GO:0000911	GO:0015630	GO:0009536	GO:0007017	GO:0032502	GO:0032559
CL6018.Contig1_All	GO:0006950
CL602.Contig1_All	GO:0003676	GO:0034061	GO:0008378	GO:0006260
CL602.Contig2_All	GO:0008378
CL6020.Contig1_All	GO:0016779	GO:0003676	GO:0006401	GO:0009532	GO:0016117	GO:0008408	GO:0006779	GO:0010467	GO:0010322
CL6021.Contig1_All	GO:0000166
CL6022.Contig1_All	GO:0031224	GO:0031410
CL6029.Contig1_All	GO:0008135	GO:0010467	GO:0042623	GO:0032559
CL6030.Contig1_All	GO:0009532
CL6037.Contig1_All	GO:0006563	GO:0000097	GO:0016835	GO:0048037
CL6038.Contig1_All	GO:0005488
CL6041.Contig1_All	GO:0005488
CL6042.Contig1_All	GO:0031224	GO:0031410
CL6047.Contig1_All	GO:0016020
CL6048.Contig1_All	GO:0015837	GO:0015174	GO:0015172	GO:0015179	GO:0031224
CL6049.Contig1_All	GO:0005543	GO:0032934	GO:0043231	GO:0006629	GO:0023060
CL6057.Contig1_All	GO:0005488
CL6058.Contig1_All	GO:0006259	GO:0043169	GO:0003676	GO:0004518	GO:0043231	GO:0034061
CL6061.Contig1_All	GO:0008135	GO:0032561	GO:0017111	GO:0006412	GO:0044424
CL6062.Contig1_All	GO:0048037	GO:0016020
CL6069.Contig1_All	GO:0043231	GO:0010468	GO:0001071	GO:0003677	GO:0006351
CL6075.Contig1_All	GO:0016740
CL6076.Contig1_All	GO:0016757	GO:0006464	GO:0004721	GO:0043231	GO:0006412
CL6078.Contig1_All	GO:0043231	GO:0015630	GO:0044444	GO:0031112	GO:0015631
CL6081.Contig1_All	GO:0030554	GO:0016709	GO:0009850
CL6084.Contig1_All	GO:0046914	GO:0016574	GO:0042802	GO:0006513	GO:0009887	GO:0003006
CL6084.Contig2_All	GO:0006513	GO:0042802	GO:0009887	GO:0046914	GO:0016574	GO:0003006	GO:0003824
CL6086.Contig1_All	GO:0016757
CL6088.Contig1_All	GO:0030312	GO:0003824	GO:0009536
CL6093.Contig1_All	GO:0016020	GO:0071555	GO:0005618	GO:0030234	GO:0004091
CL6094.Contig1_All	GO:0016421	GO:0019842	GO:0006631	GO:0032559
CL6096.Contig1_All	GO:0016641	GO:0008152	GO:0016741
CL6099.Contig1_All	GO:0046914	GO:0016791
CL61.Contig1_All	GO:0046914
CL61.Contig2_All	GO:0005488
CL61.Contig3_All	GO:0005488
CL6101.Contig1_All	GO:0006568	GO:0016763	GO:0043231
CL6103.Contig1_All	GO:0005488	GO:0004672
CL6106.Contig1_All	GO:0003006	GO:0043231
CL6109.Contig1_All	GO:0006464	GO:0004702	GO:0016020	GO:0032559
CL6114.Contig1_All	GO:0016667	GO:0004497	GO:0043231	GO:0000166	GO:0006091
CL6117.Contig1_All	GO:0003824	GO:0008152
CL612.Contig1_All	GO:0006259	GO:0004175	GO:0019538	GO:0003677	GO:0043231	GO:0042623	GO:0032559
CL6121.Contig1_All	GO:0016628	GO:0044464	GO:0008152	GO:0015075	GO:0006811
CL6123.Contig1_All	GO:0031420	GO:0016301	GO:0016020	GO:0010038	GO:0006007
CL6124.Contig1_All	GO:0000377	GO:0003676	GO:0006950	GO:0016604
CL6126.Contig1_All	GO:0005488	GO:0008152
CL6128.Contig1_All	GO:0060918	GO:0016049	GO:0022892	GO:0048507	GO:0006913	GO:0009887	GO:0010051	GO:0030529	GO:0010467	GO:0005635	GO:0005198	GO:0015031
CL6130.Contig1_All	GO:0031410
CL6133.Contig1_All	GO:0005488	GO:0006952	GO:0009719	GO:0043231	GO:0009791	GO:0023033	GO:0048229
CL6134.Contig1_All	GO:0005504	GO:0051234
CL6136.Contig1_All	GO:0005488	GO:0043231
CL6138.Contig1_All	GO:0003824
CL6140.Contig1_All	GO:0042626	GO:0044464	GO:0032559
CL6143.Contig1_All	GO:0004871	GO:0006464	GO:0004672	GO:0032559
CL6144.Contig1_All	GO:0004672	GO:0006464	GO:0032559
CL6146.Contig1_All	GO:0031410
CL6148.Contig1_All	GO:0003676	GO:0030246	GO:0008037
CL6149.Contig1_All	GO:0006996
CL6149.Contig2_All	GO:0006996
CL6151.Contig1_All	GO:0005515	GO:0003676
CL6153.Contig1_All	GO:0043231
CL6154.Contig1_All	GO:0046914	GO:0019538	GO:0009536	GO:0004175
CL6156.Contig1_All	GO:0005488
CL6158.Contig1_All	GO:0004527	GO:0005488	GO:0034641	GO:0044464
CL6163.Contig1_All	GO:0043234	GO:0006970	GO:0009532	GO:0006551	GO:0031410	GO:0016836
CL6164.Contig1_All	GO:0043231
CL6166.Contig1_All	GO:0031410
CL6168.Contig1_All	GO:0003006
CL617.Contig1_All	GO:0004672	GO:0000166
CL6176.Contig1_All	GO:0043231
CL6178.Contig1_All	GO:0009725	GO:0009987
CL6181.Contig1_All	GO:0005488
CL6186.Contig1_All	GO:0044464	GO:0034061
CL6190.Contig1_All	GO:0043231	GO:0016787	GO:0051605	GO:0016020
CL6198.Contig1_All	GO:0006760	GO:0016882	GO:0043231	GO:0032559
CL6201.Contig1_All	GO:0031224	GO:0051234	GO:0043231
CL6204.Contig1_All	GO:0031225	GO:0031410
CL6205.Contig1_All	GO:0031410	GO:0043231
CL621.Contig1_All	GO:0007017	GO:0003774	GO:0032559	GO:0043232
CL6211.Contig1_All	GO:0006259	GO:0003899	GO:0043234
CL6212.Contig1_All	GO:0016020
CL622.Contig1_All	GO:0005048	GO:0046914	GO:0004871	GO:0035437	GO:0003676	GO:0031090	GO:0006810	GO:0043231	GO:0031224	GO:0031410
CL6220.Contig1_All	GO:0004721	GO:0032561	GO:0006950	GO:0043231	GO:0017111	GO:0030522
CL6221.Contig1_All	GO:0005488
CL6222.Contig1_All	GO:0005739
CL6224.Contig1_All	GO:0019941	GO:0000151	GO:0019899
CL6225.Contig1_All	GO:0006259	GO:0046914	GO:0016817	GO:0003676	GO:0043231
CL623.Contig1_All	GO:0006259	GO:0004527	GO:0003676	GO:0043232	GO:0009536	GO:0034061
CL6230.Contig1_All	GO:0019941	GO:0031461	GO:0003006	GO:0019899
CL6232.Contig1_All	GO:0009536
CL6235.Contig1_All	GO:0003676
CL6239.Contig1_All	GO:0016020
CL6240.Contig1_All	GO:0000785	GO:0005856	GO:0003676	GO:0008092	GO:0034728	GO:0043231
CL6241.Contig1_All	GO:0007049	GO:0008283	GO:0040007
CL6242.Contig1_All	GO:0043231	GO:0003676
CL6252.Contig1_All	GO:0016757
CL6253.Contig1_All	GO:0010468	GO:0006464	GO:0004672	GO:0032559
CL6259.Contig1_All	GO:0043231	GO:0019725
CL6260.Contig1_All	GO:0042445	GO:0016811	GO:0005488	GO:0002831	GO:0070011	GO:0031410
CL6262.Contig1_All	GO:0034968	GO:0010481	GO:0048764	GO:0035315
CL6263.Contig1_All	GO:0016747
CL6271.Contig1_All	GO:0005488	GO:0009536
CL6273.Contig1_All	GO:0010467	GO:0030529	GO:0009536	GO:0005198
CL6279.Contig1_All	GO:0009056	GO:0004871	GO:0006464	GO:0004713	GO:0032559
CL6281.Contig1_All	GO:0005488
CL6283.Contig1_All	GO:0044464
CL6289.Contig1_All	GO:0031224	GO:0043231	GO:0006479	GO:0031410	GO:0048513	GO:0009791	GO:0009738	GO:0003880
CL6292.Contig1_All	GO:0030554	GO:0009690	GO:0016645
CL6293.Contig1_All	GO:0032991	GO:0003006	GO:0005488
CL6294.Contig1_All	GO:0006468	GO:0009532	GO:0010109	GO:0016301	GO:0010467
CL6298.Contig1_All	GO:0046914
CL630.Contig1_All	GO:0005622
CL6300.Contig1_All	GO:0016413
CL6301.Contig1_All	GO:0031410
CL6302.Contig1_All	GO:0016757	GO:0008092	GO:0006810	GO:0031224	GO:0016787	GO:0015101	GO:0006996
CL6303.Contig1_All	GO:0005488	GO:0009668	GO:0009941	GO:0035250	GO:0007275	GO:0030258	GO:0009247	GO:0009528
CL6309.Contig1_All	GO:0006464	GO:0030246	GO:0031224	GO:0035250	GO:0009536
CL631.Contig1_All	GO:0046872
CL631.Contig2_All	GO:0046914
CL6311.Contig1_All	GO:0030528	GO:0006631	GO:0016620	GO:0046914	GO:0009536	GO:0001071	GO:0006970	GO:0010017
CL6313.Contig1_All	GO:0005343	GO:0030001	GO:0009536
CL6314.Contig1_All	GO:0005488	GO:0009536
CL6316.Contig1_All	GO:0016791	GO:0006970	GO:0005515	GO:0043231
CL6320.Contig1_All	GO:0004518
CL6322.Contig1_All	GO:0031224	GO:0031410	GO:0032502
CL6327.Contig1_All	GO:0019866	GO:0006810	GO:0031224
CL6328.Contig1_All	GO:0008152	GO:0016628	GO:0046914
CL633.Contig1_All	GO:0043231
CL6330.Contig1_All	GO:0045927	GO:0008283	GO:0043401	GO:0043231
CL6332.Contig1_All	GO:0042802	GO:0042364	GO:0009108	GO:0006519	GO:0006778	GO:0008614	GO:0046983	GO:0006972	GO:0033194	GO:0044444	GO:0016020
CL6334.Contig1_All	GO:0003676
CL6339.Contig1_All	GO:0043169	GO:0051536	GO:0042742	GO:0016628	GO:0006787	GO:0009791	GO:0016730	GO:0048608	GO:0016703	GO:0009528
CL6343.Contig1_All	GO:0005267	GO:0031224	GO:0030001
CL6344.Contig1_All	GO:0005515	GO:0044267
CL6352.Contig1_All	GO:0016782
CL6353.Contig1_All	GO:0005488	GO:0016740
CL6354.Contig1_All	GO:0031090	GO:0016757	GO:0043231
CL6357.Contig1_All	GO:0043231
CL6361.Contig1_All	GO:0010467
CL6364.Contig1_All	GO:0032559	GO:0042623
CL6366.Contig1_All	GO:0050896	GO:0016020
CL6368.Contig1_All	GO:0043231
CL6369.Contig1_All	GO:0031406	GO:0043231
CL6375.Contig1_All	GO:0005488	GO:0004672	GO:0009555	GO:0001708	GO:0044464
CL6378.Contig1_All	GO:0043231	GO:0008135
CL6379.Contig1_All	GO:0044464	GO:0023060
CL6381.Contig1_All	GO:0031410
CL6385.Contig1_All	GO:0010467	GO:0022613	GO:0030529	GO:0005198
CL6389.Contig1_All	GO:0006351	GO:0008134
CL6390.Contig1_All	GO:0005488	GO:0009913	GO:0044237
CL6391.Contig1_All	GO:0006325	GO:0046914	GO:0016279	GO:0043231
CL6393.Contig1_All	GO:0034968	GO:0043231	GO:0003676	GO:0046914	GO:0010468	GO:0009908	GO:0018024	GO:0006351	GO:0035091	GO:0016020
CL6394.Contig1_All	GO:0006810	GO:0005488	GO:0044464
CL6396.Contig1_All	GO:0046914	GO:0006952	GO:0009532	GO:0042277	GO:0004601	GO:0009404	GO:0016765	GO:0005576	GO:0016020	GO:0010038
[truncated: 367,130 more chars]
