# Supplementary material for: Molecular Analysis of the Processes of Surface Brown Spot (SBS) Formation in Pear Fruit (Pyrus bretschneideri Rehd. cv. Dangshansuli) by De Novo Transcriptome Assembly
Source: PLoS One. 2013 Sep 18;8(9):e74217. doi: 10.1371/journal.pone.0074217 (PMC3776823; doi:10.1371/journal.pone.0074217)
Supplement: Table S3 — All differential expression between SBS and CK fruit. (XLS) [file pone.0074217.s005.xls]

geneID(2689)	geneLength	duizhaoC_rawreads(13611556)	bingguoB_rawreads(16444933)	duizhaoC_RPKM	bingguoB_RPKM	log2(bingguoB_RPKM/duizhaoC_RPKM)	up/down	pvalue	FDR	Nr-ID	Nr-Score	Nr-Evalue	Nr-annotation	Nt-ID	Nt-Score	Nt-Evalue	Nt-annotation	Swissprot-ID	Swissprot-Score	Swissprot-Evalue	Swissprot-annotation	COG-Protein-or-Domain	COG-Score	COG-Evalue	COG-ID	COG-Function-Description	KO_id	KEGG-Evalue	KEGG-Score	KEGG-Gene	ko_definition	GO-BiologicalProcess	GO-MolecularFunction	Go-CellularComponent	Pathway ID//Pathway
CL18385.Contig1_All	900	10932	6303	892.3790	425.8657	-1.0673	Down	0	0	gi|356575540|ref|XP_003555898.1|	145	8e-34	PREDICTED: uncharacterized protein LOC100815402 [Glycine max]	gi|118482033|gb|EF144729.1|	61.9	9e-07	Populus trichocarpa clone WS01117_I02 unknown mRNA	--	--	--	--	--	--	--	--	--	--	--	--	--	--	-	-	-	--
CL19625.Contig1_All	1265	553	7366	32.1164	354.0863	3.4627	Up	0	0	gi|355503009|gb|AES84212.1|	348	8e-95	Cell wall-associated hydrolase, partial [Medicago truncatula]	gi|345433540|dbj|AP012207.1|	2508	0.0	Pyrus pyrifolia chloroplast DNA, complete sequence, cultivar: Hosui	sp|Q3BAI2|YCX91_PHAAO	86.3	3e-17	Uncharacterized protein ORF91 OS=Phalaenopsis aphrodite subsp. formosana PE=4 SV=1	--	--	--	--	--	--	--	--	--	--	GO:0051234//establishment of localization;GO:0006464//protein modification process;GO:0006091//generation of precursor metabolites and energy	GO:0046906//tetrapyrrole binding;GO:0043169//cation binding;GO:0051536//iron-sulfur cluster binding;GO:0032559//adenyl ribonucleotide binding	GO:0009521;GO:0031224//intrinsic to membrane;GO:0009536//plastid	--
CL19846.Contig1_All	624	14776	7895	1739.6606	769.3703	-1.1771	Down	0	0	gi|356523659|ref|XP_003530454.1|	102	4e-21	PREDICTED: uncharacterized protein LOC100776610 [Glycine max]	gi|170763671|gb|AC215461.2|	91.7	7e-16	Solanum lycopersicum chromosome 2 clone C02SLe0092M23, complete sequence	--	--	--	--	AGc4890	52.0	8e-07	COG0541	Signal recognition particle GTPase	--	--	--	--	--	-	-	-	--
CL20202.Contig1_All	579	345	3472	43.7757	364.6440	3.0583	Up	0	0	gi|20420|emb|CAA46634.1|	141	7e-33	extensin [Prunus dulcis] >gi|445616|prf||1909363A extensin	gi|20419|emb|X65718.1|	196	2e-47	P.amygdalus mRNA for extensin	sp|Q9FS16|EXTN3_ARATH	99.4	1e-21	Extensin-3 OS=Arabidopsis thaliana GN=EXT3 PE=2 SV=3	XF0009	62.4	5e-10	COG0810	Periplasmic protein TonB, links inner and outer membranes	K01115	2e-15	79.3	vcn:VOLCADRAFT_99471	phospholipase D [EC:3.1.4.4]	-	-	-	ko01100//Metabolic pathways;ko00564//Glycerophospholipid metabolism;ko00565//Ether lipid metabolism;ko04144//Endocytosis
CL20569.Contig1_All	1976	1429	15381	53.1297	473.3316	3.1553	Up	0	0	gi|357436101|ref|XP_003588326.1|	191	1e-118	ATP synthase subunit alpha [Medicago truncatula] >gi|355477374|gb|AES58577.1| ATP synthase subunit alpha [Medicago truncatula]	gi|345433540|dbj|AP012207.1|	1291	0.0	Pyrus pyrifolia chloroplast DNA, complete sequence, cultivar: Hosui	--	--	--	--	--	--	--	--	--	--	--	--	--	--	-	-	GO:0009536//plastid	--
CL20654.Contig1_All	804	18289	10606	1671.1912	802.1646	-1.0589	Down	0	0	gi|356547529|ref|XP_003542164.1|	95.1	1e-18	PREDICTED: uncharacterized protein LOC100786367 [Glycine max]	gi|255560059|ref|XM_002521002.1|	69.9	3e-09	Ricinus communis conserved hypothetical protein, mRNA	sp|Q8LCL8|U647B_ARATH	59.7	2e-09	UPF0467 protein B OS=Arabidopsis thaliana GN=At3g57160 PE=3 SV=2	--	--	--	--	--	--	--	--	--	--	-	-	-	--
CL21051.Contig1_All	694	9256	5387	979.8421	472.0146	-1.0537	Down	0	0	gi|356548502|ref|XP_003542640.1|	220	2e-56	PREDICTED: uncharacterized protein LOC100812759 [Glycine max]	gi|356562970|ref|XM_003549693.1|	210	1e-51	PREDICTED: Glycine max uncharacterized protein LOC100801982 (LOC100801982), mRNA	sp|Q00451|PRF1_SOLLC	168	2e-42	36.4 kDa proline-rich protein OS=Solanum lycopersicum GN=TPRP-F1 PE=2 SV=1	--	--	--	--	--	K14709	8e-06	48.1	vcn:VOLCADRAFT_104214	solute carrier family 39 (zinc transporter), member 1/2/3	-	-	-	--
CL21430.Contig1_All	1984	1137	13558	42.1028	415.5486	3.3030	Up	0	0	gi|357436101|ref|XP_003588326.1|	433	1e-170	ATP synthase subunit alpha [Medicago truncatula] >gi|355477374|gb|AES58577.1| ATP synthase subunit alpha [Medicago truncatula]	gi|56806513|dbj|BA000042.1|	2393	0.0	Nicotiana tabacum mitochondrial DNA, complete genome	--	--	--	--	--	--	--	--	--	--	--	--	--	--	-	-	GO:0009536//plastid	--
CL22056.Contig1_All	1685	130796	1338375	5702.7822	48299.8522	3.0823	Up	0	0	gi|1545805|dbj|BAA10929.1|	391	1e-107	cytochrome P450 like_TBP [Nicotiana tabacum]	gi|19919542|gb|AF479101.1|	3075	0.0	Photinia fraseri 26S ribosomal RNA gene, complete sequence	--	--	--	--	--	--	--	--	--	--	--	--	--	--	-	-	-	--
CL22865.Contig1_All	1190	11642	5582	718.7417	285.2402	-1.3333	Down	0	0	gi|346683328|ref|YP_004842273.1|	267	2e-70	ribosomal protein S8 [Pyrus pyrifolia] >gi|345433595|dbj|BAK69417.1| ribosomal protein S8 [Pyrus pyrifolia]	gi|345433540|dbj|AP012207.1|	2341	0.0	Pyrus pyrifolia chloroplast DNA, complete sequence, cultivar: Hosui	sp|Q49KW3|RR8_EUCGG	246	1e-65	30S ribosomal protein S8, chloroplastic OS=Eucalyptus globulus subsp. globulus GN=rps8 PE=3 SV=1	all4202	141	2e-33	COG0096	Ribosomal protein S8	K02994	1e-63	241	vvi:4025135	small subunit ribosomal protein S8	-	-	-	ko03010//Ribosome
CL23584.Contig1_All	1384	7192	3348	381.7735	147.1016	-1.3759	Down	0	0	gi|220983459|dbj|BAH11228.1|	154	3e-36	ATP synthase CF0 C chain [Welwitschia mirabilis]	gi|345433540|dbj|AP012207.1|	2666	0.0	Pyrus pyrifolia chloroplast DNA, complete sequence, cultivar: Hosui	sp|Q0ZJ33|ATPH_VITVI	153	2e-37	ATP synthase subunit c, chloroplastic OS=Vitis vinifera GN=atpH PE=3 SV=1	asl0009	141	3e-33	COG0636	F0F1-type ATP synthase, subunit c/Archaeal/vacuolar-type H+-ATPase, subunit K	K02110	5e-37	153	vvi:4025116	F-type H+-transporting ATPase subunit c [EC:3.6.3.14]	-	-	-	ko00195//Photosynthesis;ko00190//Oxidative phosphorylation;ko01100//Metabolic pathways
CL2580.Contig1_All	1791	6238	2857	255.8833	97.0024	-1.3994	Down	0	0	gi|346683277|ref|YP_004842222.1|	123	9e-27	photosystem II protein K [Pyrus pyrifolia] >gi|345433544|dbj|BAK69366.1| photosystem II protein K [Pyrus pyrifolia]	gi|345433540|dbj|AP012207.1|	3497	0.0	Pyrus pyrifolia chloroplast DNA, complete sequence, cultivar: Hosui	sp|Q0ZJ37|PSBK_VITVI	119	7e-27	Photosystem II reaction center protein K OS=Vitis vinifera GN=psbK PE=3 SV=1	--	--	--	--	--	K02712	1e-27	122	pop:Poptr_cp003	photosystem II PsbK protein	-	-	-	ko00195//Photosynthesis;ko01100//Metabolic pathways
CL27211.Contig1_All	313	375	2566	88.0196	498.5173	2.5017	Up	0	0	gi|55168340|gb|AAV44205.1|	95.1	3e-19	unknow protein [Oryza sativa Japonica Group]	gi|347448185|gb|JN637765.1|	620	1e-175	Eleutherococcus senticosus chloroplast, complete genome	--	--	--	--	--	--	--	--	--	--	--	--	--	--	-	-	-	--
CL27439.Contig1_All	464	2279	6523	360.8432	854.8645	1.2443	Up	0	0	--	--	--	--	--	--	--	--	--	--	--	--	--	--	--	--	--	--	--	--	--	--	-	-	-	--
CL28662.Contig1_All	541	660	4954	89.6270	556.8351	2.6352	Up	0	0	gi|357479883|ref|XP_003610227.1|	89.7	9e-52	Ycf68 [Medicago truncatula] >gi|355511282|gb|AES92424.1| Ycf68 [Medicago truncatula]	gi|345433540|dbj|AP012207.1|	1065	0.0	Pyrus pyrifolia chloroplast DNA, complete sequence, cultivar: Hosui	--	--	--	--	--	--	--	--	--	--	--	--	--	--	GO:0019538//protein metabolic process	GO:0046914//transition metal ion binding;GO:0004175//endopeptidase activity	GO:0009536//plastid	--
CL29341.Contig1_All	598	763	7772	93.7380	790.3137	3.0757	Up	0	0	gi|20420|emb|CAA46634.1|	316	1e-85	extensin [Prunus dulcis] >gi|445616|prf||1909363A extensin	gi|20419|emb|X65718.1|	147	1e-32	P.amygdalus mRNA for extensin	sp|Q9FS16|EXTN3_ARATH	250	3e-67	Extensin-3 OS=Arabidopsis thaliana GN=EXT3 PE=2 SV=3	Rv3876	90.1	2e-18	COG0455	ATPases involved in chromosome partitioning	K01115	3e-37	152	vcn:VOLCADRAFT_99471	phospholipase D [EC:3.1.4.4]	-	GO:0005198//structural molecule activity	-	ko01100//Metabolic pathways;ko00564//Glycerophospholipid metabolism;ko00565//Ether lipid metabolism;ko04144//Endocytosis
CL3431.Contig1_All	5813	12817	6939	161.9863	72.5879	-1.1581	Down	0	0	gi|357470637|ref|XP_003605603.1|	504	0.0	30S ribosomal protein S11 [Medicago truncatula] >gi|355506658|gb|AES87800.1| 30S ribosomal protein S11 [Medicago truncatula]	gi|345433540|dbj|AP012207.1|	6916	0.0	Pyrus pyrifolia chloroplast DNA, complete sequence, cultivar: Hosui	sp|Q49KW6|RPOA_EUCGG	595	7e-170	DNA-directed RNA polymerase subunit alpha OS=Eucalyptus globulus subsp. globulus GN=rpoA PE=3 SV=1	alr3422	277	2e-73	COG1290	Cytochrome b subunit of the bc complex	K03040	9e-163	573	pop:Poptr_cp055	DNA-directed RNA polymerase subunit alpha [EC:2.7.7.6]	-	-	-	ko01100//Metabolic pathways;ko00230//Purine metabolism;ko00240//Pyrimidine metabolism;ko03020//RNA polymerase
CL4441.Contig1_All	535	6329	2473	869.1076	281.0854	-1.6285	Down	0	0	gi|27735191|sp|P27483.2|GRP1_ARATH	203	1e-51	RecName: Full=Glycine-rich cell wall structural protein; Flags: Precursor	gi|86361386|gb|AC159538.20|	61.9	5e-07	Medicago truncatula chromosome 8 clone mth2-48f16, complete sequence	sp|P27483|GRP1_ARATH	203	5e-53	Glycine-rich cell wall structural protein OS=Arabidopsis thaliana GN=At3g17050 PE=2 SV=2	XF0818	144	1e-34	COG2730	Endoglucanase	K01115	8e-36	147	vcn:VOLCADRAFT_99471	phospholipase D [EC:3.1.4.4]	-	-	-	ko01100//Metabolic pathways;ko00564//Glycerophospholipid metabolism;ko00565//Ether lipid metabolism;ko04144//Endocytosis
CL7208.Contig1_All	4668	20514	12022	322.8581	156.6079	-1.0437	Down	0	0	gi|346683284|ref|YP_004842229.1|	1684	0.0	RNA polymerase beta' subunit [Pyrus pyrifolia] >gi|345433551|dbj|BAK69373.1| RNA polymerase beta' subunit [Pyrus pyrifolia]	gi|345433540|dbj|AP012207.1|	9218	0.0	Pyrus pyrifolia chloroplast DNA, complete sequence, cultivar: Hosui	sp|Q09X27|RPOC2_MORIN	1420	0.0	DNA-directed RNA polymerase subunit beta'' OS=Morus indica GN=rpoC2 PE=3 SV=1	all0010	338	4e-92	COG0356	F0F1-type ATP synthase, subunit a	K03046	0.0	1387	vvi:4025097	DNA-directed RNA polymerase subunit beta' [EC:2.7.7.6]	-	GO:0034062//RNA polymerase activity;GO:0003676//nucleic acid binding	GO:0009536//plastid	ko01100//Metabolic pathways;ko00230//Purine metabolism;ko00240//Pyrimidine metabolism;ko03020//RNA polymerase
CL7939.Contig1_All	5213	204469	2410156	2881.5886	28114.1735	3.2864	Up	0	0	gi|357488225|ref|XP_003614400.1|	164	6e-98	Cytochrome P450 likeTBP [Medicago truncatula] >gi|355515735|gb|AES97358.1| Cytochrome P450 likeTBP [Medicago truncatula]	gi|7960173|gb|AF223066.1|AF223066	3418	0.0	Humulus lupulus 26S ribosomal RNA gene, partial sequence; 18S ribosomal RNA gene, internal transcribed spacer 1, 5.8S ribosomal RNA gene, internal transcribed spacer 2 and 26S ribosomal RNA gene, complete sequence; and 18S ribosomal RNA gene, partial sequence	--	--	--	--	--	--	--	--	--	--	--	--	--	--	-	-	-	--
CL848.Contig2_All	5467	206	2167	2.7683	24.1034	3.1222	Up	0	0	gi|357489915|ref|XP_003615245.1|	263	6e-91	Transcription factor bHLH143 [Medicago truncatula] >gi|355516580|gb|AES98203.1| Transcription factor bHLH143 [Medicago truncatula]	gi|154183871|gb|EU024828.1|	5929	0.0	Fragaria vesca subsp. americana clone fosmid 11D02, complete sequence	sp|P93276|M030_ARATH	126	1e-28	Uncharacterized mitochondrial protein AtMg00030 OS=Arabidopsis thaliana GN=AtMg00030 PE=4 SV=1	--	--	--	--	--	--	--	--	--	--	-	-	-	--
Unigene11907_All	420	23	1663	4.0232	240.7747	5.9032	Up	0	0	gi|224496439|gb|ACN52596.1|	269	8e-72	pathogenesis-related protein [Pyrus x bretschneideri]	gi|8698924|gb|AF195237.1|AF195237	777	0.0	Pyrus pyrifolia strain Whangkeumbae pathogenesis-related protein (PR-1b) mRNA, partial cds	sp|P11670|PRB1_TOBAC	167	2e-42	Basic form of pathogenesis-related protein 1 OS=Nicotiana tabacum PE=3 SV=1	YJL078c_1	95.9	2e-20	COG2340	Uncharacterized protein with SCP/PR1 domains	K13449	2e-50	194	rcu:RCOM_1381930	pathogenesis-related protein 1	-	-	-	ko04626//Plant-pathogen interaction;ko04075//Plant hormone signal transduction
Unigene16736_All	452	21779	12801	3539.9060	1722.1594	-1.0395	Down	0	0	gi|356523659|ref|XP_003530454.1|	168	3e-41	PREDICTED: uncharacterized protein LOC100776610 [Glycine max]	gi|356523658|ref|XM_003530406.1|	83.8	1e-13	PREDICTED: Glycine max uncharacterized protein LOC100776610 (LOC100776610), mRNA	sp|O82015|LIGV1_LIGVU	53.5	5e-08	Major pollen allergen Lig v 1 OS=Ligustrum vulgare PE=1 SV=2	--	--	--	--	--	--	--	--	--	--	-	-	-	--
CL28596.Contig1_All	617	233	2066	27.7436	203.6165	2.8756	Up	7.1950e-296	7.2793e-293	gi|225433106|ref|XP_002285057.1|	81.6	8e-15	PREDICTED: similar to merlot proline-rich protein 2 isoform 1 [Vitis vinifera]	--	--	--	--	sp|Q9ZQI0|EPR1_ARATH	62.0	2e-10	Proline-rich extensin-like protein EPR1 OS=Arabidopsis thaliana GN=EPR1 PE=2 SV=1	Rv3876	52.4	6e-07	COG0455	ATPases involved in chromosome partitioning	K01115	3e-07	52.8	vcn:VOLCADRAFT_99471	phospholipase D [EC:3.1.4.4]	-	-	-	ko01100//Metabolic pathways;ko00564//Glycerophospholipid metabolism;ko00565//Ether lipid metabolism;ko04144//Endocytosis
Unigene10433_All	827	12	1182	1.0660	86.9120	6.3493	Up	3.6903e-286	3.6505e-283	gi|356991137|gb|AET44160.1|	346	3e-94	class IV chitinase [Fragaria x ananassa]	gi|356991136|gb|JN415653.1|	176	2e-41	Fragaria x ananassa class IV chitinase (CHI4-2) mRNA, complete cds	sp|Q7Y1Z0|CHI5_ORYSJ	301	2e-82	Chitinase 5 OS=Oryza sativa subsp. japonica GN=Cht5 PE=2 SV=1	VC0769	65.5	1e-10	COG3979	Uncharacterized protein contain chitin-binding domain type 3	K01183	2e-91	333	pop:POPTR_1116414	chitinase [EC:3.2.1.14]	GO:0009793//embryonic development ending in seed dormancy;GO:0033554//cellular response to stress;GO:0006026	GO:0004553//hydrolase activity, hydrolyzing O-glycosyl compounds;GO:0030247//polysaccharide binding	GO:0030312//external encapsulating structure	ko00520//Amino sugar and nucleotide sugar metabolism
CL11864.Contig1_All	238	126	1644	38.8943	420.0420	3.4329	Up	1.2068e-278	1.1678e-275	gi|20420|emb|CAA46634.1|	136	1e-31	extensin [Prunus dulcis] >gi|445616|prf||1909363A extensin	gi|20419|emb|X65718.1|	238	2e-60	P.amygdalus mRNA for extensin	sp|P06599|EXTN_DAUCA	76.3	4e-15	Extensin OS=Daucus carota PE=2 SV=1	--	--	--	--	--	--	--	--	--	--	GO:0007047//cell wall organization	GO:0005198//structural molecule activity	-	--
CL19411.Contig1_All	1262	5381	2943	313.2535	141.8074	-1.1434	Down	5.9166e-276	5.3750e-273	gi|356555987|ref|XP_003546309.1|	247	3e-64	PREDICTED: transcription factor bHLH147-like [Glycine max]	gi|225315701|dbj|AK321853.1|	97.6	2e-17	Solanum lycopersicum cDNA, clone: LEFL1030BB09, HTC in leaf	sp|Q9LSN7|BH147_ARATH	213	2e-55	Transcription factor bHLH147 OS=Arabidopsis thaliana GN=BHLH147 PE=1 SV=1	Rv3876	55.1	3e-07	COG0455	ATPases involved in chromosome partitioning	K01115	5e-10	63.2	vcn:VOLCADRAFT_99471	phospholipase D [EC:3.1.4.4]	GO:0010468//regulation of gene expression	-	GO:0043231//intracellular membrane-bounded organelle	ko01100//Metabolic pathways;ko00564//Glycerophospholipid metabolism;ko00565//Ether lipid metabolism;ko04144//Endocytosis
CL7804.Contig1_All	5144	5677	3366	81.0793	39.7907	-1.0269	Down	1.9428e-244	1.5725e-241	gi|357471553|ref|XP_003606061.1|	594	1e-168	50S ribosomal protein L2-B [Medicago truncatula] >gi|355507116|gb|AES88258.1| 50S ribosomal protein L2-B [Medicago truncatula]	gi|345433540|dbj|AP012207.1|	8377	0.0	Pyrus pyrifolia chloroplast DNA, complete sequence, cultivar: Hosui	sp|Q4VZK5|RK2_CUCSA	559	6e-159	50S ribosomal protein L2, chloroplastic OS=Cucumis sativus GN=rpl2-A PE=3 SV=1	all4212	324	1e-87	COG0090	Ribosomal protein L2	K02886	1e-157	556	vvi:4025024	large subunit ribosomal protein L2	-	-	-	ko03010//Ribosome
CL21127.Contig1_All	771	3175	1415	302.5391	111.6015	-1.4388	Down	7.7934e-234	6.1950e-231	gi|169743283|gb|ACA66247.1|	103	4e-21	cold-induced plasma membrane protein [Musa ABB Group]	gi|356572885|ref|XM_003554548.1|	121	1e-24	PREDICTED: Glycine max hydrophobic protein LTI6A-like (LOC100792684), mRNA	sp|Q0DKW8|LTI6B_ORYSJ	96.3	2e-20	Hydrophobic protein LTI6B OS=Oryza sativa subsp. japonica GN=LTI6B PE=2 SV=1	PA0567	67.8	2e-11	COG0401	Uncharacterized homolog of Blt101	--	--	--	--	--	-	-	GO:0031224//intrinsic to membrane;GO:0031410//cytoplasmic vesicle	--
CL22751.Contig1_All	2529	4203	2257	122.0964	54.2689	-1.1698	Down	4.9548e-224	3.8028e-221	gi|302399053|gb|ADL36821.1|	1248	0.0	SCL domain class transcription factor [Malus x domestica]	gi|302399052|gb|HM122682.1|	4030	0.0	Malus x domestica SCL domain class transcription factor (SCL8) mRNA, complete cds	sp|Q9FYR7|SCL8_ARATH	566	1e-161	Scarecrow-like protein 8 OS=Arabidopsis thaliana GN=SCL8 PE=2 SV=1	--	--	--	--	--	K14494	3e-39	161	pop:POPTR_555941	DELLA protein	-	-	-	ko04075//Plant hormone signal transduction
Unigene11920_All	949	1	800	0.0774	51.2615	9.3713	Up	1.1885e-207	8.1396e-205	gi|302321437|gb|ADL16641.1|	431	1e-119	thaumatin-like protein [Fragaria chiloensis]	gi|302321436|gb|HM197717.1|	244	1e-61	Fragaria chiloensis thaumatin-like protein mRNA, partial cds	sp|P50694|TLP_PRUAV	399	2e-111	Glucan endo-1,3-beta-glucosidase OS=Prunus avium PE=1 SV=1	--	--	--	--	--	--	--	--	--	--	-	-	-	--
CL20864.Contig1_All	772	3932	2162	374.1868	170.2967	-1.1357	Down	4.8693e-200	3.2352e-197	gi|351725153|ref|NP_001238362.1|	196	3e-49	uncharacterized protein LOC100499687 precursor [Glycine max]	gi|356569144|ref|XM_003552718.1|	63.9	2e-07	PREDICTED: Glycine max uncharacterized protein LOC100783470 (LOC100783470), mRNA	sp|Q9C7F7|UGPI5_ARATH	67.4	8e-12	Uncharacterized GPI-anchored protein At1g27950 OS=Arabidopsis thaliana GN=At1g27950 PE=1 SV=1	--	--	--	--	--	--	--	--	--	--	GO:0006810//transport	-	-	--
CL18810.Contig1_All	816	4573	2741	411.7212	204.2616	-1.0112	Down	2.1212e-192	1.3685e-189	gi|356571731|ref|XP_003554027.1|	135	1e-30	PREDICTED: uncharacterized protein LOC100798848 isoform 1 [Glycine max] >gi|356571733|ref|XP_003554028.1| PREDICTED: uncharacterized protein LOC100798848 isoform 2 [Glycine max] >gi|356571735|ref|XP_003554029.1| PREDICTED: uncharacterized protein LOC100798848 isoform 3 [Glycine max]	--	--	--	--	sp|Q9LD90|DKC1_ARATH	83.2	2e-16	H/ACA ribonucleoprotein complex subunit 4 OS=Arabidopsis thaliana GN=NAP57 PE=1 SV=1	aq_2032	75.9	8e-14	COG0532	Translation initiation factor 2 (IF-2; GTPase)	K11984	1e-19	94.4	ppp:PHYPADRAFT_233757	U4/U6.U5 tri-snRNP-associated protein 1	-	-	-	ko03040//Spliceosome
CL29886.Contig1_All	385	111	1169	21.1814	184.6382	3.1238	Up	1.9767e-182	1.2393e-179	gi|225433106|ref|XP_002285057.1|	80.9	5e-15	PREDICTED: similar to merlot proline-rich protein 2 isoform 1 [Vitis vinifera]	--	--	--	--	sp|P08297|NO75_SOYBN	78.6	5e-16	Early nodulin-75 OS=Glycine max GN=ENOD2A PE=2 SV=2	--	--	--	--	--	K12831	3e-10	60.8	ppp:PHYPADRAFT_184121	splicing factor 3B subunit 4	-	-	-	ko04141//Protein processing in endoplasmic reticulum;ko03040//Spliceosome
CL2667.Contig1_All	1734	1081	212	45.8004	7.4345	-2.6231	Down	5.1869e-179	3.1202e-176	gi|356544367|ref|XP_003540624.1|	922	0.0	PREDICTED: L-ascorbate oxidase homolog [Glycine max]	gi|356544366|ref|XM_003540576.1|	270	4e-69	PREDICTED: Glycine max L-ascorbate oxidase homolog (LOC100793934), mRNA	sp|P29162|ASOL_TOBAC	586	1e-167	L-ascorbate oxidase homolog OS=Nicotiana tabacum PE=2 SV=1	SPAC1F7.08	121	3e-27	COG2132	Putative multicopper oxidases	K00423	8e-170	594	ath:AT1G55570	L-ascorbate oxidase [EC:1.10.3.3]	-	-	-	ko01100//Metabolic pathways;ko00053//Ascorbate and aldarate metabolism
CL21977.Contig1_All	1772	3955	2299	163.9740	78.8938	-1.0555	Down	9.4680e-179	5.5456e-176	gi|211906522|gb|ACJ11754.1|	806	0.0	UDP-D-glucuronic acid 4-epimerase [Gossypium hirsutum]	gi|189162472|dbj|AP009695.1|	726	0.0	Lotus japonicus genomic DNA, clone: LjT08P02, TM1700, complete sequence	sp|Q9M0B6|GAE1_ARATH	776	0.0	UDP-glucuronate 4-epimerase 1 OS=Arabidopsis thaliana GN=GAE1 PE=1 SV=1	BH3709	307	4e-83	COG0451	Nucleoside-diphosphate-sugar epimerases	K08679	0.0	809	rcu:RCOM_0782170	UDP-glucuronate 4-epimerase [EC:5.1.3.6]	-	-	-	ko01100//Metabolic pathways;ko00500//Starch and sucrose metabolism;ko00520//Amino sugar and nucleotide sugar metabolism
CL29980.Contig1_All	397	118	1140	21.8365	174.6153	2.9994	Up	3.9975e-171	2.0221e-168	gi|225433108|ref|XP_002285082.1|	98.2	3e-20	PREDICTED: similar to merlot proline-rich protein 2 isoform 2 [Vitis vinifera]	--	--	--	--	sp|P08297|NO75_SOYBN	76.6	4e-15	Early nodulin-75 OS=Glycine max GN=ENOD2A PE=2 SV=2	--	--	--	--	--	K01115	6e-10	60.1	vcn:VOLCADRAFT_99471	phospholipase D [EC:3.1.4.4]	-	-	-	ko01100//Metabolic pathways;ko00564//Glycerophospholipid metabolism;ko00565//Ether lipid metabolism;ko04144//Endocytosis
CL28287.Contig1_All	589	443	1957	55.2562	202.0428	1.8705	Up	1.3776e-168	6.8904e-166	gi|356570043|ref|XP_003553202.1|	139	3e-32	PREDICTED: non-specific lipid-transfer protein-like [Glycine max]	--	--	--	--	sp|Q9M5X6|NLTP_PYRCO	96.7	8e-21	Non-specific lipid-transfer protein OS=Pyrus communis PE=1 SV=1	--	--	--	--	--	--	--	--	--	--	GO:0006810//transport	-	-	--
CL970.Contig1_All	2225	307	1628	10.1368	44.4931	2.1340	Up	1.6715e-166	8.0877e-164	gi|1502353|emb|CAA92273.1|	555	1e-156	cytochrome oxidase subunit 3 [Magnolia grandiflora]	gi|209954133|emb|FM179380.1|	3350	0.0	Vitis vinifera complete mitochondrial genome, cultivar Pinot noir clone ENTAV115	sp|P92514|COX3_ARATH	548	6e-156	Cytochrome c oxidase subunit 3 OS=Arabidopsis thaliana GN=COX3 PE=2 SV=2	SMc00013	336	9e-92	COG1845	Heme/copper-type cytochrome/quinol oxidase, subunit 3	K02262	8e-154	541	osa:6450138	cytochrome c oxidase subunit III [EC:1.9.3.1]	-	-	-	ko00190//Oxidative phosphorylation;ko01100//Metabolic pathways
CL19725.Contig1_All	1044	3443	1950	242.2862	113.5800	-1.0930	Down	6.0996e-165	2.8582e-162	gi|319993062|dbj|BAJ61956.1|	330	3e-89	Sec14 like protein [Nicotiana tabacum]	gi|147788901|emb|AM433601.2|	222	5e-55	Vitis vinifera contig VV78X159913.2, whole genome shotgun sequence	--	--	--	--	--	--	--	--	--	--	--	--	--	--	-	-	-	--
CL21498.Contig1_All	1850	1560	528	61.9505	17.3552	-1.8357	Down	2.1229e-164	9.8440e-162	gi|356554199|ref|XP_003545436.1|	503	1e-141	PREDICTED: omega-hydroxypalmitate O-feruloyl transferase-like [Glycine max]	gi|356562104|ref|XM_003549266.1|	63.9	5e-07	PREDICTED: Glycine max omega-hydroxypalmitate O-feruloyl transferase-like (LOC100779295), mRNA	sp|Q94CD1|HHT1_ARATH	164	2e-40	Omega-hydroxypalmitate O-feruloyl transferase OS=Arabidopsis thaliana GN=HHT1 PE=1 SV=1	--	--	--	--	--	K13065	6e-29	126	pop:POPTR_784746	shikimate O-hydroxycinnamoyltransferase [EC:2.3.1.133]	-	-	-	ko00941//Flavonoid biosynthesis;ko00945//Stilbenoid, diarylheptanoid and gingerol biosynthesis;ko01110//Biosynthesis of secondary metabolites;ko00940//Phenylpropanoid biosynthesis
CL18531.Contig1_All	1018	3834	2283	276.6920	136.3723	-1.0207	Down	3.9578e-164	1.8163e-161	gi|18397077|ref|NP_564328.1|	218	9e-56	cold regulated 314 inner membrane 1 [Arabidopsis thaliana] >gi|332192960|gb|AEE31081.1| cold regulated 314 inner membrane 1 [Arabidopsis thaliana]	gi|349723873|emb|FQ388107.1|	85.7	7e-14	Vitis vinifera clone SS0AEB24YE05	--	--	--	--	--	--	--	--	--	--	--	--	--	--	GO:0009409//response to cold	-	GO:0009534//chloroplast thylakoid;GO:0009706//chloroplast inner membrane	--
CL9816.Contig1_All	240	2908	1523	890.1750	385.8838	-1.2059	Down	2.6808e-163	1.2054e-160	gi|356562969|ref|XP_003549740.1|	82.8	1e-15	PREDICTED: uncharacterized protein LOC547928 [Glycine max]	gi|17154772|gb|AF104392.1|AF104392	75.8	2e-11	Cucumis sativus extensin-like protein (EXTL) mRNA, partial cds	--	--	--	--	--	--	--	--	--	--	--	--	--	--	-	-	-	--
CL7151.Contig1_All	1529	2840	1471	136.4593	58.5023	-1.2219	Down	7.2717e-163	3.2370e-160	gi|356497159|ref|XP_003517430.1|	476	1e-133	PREDICTED: probable mitochondrial 2-oxoglutarate/malate carrier protein-like [Glycine max]	gi|292786897|dbj|AK338685.1|	234	2e-58	Lotus japonicus cDNA, clone: LjFL2-037-BE06, HTC	sp|Q9FHX2|MFL1_ARATH	80.5	2e-15	Protein MITOFERRINLIKE 1, chloroplastic OS=Arabidopsis thaliana GN=MFL1 PE=2 SV=1	--	--	--	--	--	K15104	4e-141	499	vvi:100245527	solute carrier family 25 (mitochondrial oxoglutarate transporter), member 11	-	-	-	--
CL52.Contig1_All	4080	374	1760	6.7345	26.2313	1.9616	Up	1.3487e-161	5.8858e-159	gi|52082696|gb|AAU25941.1|	808	0.0	cytochrome b [Vitis vinifera]	gi|322394252|gb|HQ874649.1|	2230	0.0	Ricinus communis mitochondrion, complete genome	sp|P29757|CYB_SOLTU	806	0.0	Cytochrome b OS=Solanum tuberosum GN=MT-CYB PE=1 SV=4	RC0359	484	7e-136	COG1290	Cytochrome b subunit of the bc complex	K00412	0.0	795	pop:POPTR_593309	ubiquinol-cytochrome c reductase cytochrome b subunit [EC:1.10.2.2]	-	-	-	ko00190//Oxidative phosphorylation;ko01100//Metabolic pathways
Unigene11691_All	834	3330	1882	293.3394	137.2213	-1.0961	Down	2.5733e-160	1.1015e-157	gi|145334271|ref|NP_001078516.1|	267	1e-70	histone H3 [Arabidopsis thaliana] >gi|332661756|gb|AEE87156.1| histone H3 [Arabidopsis thaliana]	gi|328497242|dbj|AB623164.1|	686	0.0	Pyrus pyrifolia var. culta mRNA for histone H3, partial cds	sp|Q71H73|H33_VITVI	266	1e-71	Histone H3.3 OS=Vitis vinifera PE=2 SV=3	SPBC1105.11c	243	4e-64	COG2036	Histones H3 and H4	K11253	8e-72	267	ath:AT4G40030	histone H3	-	-	-	--
CL15499.Contig1_All	228	1204	337	387.9572	89.8800	-2.1098	Down	4.0926e-153	1.7187e-150	--	--	--	--	gi|338794962|gb|JF282566.1|	97.6	4e-18	Panicum virgatum clone H09_PVGA5 microsatellite sequence	--	--	--	--	--	--	--	--	--	--	--	--	--	--	-	-	-	--
CL22617.Contig1_All	2160	2572	1328	87.4801	37.3863	-1.2264	Down	1.5111e-148	6.1711e-146	gi|356549685|ref|XP_003543222.1|	783	0.0	PREDICTED: uncharacterized protein LOC100809896 [Glycine max]	gi|349727095|emb|FQ382904.1|	184	2e-43	Vitis vinifera clone SS0ABG39YI21	sp|Q945S5|CAX4_ARATH	58.2	2e-08	Vacuolar cation/proton exchanger 4 OS=Arabidopsis thaliana GN=CAX4 PE=1 SV=2	--	--	--	--	--	K07300	8e-08	57.0	vvi:100249832	Ca2+:H+ antiporter	-	-	-	--
Unigene9156_All	396	1321	436	245.0755	66.9513	-1.8720	Down	2.7661e-143	1.0994e-140	gi|194466087|gb|ACF74274.1|	94.4	5e-19	GroES-like protein [Arachis hypogaea]	gi|160960777|emb|CU228135.1|	77.8	7e-12	Populus EST from severe drought-stressed leaves	sp|O65282|CH10C_ARATH	78.6	1e-15	20 kDa chaperonin, chloroplastic OS=Arabidopsis thaliana GN=CPN21 PE=1 SV=2	--	--	--	--	--	K04078	1e-06	48.9	ppp:PHYPADRAFT_228342	chaperonin GroES	GO:0010038//response to metal ion;GO:0044267//cellular protein metabolic process;GO:0006950//response to stress	GO:0046914//transition metal ion binding;GO:0032559//adenyl ribonucleotide binding	GO:0009532//plastid stroma;GO:0009526//plastid envelope;GO:0009534//chloroplast thylakoid;GO:0005576//extracellular region	--
CL19030.Contig1_All	845	2608	1402	226.7478	100.8926	-1.1683	Down	1.7138e-139	6.4651e-137	gi|223452077|gb|ACM89457.1|	114	2e-24	jasmonate ZIM domain 1 [Catharanthus roseus]	gi|145049631|gb|EF192422.1|	61.9	9e-07	Ipomoea batatas PnFL-2 mRNA, complete cds	sp|Q9C9E3|TI11B_ARATH	95.5	3e-20	Protein TIFY 11B OS=Arabidopsis thaliana GN=TIFY11B PE=1 SV=1	--	--	--	--	--	K13464	7e-29	125	rcu:RCOM_0684970	jasmonate ZIM domain-containing protein	-	-	-	ko04626//Plant-pathogen interaction;ko04075//Plant hormone signal transduction
CL22060.Contig1_All	1830	3047	1792	122.3245	59.5463	-1.0386	Down	1.3071e-134	4.7693e-132	gi|356570914|ref|XP_003553628.1|	146	1e-33	PREDICTED: uncharacterized protein LOC100794951 [Glycine max]	gi|356570913|ref|XM_003553580.1|	63.9	5e-07	PREDICTED: Glycine max uncharacterized protein LOC100794951 (LOC100794951), mRNA	--	--	--	--	--	--	--	--	--	--	--	--	--	--	-	-	-	--
CL20080.Contig1_All	954	139	1029	10.7043	65.5896	2.6153	Up	3.3492e-134	1.2121e-131	gi|91992506|gb|ABE72969.1|	159	6e-38	ATPase [Camellia sinensis]	gi|531251|dbj|D37958.1|MAUMTATP9	1511	0.0	Malus x domestica atp9 gene for F0-ATPase subunit 9 (complete cds) and nad5 gene for NADH dehydrogehase subunit 5 (exon a and b)	sp|P60112|ATP9_ARATH	151	4e-37	ATP synthase subunit 9, mitochondrial OS=Arabidopsis thaliana GN=ATP9 PE=2 SV=2	Q0130	81.6	2e-15	COG0636	F0F1-type ATP synthase, subunit c/Archaeal/vacuolar-type H+-ATPase, subunit K	K02128	6e-34	142	ath:ArthMp094	F-type H+-transporting ATPase subunit c [EC:3.6.3.14]	-	-	-	ko00190//Oxidative phosphorylation;ko01100//Metabolic pathways
CL23525.Contig1_All	1003	1396	514	102.2532	31.1623	-1.7143	Down	5.7044e-134	2.0478e-131	gi|356554299|ref|XP_003545485.1|	341	1e-92	PREDICTED: uncharacterized protein LOC100800674 isoform 1 [Glycine max] >gi|356554301|ref|XP_003545486.1| PREDICTED: uncharacterized protein LOC100800674 isoform 2 [Glycine max]	gi|356554300|ref|XM_003545438.1|	109	5e-21	PREDICTED: Glycine max uncharacterized protein LOC100800674, transcript variant 2 (LOC100800674), mRNA	sp|Q9FPQ6|GP1_CHLRE	58.9	4e-09	Vegetative cell wall protein gp1 OS=Chlamydomonas reinhardtii GN=GP1 PE=2 SV=1	mlr2363	50.1	6e-06	COG0515	Serine/threonine protein kinase	K14325	3e-09	60.5	rcu:RCOM_1576190	RNA-binding protein with serine-rich domain 1	-	-	-	ko03015//mRNA surveillance pathway;ko03013//RNA transport
CL20712.Contig1_All	895	2433	1321	199.7153	89.7527	-1.1539	Down	9.7586e-128	3.3416e-125	gi|357459631|ref|XP_003600096.1|	196	3e-49	Translation factor SUI1-like protein [Medicago truncatula] >gi|355489144|gb|AES70347.1| Translation factor SUI1-like protein [Medicago truncatula]	gi|210145151|dbj|AK243842.1|	170	1e-39	Glycine max cDNA, clone: GMFL01-01-G11	sp|Q9SM41|SUI1_SPOST	179	1e-45	Protein translation factor SUI1 homolog OS=Sporobolus stapfianus PE=3 SV=1	YNL244c	119	9e-27	COG0023	Translation initiation factor 1 (eIF-1/SUI1) and related proteins	K03113	6e-45	178	osa:4343445	translation initiation factor 1	GO:0006412//translation	GO:0008135//translation factor activity, nucleic acid binding	-	ko03013//RNA transport
CL4880.Contig1_All	1471	2303	1292	115.0200	53.4094	-1.1067	Down	3.1710e-113	9.8025e-111	--	--	--	--	gi|125995253|dbj|AB270792.1|	67.9	3e-08	Malus x domestica MdSFBB9-alpha, S9-RNase, MdSFBB9-beta genes, complete cds, Psi-SFBB9-alpha, Psi-SFBB9-beta pseudogenes	--	--	--	--	--	--	--	--	--	--	--	--	--	--	-	-	-	--
CL7482.Contig1_All	422	1312	550	228.4092	79.2534	-1.5271	Down	9.0607e-107	2.6022e-104	gi|302399021|gb|ADL36805.1|	55.8	2e-07	NAC domain class transcription factor [Malus x domestica]	gi|302399020|gb|HM122666.1|	303	7e-80	Malus x domestica NAC domain class transcription factor (NAC3) mRNA, complete cds	sp|Q9ZNU2|NAC18_ARATH	46.6	5e-06	NAC domain-containing protein 18 OS=Arabidopsis thaliana GN=NAC018 PE=2 SV=1	--	--	--	--	--	--	--	--	--	--	-	-	-	--
CL29994.Contig1_All	397	2093	1156	387.3209	177.0660	-1.1292	Down	1.9215e-106	5.4830e-104	--	--	--	--	--	--	--	--	--	--	--	--	--	--	--	--	--	--	--	--	--	--	-	-	-	--
CL3713.Contig1_All	3649	1251	3054	25.1870	50.8936	1.0148	Up	1.4551e-105	4.1258e-103	gi|224132090|ref|XP_002321253.1|	1892	0.0	multidrug resistance protein ABC transporter family [Populus trichocarpa] >gi|222862026|gb|EEE99568.1| multidrug resistance protein ABC transporter family [Populus trichocarpa]	gi|224132089|ref|XM_002321217.1|	870	0.0	Populus trichocarpa multidrug resistance protein ABC transporter family, mRNA	sp|Q9M1C7|AB9C_ARATH	1684	0.0	ABC transporter C family member 9 OS=Arabidopsis thaliana GN=ABCC9 PE=2 SV=1	YDR135c	764	0.0	COG1132	ABC-type multidrug transport system, ATPase and permease components	K05666	0.0	659	olu:OSTLU_35503	ATP-binding cassette, subfamily C (CFTR/MRP), member 2	-	-	-	ko02010//ABC transporters
CL5226.Contig1_All	1708	87	736	3.7422	26.2034	2.8078	Up	5.3629e-104	1.4921e-101	gi|162279918|ref|NP_064039.2|	928	0.0	NADH dehydrogenase subunit 5 [Beta vulgaris subsp. vulgaris] >gi|323435023|ref|YP_004222267.1| NADH dehydrogenase subunit 5 [Beta vulgaris subsp. maritima] >gi|87248038|gb|ABD36074.1| NADH dehydrogenase subunit 5 [Beta vulgaris subsp. vulgaris] >gi|148491421|dbj|BAA99490.2| NADH dehydrogenase subunit 5 [Beta vulgaris subsp. vulgaris]	gi|87248037|gb|DQ381457.1|	2648	0.0	Beta vulgaris subsp. vulgaris NADH dehydrogenase subunit 5 (nad5) mRNA, complete cds; mitochondrial	sp|P10330|NU5M_OENBE	921	0.0	NADH-ubiquinone oxidoreductase chain 5 OS=Oenothera berteriana GN=ND5 PE=2 SV=2	mll1355	397	2e-110	COG1009	NADH:ubiquinone oxidoreductase subunit 5 (chain L)/Multisubunit Na+/H+ antiporter, MnhA subunit	K03883	0.0	917	osa:6450143	NADH dehydrogenase I subunit 5 [EC:1.6.5.3]	GO:0051234//establishment of localization;GO:0022904//respiratory electron transport chain	GO:0050136//NADH dehydrogenase (quinone) activity	GO:0031224//intrinsic to membrane;GO:0005746//mitochondrial respiratory chain	ko00190//Oxidative phosphorylation;ko01100//Metabolic pathways
CL4057.Contig1_All	4992	287	1195	4.2238	14.5566	1.7851	Up	2.0656e-97	5.4733e-95	gi|356498829|ref|XP_003518251.1|	287	1e-75	PREDICTED: transcription factor bHLH145-like [Glycine max]	gi|291463837|gb|GU363534.1|	3757	0.0	Fragaria vesca subsp. americana isolate mt67326 mitochondrial sequence	sp|Q3BAI2|YCX91_PHAAO	154	6e-37	Uncharacterized protein ORF91 OS=Phalaenopsis aphrodite subsp. formosana PE=4 SV=1	--	--	--	--	--	--	--	--	--	--	-	-	-	--
CL7195.Contig1_All	1065	974	349	67.1895	19.9271	-1.7535	Down	4.6573e-97	1.2195e-94	gi|226713780|sp|A7NW79.2|CSPL7_VITVI	215	9e-55	RecName: Full=CASP-like protein VIT_05s0020g01830	--	--	--	--	sp|A7NW79|CSPL7_VITVI	215	3e-56	CASP-like protein VIT_05s0020g01830 OS=Vitis vinifera GN=VIT_05s0020g01830 PE=2 SV=2	--	--	--	--	--	--	--	--	--	--	-	-	GO:0031224//intrinsic to membrane	--
CL12401.Contig1_All	440	2266	1363	378.3550	188.3697	-1.0062	Down	1.4950e-95	3.8468e-93	gi|308808346|ref|XP_003081483.1|	48.1	3e-08	Predicted membrane protein (patched superfamily) (ISS) [Ostreococcus tauri] >gi|116059946|emb|CAL56005.1| Predicted membrane protein (patched superfamily) (ISS) [Ostreococcus tauri]	--	--	--	--	sp|Q9FPQ6|GP1_CHLRE	43.5	3e-08	Vegetative cell wall protein gp1 OS=Chlamydomonas reinhardtii GN=GP1 PE=2 SV=1	--	--	--	--	--	K14709	3e-08	47.8	vcn:VOLCADRAFT_104214	solute carrier family 39 (zinc transporter), member 1/2/3	-	-	-	--
CL2317.Contig1_All	1049	1293	580	90.5556	33.6218	-1.4294	Down	1.8171e-95	4.6487e-93	gi|323669576|dbj|BAJ78240.1|	232	9e-60	glycine- and proline-rich protein [Vicia faba]	--	--	--	--	sp|P37705|GRP3_DAUCA	171	6e-43	Glycine-rich protein A3 OS=Daucus carota PE=2 SV=1	Rv2560	63.9	4e-10	COG5473	Predicted integral membrane protein	K14411	2e-12	70.9	osa:4348867	RNA-binding protein Musashi	-	-	-	ko03015//mRNA surveillance pathway;ko03040//Spliceosome
CL28587.Contig1_All	590	972	353	121.0337	36.3823	-1.7341	Down	2.2370e-95	5.6903e-93	gi|356525854|ref|XP_003531536.1|	94.7	8e-19	PREDICTED: uncharacterized protein LOC100781793 [Glycine max]	--	--	--	--	sp|Q8LCN5|AGP1_ARATH	90.9	4e-19	Classical arabinogalactan protein 1 OS=Arabidopsis thaliana GN=AGP1 PE=2 SV=2	PAE0061	53.5	2e-07	COG1840	ABC-type Fe3+ transport system, periplasmic component	K12418	7e-10	61.2	cre:CHLREDRAFT_32523	fatty acid desaturase (delta-4 desaturase) [EC:1.14.19.-]	-	-	-	--
CL24193.Contig1_All	1390	684	180	36.1521	7.8745	-2.1988	Down	1.7731e-92	4.3367e-90	gi|33358364|gb|AAQ16653.1|	683	0.0	delta-12 fatty acid desaturase 2 [Gossypium hirsutum] >gi|33358366|gb|AAQ16654.1| delta-12 fatty acid desaturase 2 [Gossypium hirsutum]	gi|3264764|gb|AF071892.1|AF071892	926	0.0	Prunus armeniaca omega-6 fatty acid desaturase (O6FAD) mRNA, partial cds	sp|P48631|FD6E2_SOYBN	648	0.0	Omega-6 fatty acid desaturase, endoplasmic reticulum isozyme 2 OS=Glycine max GN=FAD2-2 PE=2 SV=1	sll1441	249	8e-66	COG3239	Fatty acid desaturase	K10256	0.0	661	vvi:100252129	omega-6 fatty acid desaturase (delta-12 desaturase) [EC:1.14.19.-]	-	-	-	ko01040//Biosynthesis of unsaturated fatty acids
CL5175.Contig1_All	2460	1592	838	47.5445	20.7146	-1.1986	Down	1.9805e-89	4.6646e-87	gi|356521813|ref|XP_003529545.1|	961	0.0	PREDICTED: COBRA-like protein 7-like [Glycine max]	gi|313184297|emb|FN823235.1|	2353	0.0	Malus x domestica genomic sequence for BAC clone MC-20 containing a Mal d 1 gene cluster	sp|Q8GZ17|COBL7_ARATH	919	0.0	COBRA-like protein 7 OS=Arabidopsis thaliana GN=COBL7 PE=1 SV=2	--	--	--	--	--	--	--	--	--	--	GO:0048764	-	GO:0031225//anchored to membrane;GO:0043231//intracellular membrane-bounded organelle	--
Unigene3482_All	455	1534	842	247.6887	112.5301	-1.1382	Down	1.6471e-79	3.6660e-77	gi|6523547|emb|CAB62280.1|	73.9	7e-13	hydroxyproline-rich glycoprotein DZ-HRGP [Volvox carteri f. nagariensis]	gi|871769|emb|X87948.1|	73.8	1e-10	V.unguiculata mRNA for glycin-rich protein	sp|P21997|SSGP_VOLCA	68.9	1e-12	Sulfated surface glycoprotein 185 OS=Volvox carteri PE=1 SV=1	CC3494_1	63.2	2e-10	COG3637	Opacity protein and related surface antigens	K01115	9e-10	60.1	vcn:VOLCADRAFT_99471	phospholipase D [EC:3.1.4.4]	-	-	-	ko01100//Metabolic pathways;ko00564//Glycerophospholipid metabolism;ko00565//Ether lipid metabolism;ko04144//Endocytosis
CL21942.Contig1_All	2034	1330	688	48.0389	20.5686	-1.2238	Down	1.7688e-77	3.8038e-75	gi|356523219|ref|XP_003530239.1|	280	9e-74	PREDICTED: uncharacterized protein LOC100786732 [Glycine max]	gi|356566593|ref|XM_003551467.1|	61.9	2e-06	PREDICTED: Glycine max uncharacterized protein LOC100795977 (LOC100795977), mRNA	--	--	--	--	--	--	--	--	--	--	--	--	--	--	-	-	-	--
Unigene15292_All	470	3	308	0.4689	39.8493	6.4091	Up	1.1096e-75	2.3520e-73	gi|350627316|gb|AEQ33601.1|	76.6	1e-13	pathogenesis-related protein 1a [Malus x domestica]	gi|350627315|gb|JN384017.1|	228	4e-57	Malus x domestica cultivar Golab Kohanz pathogenesis-related protein 1a (PR1a) gene, partial cds	sp|P33154|PR1_ARATH	62.8	8e-11	Pathogenesis-related protein 1 OS=Arabidopsis thaliana GN=At2g14610 PE=1 SV=1	--	--	--	--	--	K13449	1e-10	63.2	rcu:RCOM_1381930	pathogenesis-related protein 1	-	-	-	ko04626//Plant-pathogen interaction;ko04075//Plant hormone signal transduction
CL7989.Contig1_All	2608	1506	843	42.4238	19.6557	-1.1099	Down	4.8307e-75	1.0096e-72	gi|356501592|ref|XP_003519608.1|	936	0.0	PREDICTED: probable glycerophosphoryl diester phosphodiesterase 3-like [Glycine max]	gi|356552744|ref|XM_003544675.1|	97.6	5e-17	PREDICTED: Glycine max probable glycerophosphoryl diester phosphodiesterase 3-like (LOC100792750), mRNA	sp|Q9SZ11|GLPQ2_ARATH	880	0.0	Probable glycerophosphoryl diester phosphodiesterase 2 OS=Arabidopsis thaliana GN=GPDL2 PE=1 SV=3	all1051	86.3	2e-16	COG0584	Glycerophosphoryl diester phosphodiesterase	K01126	1e-20	100	vvi:100260480	glycerophosphoryl diester phosphodiesterase [EC:3.1.4.46]	GO:0010383;GO:0035315//hair cell differentiation;GO:0019400;GO:0000904//cell morphogenesis involved in differentiation	GO:0008081//phosphoric diester hydrolase activity	GO:0031225//anchored to membrane	ko00564//Glycerophospholipid metabolism
Unigene11889_All	1049	622	191	43.5619	11.0720	-1.9762	Down	1.5690e-73	3.2186e-71	gi|356520211|ref|XP_003528757.1|	426	1e-118	PREDICTED: naringenin,2-oxoglutarate 3-dioxygenase-like isoform 1 [Glycine max]	gi|48209775|gb|AC149480.1|	192	5e-46	Populus trichocarpa clone Pop1-048O04, complete sequence	sp|P24397|HY6H_HYONI	194	7e-50	Hyoscyamine 6-dioxygenase OS=Hyoscyamus niger GN=H6H PE=1 SV=1	mlr6892	106	6e-23	COG3491	Isopenicillin N synthase and related dioxygenases	K06892	1e-130	463	pop:POPTR_550478		-	-	-	ko00941//Flavonoid biosynthesis;ko01100//Metabolic pathways;ko01110//Biosynthesis of secondary metabolites
Unigene11772_All	909	1626	952	131.4162	63.6856	-1.0451	Down	1.8630e-73	3.8041e-71	gi|323669576|dbj|BAJ78240.1|	224	1e-57	glycine- and proline-rich protein [Vicia faba]	gi|225311235|dbj|AK319374.1|	91.7	1e-15	Solanum lycopersicum cDNA, clone: LEFL1005BG08, HTC in leaf	sp|P37705|GRP3_DAUCA	167	1e-41	Glycine-rich protein A3 OS=Daucus carota PE=2 SV=1	Rv2560	55.8	1e-07	COG5473	Predicted integral membrane protein	K12821	2e-11	67.4	cre:CHLREDRAFT_205828	pre-mRNA-processing factor 40	-	-	-	ko03015//mRNA surveillance pathway;ko03040//Spliceosome
CL27347.Contig1_All	564	754	278	98.2165	29.9732	-1.7123	Down	4.2013e-73	8.5397e-71	--	--	--	--	gi|345433540|dbj|AP012207.1|	1110	0.0	Pyrus pyrifolia chloroplast DNA, complete sequence, cultivar: Hosui	--	--	--	--	--	--	--	--	--	--	--	--	--	--	-	-	-	--
CL19577.Contig1_All	962	1469	829	112.1861	52.4019	-1.0982	Down	5.0916e-72	1.0118e-69	gi|14589311|emb|CAC43238.1|	197	3e-49	calcium binding protein [Sesbania rostrata]	gi|17736879|dbj|AP004512.1|	101	1e-18	Lotus japonicus genomic DNA, chromosome 4, clone: LjT10L16, TM0042, complete sequence	sp|Q9LE22|CML27_ARATH	177	8e-45	Probable calcium-binding protein CML27 OS=Arabidopsis thaliana GN=CML27 PE=1 SV=1	SPAC3A12.14	91.3	2e-18	COG5126	Ca2+-binding protein (EF-Hand superfamily)	K13448	1e-44	177	ath:AT1G18210	calcium-binding protein CML	-	-	-	ko04626//Plant-pathogen interaction
CL8075.Contig1_All	718	32	417	3.2743	35.3167	3.4311	Up	7.0720e-72	1.3930e-69	gi|21263615|sp|Q38913.2|EXTN1_ARATH	132	7e-30	RecName: Full=Extensin-1; Short=AtExt1; Short=AtExt4; Flags: Precursor >gi|2829922|gb|AAC00630.1| extensin [Arabidopsis thaliana]	gi|148807140|gb|EF640664.1|	67.9	1e-08	Prunus dulcis clone Pdbcs-E11 3' UTR	sp|Q38913|EXTN1_ARATH	132	2e-31	Extensin-1 OS=Arabidopsis thaliana GN=EXT1 PE=2 SV=2	Rv3876	95.1	1e-19	COG0455	ATPases involved in chromosome partitioning	K01115	1e-24	110	vcn:VOLCADRAFT_99471	phospholipase D [EC:3.1.4.4]	-	-	GO:0044464//cell part	ko01100//Metabolic pathways;ko00564//Glycerophospholipid metabolism;ko00565//Ether lipid metabolism;ko04144//Endocytosis
CL21737.Contig1_All	1769	1052	498	43.6898	17.1186	-1.3517	Down	9.1309e-72	1.7827e-69	gi|302399025|gb|ADL36807.1|	726	0.0	NAC domain class transcription factor [Malus x domestica]	gi|302399024|gb|HM122668.1|	2450	0.0	Malus x domestica NAC domain class transcription factor (NAC5) mRNA, complete cds	sp|Q9ZNU2|NAC18_ARATH	343	1e-94	NAC domain-containing protein 18 OS=Arabidopsis thaliana GN=NAC018 PE=2 SV=1	--	--	--	--	--	--	--	--	--	--	GO:0010468//regulation of gene expression	GO:0003676//nucleic acid binding	-	--
CL8222.Contig1_All	1751	746	278	31.3000	9.6544	-1.6969	Down	1.9234e-71	3.7226e-69	gi|3293031|emb|CAA07563.1|	800	0.0	amino acid carrier [Ricinus communis]	gi|224066802|ref|XM_002302187.1|	420	1e-114	Populus trichocarpa amino acid permease (PtrAAP5), mRNA	sp|Q39134|AAP3_ARATH	770	0.0	Amino acid permease 3 OS=Arabidopsis thaliana GN=AAP3 PE=1 SV=2	--	--	--	--	--	K15015	2e-12	71.6	ath:AT5G02170	solute carrier family 32 (vesicular inhibitory amino acid transporter)	GO:0006865//amino acid transport	GO:0005275//amine transmembrane transporter activity	GO:0016021//integral to membrane	--
CL1324.Contig1_All	2565	269	989	7.7047	23.4464	1.6056	Up	5.3721e-70	1.0220e-67	gi|326784715|dbj|BAK08374.1|	1061	0.0	cytochrome c oxidase subunit 1 [Malus x domestica] >gi|326784717|dbj|BAK08375.1| cytochrome c oxidase subunit 1 [Malus x domestica]	gi|326784714|dbj|AB588943.1|	4292	0.0	Malus x domestica mitochondrial cox1 gene for cytochrome c oxidase subunit 1, complete cds, cultivar: Golden Delicious	sp|P60621|COX1_RAPSA	1055	0.0	Cytochrome c oxidase subunit 1 OS=Raphanus sativus GN=COX1 PE=3 SV=1	RP405	763	0.0	COG0843	Heme/copper-type cytochrome/quinol oxidases, subunit 1	K02256	0.0	1055	ath:ArthMp109	cytochrome c oxidase subunit I [EC:1.9.3.1]	-	-	-	ko00190//Oxidative phosphorylation;ko01100//Metabolic pathways
CL23222.Contig1_All	1191	877	381	54.0979	19.4528	-1.4756	Down	1.7738e-68	3.2901e-66	gi|224091655|ref|XP_002309318.1|	79.7	9e-14	predicted protein [Populus trichocarpa] >gi|222855294|gb|EEE92841.1| predicted protein [Populus trichocarpa]	gi|302398874|gb|HM122593.1|	60.0	5e-06	Malus x domestica HSF domain class transcription factor (HSF5) mRNA, complete cds	--	--	--	--	--	--	--	--	--	--	--	--	--	--	-	-	-	--
CL7046.Contig1_All	1609	980	464	44.7468	17.5360	-1.3515	Down	5.8430e-67	1.0446e-64	gi|302398571|gb|ADL36580.1|	222	1e-56	ARF domain class transcription factor [Malus x domestica]	gi|357454776|ref|XM_003597621.1|	103	5e-19	Medicago truncatula Auxin-responsive protein IAA18 (MTR_2g100780) mRNA, complete cds	sp|Q8LAL2|IAA26_ARATH	192	6e-49	Auxin-responsive protein IAA26 OS=Arabidopsis thaliana GN=IAA26 PE=1 SV=2	--	--	--	--	--	K14484	2e-44	177	ath:AT1G51950	auxin-responsive protein IAA	GO:0009718//anthocyanin biosynthetic process;GO:0010468//regulation of gene expression;GO:0010182//sugar mediated signaling pathway;GO:0006970//response to osmotic stress;GO:0006801//superoxide metabolic process;GO:0009725//response to hormone stimulus	GO:0016791//phosphatase activity;GO:0005488//binding	GO:0016020//membrane;GO:0043231//intracellular membrane-bounded organelle	ko04075//Plant hormone signal transduction
CL23311.Contig1_All	830	912	421	80.7252	30.8441	-1.3880	Down	5.5329e-65	9.4366e-63	gi|167427545|gb|ABZ80409.1|	298	5e-80	hairpin-inducing protein [Casuarina glauca]	gi|224923152|gb|AC235388.1|	103	3e-19	Glycine max strain Williams 82 clone GM_WBb0116A09, complete sequence	sp|Q8VZ13|Y1816_ARATH	57.4	9e-09	Uncharacterized protein At1g08160 OS=Arabidopsis thaliana GN=At1g08160 PE=2 SV=1	--	--	--	--	--	K08488	5e-26	115	ath:AT1G32270	syntaxin 7	GO:0051707//response to other organism;GO:0006952//defense response;GO:0002252	-	GO:0016020//membrane	ko04130//SNARE interactions in vesicular transport;ko04145//Phagosome
CL5575.Contig1_All	1134	761	316	49.3019	16.9450	-1.5408	Down	1.6134e-63	2.7000e-61	gi|145408538|ref|YP_001152161.1|	56.2	9e-07	ORF49g [Pinus koraiensis] >gi|145048790|gb|ABP35408.1| ORF49g [Pinus koraiensis]	gi|345433540|dbj|AP012207.1|	2167	0.0	Pyrus pyrifolia chloroplast DNA, complete sequence, cultivar: Hosui	--	--	--	--	--	--	--	--	--	--	--	--	--	--	-	-	GO:0009536//plastid	--
CL2662.Contig1_All	1008	577	201	42.0540	12.1256	-1.7942	Down	4.3635e-60	6.6521e-58	gi|356552398|ref|XP_003544555.1|	120	3e-26	PREDICTED: chaperone protein dnaJ 11, chloroplastic-like [Glycine max]	gi|356517997|ref|XM_003527623.1|	65.9	7e-08	PREDICTED: Glycine max uncharacterized protein LOC100803146 (LOC100803146), mRNA	sp|Q9FYB5|DNJ11_ARATH	91.7	6e-19	Chaperone protein dnaJ 11, chloroplastic OS=Arabidopsis thaliana GN=ATJ11 PE=1 SV=2	YMR214w	65.1	2e-10	COG0484	DnaJ-class molecular chaperone with C-terminal Zn finger domain	K03686	6e-12	69.3	zma:100382361	molecular chaperone DnaJ	-	-	-	--
Unigene14057_All	984	19	318	1.4186	19.6517	3.7921	Up	9.7513e-60	1.4715e-57	gi|190358875|sp|P81370.2|TLP_ACTDE	396	1e-109	RecName: Full=Thaumatin-like protein; AltName: Allergen=Act d 2; Flags: Precursor >gi|71057064|emb|CAI38795.2| thaumatin-like protein [Actinidia deliciosa]	gi|4456759|emb|AJ000692.1|	190	2e-45	Quercus suber mRNA for an osmotin-like protein	sp|P81370|TLP_ACTDE	396	1e-110	Thaumatin-like protein OS=Actinidia deliciosa GN=tlp PE=1 SV=2	--	--	--	--	--	--	--	--	--	--	-	-	-	--
CL3086.Contig1_All	1864	367	79	14.4648	2.5772	-2.4887	Down	2.1301e-58	3.1192e-56	gi|357476949|ref|XP_003608760.1|	992	0.0	Monocopper oxidase-like protein SKU5 [Medicago truncatula] >gi|355509815|gb|AES90957.1| Monocopper oxidase-like protein SKU5 [Medicago truncatula]	gi|356563297|ref|XM_003549853.1|	739	0.0	PREDICTED: Glycine max monocopper oxidase-like protein SKU5-like (LOC100798971), mRNA	sp|Q9SU40|SKU5_ARATH	969	0.0	Monocopper oxidase-like protein SKU5 OS=Arabidopsis thaliana GN=SKU5 PE=1 SV=1	SPAC1F7.08	110	6e-24	COG2132	Putative multicopper oxidases	K00423	1e-156	550	ath:AT1G55570	L-ascorbate oxidase [EC:1.10.3.3]	-	-	-	ko01100//Metabolic pathways;ko00053//Ascorbate and aldarate metabolism
CL14582.Contig1_All	205	398	101	142.6335	29.9596	-2.2512	Down	3.8862e-56	5.3066e-54	--	--	--	--	--	--	--	--	--	--	--	--	--	--	--	--	--	--	--	--	--	--	-	-	-	--
CL5509.Contig1_All	833	1054	577	92.9582	42.1210	-1.1420	Down	1.7146e-55	2.3129e-53	gi|356527046|ref|XP_003532125.1|	300	2e-80	PREDICTED: uncharacterized protein LOC100785008 [Glycine max]	gi|349711169|emb|FQ391126.1|	230	2e-57	Vitis vinifera clone SS0AEB15YJ20	--	--	--	--	--	--	--	--	--	--	--	--	--	--	-	-	-	--
Unigene15098_All	266	4	234	1.1048	53.4936	5.5975	Up	3.2235e-55	4.3221e-53	gi|1405559|emb|CAA67152.1|	53.1	1e-06	GRPF1 [Fagus sylvatica]	--	--	--	--	--	--	--	--	--	--	--	--	--	--	--	--	--	--	-	-	-	--
CL15610.Contig1_All	676	10	258	1.0868	23.2082	4.4165	Up	5.1503e-54	6.6262e-52	gi|356574493|ref|XP_003555381.1|	272	3e-72	PREDICTED: uncharacterized protein LOC100784217 [Glycine max]	gi|349715369|emb|FQ380671.1|	220	1e-54	Vitis vinifera clone SS0ACG41YA01	--	--	--	--	--	--	--	--	--	--	--	--	--	--	-	-	-	--
CL18635.Contig1_All	988	1206	712	89.6773	43.8219	-1.0331	Down	6.0055e-54	7.6600e-52	gi|18415084|ref|NP_567555.1|	124	3e-27	uncharacterized protein [Arabidopsis thaliana] >gi|106879153|gb|ABF82606.1| At4g18400 [Arabidopsis thaliana] >gi|332658642|gb|AEE84042.1| uncharacterized protein [Arabidopsis thaliana]	gi|356520865|ref|XR_136663.1|	133	3e-28	PREDICTED: Glycine max uncharacterized LOC100784980 (LOC100784980), miscRNA	--	--	--	--	--	--	--	--	--	--	--	--	--	--	-	-	-	--
CL27593.Contig1_All	483	150	636	22.8158	80.0715	1.8113	Up	1.1142e-53	1.4090e-51	gi|356548668|ref|XP_003542722.1|	102	3e-21	PREDICTED: protein E6-like [Glycine max]	gi|356521407|ref|XM_003529300.1|	58.0	8e-06	PREDICTED: Glycine max protein E6-like (LOC100793818), mRNA	sp|Q01197|E6_GOSHI	73.9	4e-14	Protein E6 OS=Gossypium hirsutum GN=E6 PE=2 SV=1	--	--	--	--	--	--	--	--	--	--	-	-	-	--
CL3169.Contig1_All	1448	287	917	14.5615	38.5096	1.4031	Up	1.1430e-53	1.4414e-51	gi|224142069|ref|XP_002324381.1|	642	0.0	sarcosine oxidase [Populus trichocarpa] >gi|222865815|gb|EEF02946.1| sarcosine oxidase [Populus trichocarpa]	gi|224142068|ref|XM_002324345.1|	321	1e-84	Populus trichocarpa sarcosine oxidase (SOX1), mRNA	sp|Q9SJA7|SOX_ARATH	593	6e-170	Probable sarcosine oxidase OS=Arabidopsis thaliana GN=At2g24580 PE=2 SV=1	STM1160	150	4e-36	COG0665	Glycine/D-amino acid oxidases (deaminating)	--	--	--	--	--	-	-	-	--
CL3518.Contig1_All	1937	848	423	32.1631	13.2794	-1.2762	Down	2.2967e-53	2.8880e-51	gi|356552466|ref|XP_003544588.1|	645	0.0	PREDICTED: uncharacterized protein LOC100804219 [Glycine max]	gi|192336123|gb|EU829736.1|	218	1e-53	Linum usitatissimum clone LU0011D09 mRNA sequence	--	--	--	--	--	--	--	--	--	K14861	2e-14	78.6	ath:AT1G72270	nucleolar pre-ribosomal-associated protein 1	-	-	-	--
CL1188.Contig1_All	2498	719	326	21.1460	7.9358	-1.4139	Down	4.8717e-53	6.0917e-51	gi|50234592|gb|AAT70497.1|	836	0.0	S-locus-like receptor protein kinase [Prunus persica]	gi|50234591|gb|AY645718.1|	509	1e-141	Prunus persica S-locus-like receptor protein kinase (srkl1) mRNA, partial cds	sp|O64477|Y2913_ARATH	380	1e-105	G-type lectin S-receptor-like serine/threonine-protein kinase At2g19130 OS=Arabidopsis thaliana GN=At2g19130 PE=2 SV=1	CAC1728_1	87.8	8e-17	COG0515	Serine/threonine protein kinase	K04733	1e-48	192	pop:POPTR_720623	interleukin-1 receptor-associated kinase 4 [EC:2.7.11.1]	-	-	-	ko04075//Plant hormone signal transduction
CL5961.Contig1_All	3150	1156	677	26.9612	13.0691	-1.0447	Down	1.0196e-52	1.2678e-50	gi|116617169|ref|YP_817542.1|	519	1e-145	NADH-plastoquinone oxidoreductase subunit 2 [Coffea arabica] >gi|288562000|sp|P0CC49.1|NU2C2_COFAR RecName: Full=NAD(P)H-quinone oxidoreductase subunit 2 B, chloroplastic; AltName: Full=NAD(P)H dehydrogenase, subunit 2 B; AltName: Full=NADH-plastoquinone oxidoreductase subunit 2 B >gi|116242225|gb|ABJ89740.1| NADH-plastoquinone oxidoreductase subunit 2 [Coffea arabica]	gi|345433540|dbj|AP012207.1|	3533	0.0	Pyrus pyrifolia chloroplast DNA, complete sequence, cultivar: Hosui	sp|P0CC49|NU2C2_COFAR	519	4e-147	NAD(P)H-quinone oxidoreductase subunit 2 B, chloroplastic OS=Coffea arabica GN=ndhB2 PE=3 SV=1	all4883	223	2e-57	COG1007	NADH:ubiquinone oxidoreductase subunit 2 (chain N)	K05573	2e-143	507	ath:ArthCp086	NADH dehydrogenase I subunit 2 [EC:1.6.5.3]	-	-	-	ko00190//Oxidative phosphorylation;ko01100//Metabolic pathways
CL27777.Contig1_All	447	688	305	113.0767	41.4916	-1.4464	Down	1.4983e-52	1.8578e-50	gi|222139398|gb|ACM45718.1|	248	3e-65	endo-1,3-beta-glucanase [Pyrus pyrifolia]	gi|222139397|gb|FJ589788.1|	870	0.0	Pyrus pyrifolia endo-1,3-beta-glucanase mRNA, complete cds	sp|P52409|E13B_WHEAT	106	4e-24	Glucan endo-1,3-beta-glucosidase OS=Triticum aestivum GN=GLC1 PE=2 SV=1	PAE0061	51.2	7e-07	COG1840	ABC-type Fe3+ transport system, periplasmic component	K03006	7e-07	50.4	vvi:100264310	DNA-directed RNA polymerase II subunit RPB1 [EC:2.7.7.6]	GO:0044238//primary metabolic process	GO:0043167//ion binding;GO:0008422//beta-glucosidase activity	GO:0030312//external encapsulating structure	ko01100//Metabolic pathways;ko00564//Glycerophospholipid metabolism;ko00565//Ether lipid metabolism;ko04144//Endocytosis;ko00230//Purine metabolism;ko00240//Pyrimidine metabolism;ko03020//RNA polymerase
CL23073.Contig1_All	1266	821	406	47.6433	19.5011	-1.2887	Down	1.7153e-52	2.1152e-50	gi|356533269|ref|XP_003535188.1|	368	1e-100	PREDICTED: bifunctional monodehydroascorbate reductase and carbonic anhydrase nectarin-3-like [Glycine max]	gi|356548356|ref|XM_003542521.1|	103	4e-19	PREDICTED: Glycine max bifunctional monodehydroascorbate reductase and carbonic anhydrase nectarin-3-like (LOC100819340), mRNA	sp|Q84UV8|NEC3_NICLS	238	4e-63	Bifunctional monodehydroascorbate reductase and carbonic anhydrase nectarin-3 OS=Nicotiana langsdorffii x Nicotiana sanderae GN=NEC3 PE=1 SV=1	BH0360	147	4e-35	COG3338	Carbonic anhydrase	K01674	6e-105	378	rcu:RCOM_1353440	carbonic anhydrase [EC:4.2.1.1]	GO:0044237//cellular metabolic process	GO:0046914//transition metal ion binding;GO:0016836//hydro-lyase activity	GO:0031410//cytoplasmic vesicle	ko00910//Nitrogen metabolism
Unigene12589_All	522	27	314	3.8000	36.5786	3.2669	Up	3.0401e-52	3.6874e-50	gi|351721773|ref|NP_001235941.1|	228	4e-59	uncharacterized protein LOC100526916 precursor [Glycine max]	gi|19879969|gb|AF362989.1|	131	7e-28	Prunus persica class 4 pathogenesis-related protein mRNA, partial cds	sp|P29063|PR4B_TOBAC	224	3e-59	Pathogenesis-related protein PR-4B OS=Nicotiana tabacum PE=2 SV=1	--	--	--	--	--	--	--	--	--	--	GO:0009725//response to hormone stimulus;GO:0006970//response to osmotic stress;GO:0009814//defense response, incompatible interaction;GO:0050832//defense response to fungus;GO:0006026	GO:0004553//hydrolase activity, hydrolyzing O-glycosyl compounds;GO:0030247//polysaccharide binding	GO:0030312//external encapsulating structure	--
CL27067.Contig1_All	504	789	384	115.0108	46.3307	-1.3117	Down	6.9795e-52	8.4199e-50	gi|356560801|ref|XP_003548675.1|	77.0	1e-13	PREDICTED: uncharacterized protein LOC100809764 [Glycine max]	--	--	--	--	--	--	--	--	--	--	--	--	--	--	--	--	--	--	-	-	-	--
CL18763.Contig1_All	833	1013	572	89.3422	41.7560	-1.0974	Down	3.6547e-50	4.3153e-48	gi|317106727|dbj|BAJ53223.1|	238	8e-62	JHL06P13.2 [Jatropha curcas]	gi|104304210|gb|DQ490235.1|	89.7	4e-15	Capsicum annuum PIP2 (PIP2) gene, complete cds	--	--	--	--	--	--	--	--	--	--	--	--	--	--	-	-	GO:0031224//intrinsic to membrane	--
CL8736.Contig1_All	340	254	38	54.8842	6.7963	-3.0136	Down	4.0776e-50	4.8020e-48	--	--	--	--	--	--	--	--	--	--	--	--	--	--	--	--	--	--	--	--	--	--	-	-	-	--
CL19673.Contig1_All	1136	850	443	54.9709	23.7134	-1.2130	Down	1.7175e-49	2.0015e-47	gi|356508079|ref|XP_003522788.1|	471	1e-132	PREDICTED: uncharacterized protein LOC100811449 [Glycine max]	gi|356515777|ref|XM_003526527.1|	196	3e-47	PREDICTED: Glycine max uncharacterized protein LOC100794117 (LOC100794117), mRNA	--	--	--	--	--	--	--	--	--	--	--	--	--	--	-	-	-	--
CL19444.Contig1_All	1111	1063	618	70.2929	33.8254	-1.0553	Down	2.1148e-49	2.4515e-47	gi|356543624|ref|XP_003540260.1|	437	1e-121	PREDICTED: probable CCR4-associated factor 1 homolog 11-like [Glycine max]	gi|349707920|emb|FQ390267.1|	240	2e-60	Vitis vinifera clone SS0AEB18YD20	sp|Q9LXM2|CAF1I_ARATH	409	1e-114	Probable CCR4-associated factor 1 homolog 9 OS=Arabidopsis thaliana GN=CAF1-9 PE=2 SV=1	SPCC18.06c	213	5e-55	COG5228	mRNA deadenylase subunit	K12581	8e-79	291	ppp:PHYPADRAFT_185698	CCR4-NOT transcription complex subunit 7/8	-	-	-	ko03018//RNA degradation
Unigene10482_All	924	641	287	50.9657	18.8876	-1.4321	Down	2.2647e-48	2.5140e-46	gi|356575865|ref|XP_003556057.1|	204	2e-51	PREDICTED: uncharacterized protein LOC100809523 [Glycine max]	gi|356575864|ref|XM_003556009.1|	200	2e-48	PREDICTED: Glycine max uncharacterized protein LOC100809523 (LOC100809523), mRNA	--	--	--	--	--	--	--	--	--	--	--	--	--	--	-	-	-	--
CL1871.Contig2_All	1348	323	77	17.6037	3.4735	-2.3414	Down	4.4748e-48	4.9428e-46	gi|15238394|ref|NP_198359.1|	53.5	8e-06	uncharacterized protein [Arabidopsis thaliana] >gi|88900428|gb|ABD57526.1| At5g35090 [Arabidopsis thaliana] >gi|332006546|gb|AED93929.1| uncharacterized protein [Arabidopsis thaliana]	--	--	--	--	--	--	--	--	--	--	--	--	--	--	--	--	--	--	-	-	-	--
CL7313.Contig1_All	898	1026	595	83.9389	40.2910	-1.0589	Down	5.3051e-48	5.8311e-46	--	--	--	--	--	--	--	--	--	--	--	--	--	--	--	--	--	--	--	--	--	--	-	-	-	--
CL20623.Contig1_All	754	988	566	96.2671	45.6471	-1.0765	Down	1.6355e-47	1.7671e-45	gi|224349|prf||1102209C	110	2e-23	ORF 3	gi|345433540|dbj|AP012207.1|	1487	0.0	Pyrus pyrifolia chloroplast DNA, complete sequence, cultivar: Hosui	sp|A0A321|ATPF_COFAR	101	5e-22	ATP synthase subunit b, chloroplastic OS=Coffea arabica GN=atpF PE=3 SV=1	--	--	--	--	--	K02109	3e-19	92.8	vvi:4025115	F-type H+-transporting ATPase subunit b [EC:3.6.3.14]	GO:0006818//hydrogen transport;GO:0006754//ATP biosynthetic process	GO:0015078//hydrogen ion transmembrane transporter activity	GO:0031224//intrinsic to membrane;GO:0033177//proton-transporting two-sector ATPase complex, proton-transporting domain;GO:0009534//chloroplast thylakoid	ko00195//Photosynthesis;ko00190//Oxidative phosphorylation;ko01100//Metabolic pathways
CL1184.Contig1_All	2074	479	1221	16.9675	35.7993	1.0772	Up	1.6491e-47	1.7775e-45	gi|162279926|ref|NP_064061.2|	523	1e-147	cytochrome c oxidase subunit 2 [Beta vulgaris subsp. vulgaris] >gi|323435041|ref|YP_004222256.1| cytochrome c oxidase subunit 2 [Beta vulgaris subsp. maritima] >gi|346683134|ref|YP_004842063.1| cytochrome c oxidase subunit 2 [Beta macrocarpa] >gi|87248025|gb|ABD36067.1| cytochrome oxidase subunit 2 [Beta vulgaris subsp. vulgaris] >gi|148491430|dbj|BAA99453.2| cytochrome c oxidase subunit 2 [Beta …	gi|301338014|gb|HM562727.1|	1608	0.0	Silene latifolia mitochondrion, complete genome	sp|P93285|COX2_ARATH	516	1e-146	Cytochrome c oxidase subunit 2 OS=Arabidopsis thaliana GN=COX2 PE=1 SV=2	Q0250	279	1e-74	COG1622	Heme/copper-type cytochrome/quinol oxidases, subunit 2	K02261	8e-137	485	ath:ArthMp015	cytochrome c oxidase subunit II [EC:1.9.3.1]	-	-	-	ko00190//Oxidative phosphorylation;ko01100//Metabolic pathways
CL27412.Contig1_All	469	1001	583	156.8027	75.5899	-1.0527	Down	1.9270e-46	2.0279e-44	--	--	--	--	gi|126256775|gb|EF424183.1|	58.0	7e-06	Annona cherimola clone LMCH94 microsatellite sequence	--	--	--	--	--	--	--	--	--	--	--	--	--	--	-	-	-	--
CL8193.Contig1_All	2168	177	649	5.9980	18.2034	1.6017	Up	2.3012e-46	2.4160e-44	gi|225465163|ref|XP_002273583.1|	174	3e-66	PREDICTED: similar to At2g07733 [Vitis vinifera]	gi|259156760|gb|GQ856147.1|	3059	0.0	Citrullus lanatus mitochondrion, complete genome	sp|O05000|NU2M_ARATH	107	2e-25	NADH-ubiquinone oxidoreductase chain 2 OS=Arabidopsis thaliana GN=ND2 PE=2 SV=2	--	--	--	--	--	K03879	5e-21	100	ath:ArthMp026	NADH dehydrogenase I subunit 2 [EC:1.6.5.3]	-	-	-	ko00190//Oxidative phosphorylation;ko01100//Metabolic pathways
Unigene3477_All	1859	575	248	22.7238	8.1122	-1.4860	Down	5.6869e-46	5.9010e-44	gi|356513125|ref|XP_003525264.1|	202	2e-50	PREDICTED: uncharacterized protein LOC100816650 [Glycine max]	gi|356513124|ref|XM_003525216.1|	109	9e-21	PREDICTED: Glycine max uncharacterized protein LOC100816650 (LOC100816650), mRNA	--	--	--	--	--	--	--	--	--	K07213	6e-09	60.5	vcn:VOLCADRAFT_82965	copper chaperone	GO:0000041//transition metal ion transport	GO:0043169//cation binding	GO:0031410//cytoplasmic vesicle;GO:0043231//intracellular membrane-bounded organelle	--
Unigene8258_All	240	289	64	88.4665	16.2157	-2.4477	Down	1.7940e-45	1.8358e-43	gi|186478567|ref|NP_001117299.1|	71.6	3e-12	uncharacterized protein [Arabidopsis thaliana] >gi|332191400|gb|AEE29521.1| uncharacterized protein [Arabidopsis thaliana]	gi|224114775|ref|XM_002316818.1|	75.8	2e-11	Populus trichocarpa predicted protein, mRNA	--	--	--	--	--	--	--	--	--	--	--	--	--	--	-	-	-	--
CL3827.Contig1_All	1361	781	408	42.1585	18.2293	-1.2096	Down	2.0239e-45	2.0617e-43	gi|356559589|ref|XP_003548081.1|	385	1e-106	PREDICTED: flavonol synthase/flavanone 3-hydroxylase-like [Glycine max]	gi|48209775|gb|AC149480.1|	192	6e-46	Populus trichocarpa clone Pop1-048O04, complete sequence	sp|Q05964|FL3H_DIACA	170	1e-42	Naringenin,2-oxoglutarate 3-dioxygenase OS=Dianthus caryophyllus GN=FHT PE=2 SV=1	PA4191	100	6e-21	COG3491	Isopenicillin N synthase and related dioxygenases	K06892	2e-115	413	pop:POPTR_550478		-	-	-	ko00941//Flavonoid biosynthesis;ko01100//Metabolic pathways;ko01110//Biosynthesis of secondary metabolites
CL19302.Contig1_All	1086	894	502	60.4783	28.1088	-1.1054	Down	5.4721e-45	5.4740e-43	gi|222139398|gb|ACM45718.1|	684	0.0	endo-1,3-beta-glucanase [Pyrus pyrifolia]	gi|222139397|gb|FJ589788.1|	2056	0.0	Pyrus pyrifolia endo-1,3-beta-glucanase mRNA, complete cds	sp|P52409|E13B_WHEAT	338	3e-93	Glucan endo-1,3-beta-glucosidase OS=Triticum aestivum GN=GLC1 PE=2 SV=1	--	--	--	--	--	K14489	8e-10	62.4	vvi:100263145	arabidopsis histidine kinase 2/3/4 (cytokinin receptor) [EC:2.7.13.3]	GO:0044238//primary metabolic process	GO:0016798//hydrolase activity, acting on glycosyl bonds;GO:0043167//ion binding	GO:0030312//external encapsulating structure	ko04075//Plant hormone signal transduction
CL19907.Contig1_All	638	843	468	97.0731	44.6060	-1.1218	Down	1.6412e-43	1.5917e-41	--	--	--	--	--	--	--	--	--	--	--	--	--	--	--	--	--	--	--	--	--	--	-	-	-	--
CL489.Contig1_All	2882	100	457	2.5492	9.6425	1.9194	Up	4.6332e-42	4.2525e-40	gi|316996017|dbj|BAD83480.2|	337	5e-91	NADH dehydrogenase subunit 4 [Nicotiana tabacum]	gi|291463837|gb|GU363534.1|	3110	0.0	Fragaria vesca subsp. americana isolate mt67326 mitochondrial sequence	sp|P93313|NU4M_ARATH	333	3e-91	NADH-ubiquinone oxidoreductase chain 4 OS=Arabidopsis thaliana GN=ND4 PE=2 SV=2	AGc2362	174	1e-42	COG1008	NADH:ubiquinone oxidoreductase subunit 4 (chain M)	K03881	2e-87	321	sbi:SobioMp29	NADH dehydrogenase I subunit 4 [EC:1.6.5.3]	-	-	-	ko00190//Oxidative phosphorylation;ko01100//Metabolic pathways
CL500.Contig1_All	3327	833	468	18.3943	8.5538	-1.1046	Down	5.4401e-42	4.9625e-40	gi|356515772|ref|XP_003526572.1|	1319	0.0	PREDICTED: F-box protein At1g78280-like [Glycine max]	gi|356515771|ref|XM_003526524.1|	446	1e-122	PREDICTED: Glycine max F-box protein At1g78280-like (LOC100792541), mRNA	sp|Q9M9E8|FB92_ARATH	1241	0.0	F-box protein At1g78280 OS=Arabidopsis thaliana GN=At1g78280 PE=2 SV=3	--	--	--	--	--	--	--	--	--	--	-	-	-	--
CL8681.Contig1_All	319	322	91	74.1579	17.3468	-2.0959	Down	6.7284e-42	6.1125e-40	gi|356516319|ref|XP_003526843.1|	120	8e-27	PREDICTED: uncharacterized protein LOC100801920 [Glycine max]	gi|356516318|ref|XM_003526795.1|	125	3e-26	PREDICTED: Glycine max uncharacterized protein LOC100801920 (LOC100801920), mRNA	--	--	--	--	--	--	--	--	--	--	--	--	--	--	-	-	-	--
CL20697.Contig1_All	706	805	448	83.7690	38.5870	-1.1183	Down	2.0059e-41	1.7895e-39	--	--	--	--	--	--	--	--	--	--	--	--	--	--	--	--	--	--	--	--	--	--	-	-	-	--
CL21193.Contig1_All	723	793	448	80.5800	37.6797	-1.0966	Down	1.3179e-39	1.1132e-37	gi|15215636|gb|AAK91363.1|	249	4e-65	At2g47840/F17A22.23 [Arabidopsis thaliana] >gi|20334890|gb|AAM16201.1| At2g47840/F17A22.23 [Arabidopsis thaliana]	gi|147792790|emb|AM487298.2|	105	6e-20	Vitis vinifera contig VV78X250833.10, whole genome shotgun sequence	sp|O82251|TI202_ARATH	248	3e-66	Protein TIC 20-II, chloroplastic OS=Arabidopsis thaliana GN=TIC20-II PE=2 SV=1	--	--	--	--	--	K14709	1e-07	54.3	vcn:VOLCADRAFT_104214	solute carrier family 39 (zinc transporter), member 1/2/3	-	-	GO:0031224//intrinsic to membrane;GO:0009534//chloroplast thylakoid	--
CL1468.Contig1_All	1805	769	429	31.2998	14.4527	-1.1148	Down	1.8606e-39	1.5687e-37	gi|356568070|ref|XP_003552236.1|	762	0.0	PREDICTED: thiamine-repressible acid phosphatase pho4-like [Glycine max]	gi|356511783|ref|XM_003524555.1|	349	6e-93	PREDICTED: Glycine max uncharacterized protein LOC100815749 (LOC100815749), mRNA	--	--	--	--	--	--	--	--	--	K03103	0.0	756	vvi:100253622	multiple inositol-polyphosphate phosphatase [EC:3.1.3.62]	-	-	-	ko00562//Inositol phosphate metabolism
CL5067.Contig1_All	1269	495	215	28.6573	10.3025	-1.4759	Down	2.0069e-39	1.6856e-37	gi|224112289|ref|XP_002316143.1|	372	1e-102	integral membrane single C2 domain protein [Populus trichocarpa] >gi|222865183|gb|EEF02314.1| integral membrane single C2 domain protein [Populus trichocarpa]	gi|224101336|ref|XM_002312203.1|	285	5e-74	Populus trichocarpa integral membrane single C2 domain protein (NTMC2T5.2), mRNA	--	--	--	--	--	--	--	--	--	--	--	--	--	--	-	-	GO:0043231//intracellular membrane-bounded organelle	--
CL2004.Contig1_All	1572	335	108	15.6561	4.1777	-1.9059	Down	1.5023e-38	1.2159e-36	gi|356531696|ref|XP_003534412.1|	584	1e-165	PREDICTED: trehalose-phosphate phosphatase-like [Glycine max]	gi|356545466|ref|XM_003541116.1|	232	8e-58	PREDICTED: Glycine max trehalose-phosphate phosphatase-like (LOC100819495), mRNA	sp|Q0WUI9|TPS8_ARATH	60.1	3e-09	Probable alpha,alpha-trehalose-phosphate synthase [UDP-forming] 8 OS=Arabidopsis thaliana GN=TPS8 PE=2 SV=1	MT2062_2	154	5e-37	COG1877	Trehalose-6-phosphatase	K01087	5e-21	100	cme:CMQ148C	trehalose-phosphatase [EC:3.1.3.12]	-	-	-	ko00500//Starch and sucrose metabolism
CL1785.Contig1_All	2140	306	840	10.5051	23.8690	1.1840	Up	2.3709e-38	1.9051e-36	gi|346683302|ref|YP_004842247.1|	971	0.0	ribulose-1,5-bisphosphate carboxylase/oxygenase large subunit [Pyrus pyrifolia] >gi|345433569|dbj|BAK69391.1| ribulose-1,5-bisphosphate carboxylase/oxygenase large subunit [Pyrus pyrifolia]	gi|345433540|dbj|AP012207.1|	3158	0.0	Pyrus pyrifolia chloroplast DNA, complete sequence, cultivar: Hosui	sp|A4GG89|RBL_PHAVU	962	0.0	Ribulose bisphosphate carboxylase large chain OS=Phaseolus vulgaris GN=rbcL PE=3 SV=1	alr1524	848	0.0	COG1850	Ribulose 1,5-bisphosphate carboxylase, large subunit	K01601	0.0	951	pop:Poptr_cp030	ribulose-bisphosphate carboxylase large chain [EC:4.1.1.39]	-	-	-	ko01100//Metabolic pathways;ko00630//Glyoxylate and dicarboxylate metabolism;ko00710//Carbon fixation in photosynthetic organisms
Unigene8907_All	454	109	0	17.6385	0.0000	-14.1064	Down	2.8687e-38	2.2967e-36	--	--	--	--	--	--	--	--	--	--	--	--	--	--	--	--	--	--	--	--	--	--	-	-	-	--
CL955.Contig1_All	2384	134	507	4.1294	12.9321	1.6470	Up	5.4025e-38	4.2945e-36	gi|357471503|ref|XP_003606036.1|	879	0.0	Photosystem I P700 chlorophyll a apoprotein [Medicago truncatula] >gi|355507091|gb|AES88233.1| Photosystem I P700 chlorophyll a apoprotein [Medicago truncatula]	gi|345433540|dbj|AP012207.1|	4726	0.0	Pyrus pyrifolia chloroplast DNA, complete sequence, cultivar: Hosui	sp|Q9MTN7|PSAB_OENEH	880	0.0	Photosystem I P700 chlorophyll a apoprotein A2 OS=Oenothera elata subsp. hookeri GN=psaB PE=3 SV=2	--	--	--	--	--	K02690	0.0	879	pop:Poptr_cp021	photosystem I P700 chlorophyll a apoprotein A2	-	-	-	ko00195//Photosynthesis;ko01100//Metabolic pathways
CL27929.Contig1_All	471	278	75	43.3627	9.6830	-2.1629	Down	7.7695e-38	6.0784e-36	gi|356510944|ref|XP_003524193.1|	123	9e-28	PREDICTED: uncharacterized protein LOC100800626 [Glycine max]	--	--	--	--	--	--	--	--	--	--	--	--	--	--	--	--	--	--	-	-	-	--
CL4809.Contig1_All	1341	726	403	39.7741	18.2744	-1.1220	Down	1.0158e-37	7.9050e-36	gi|356537163|ref|XP_003537099.1|	548	1e-154	PREDICTED: uncharacterized protein yqjG-like [Glycine max]	gi|356537162|ref|XM_003537051.1|	105	1e-19	PREDICTED: Glycine max uncharacterized protein LOC100812499 (LOC100812499), mRNA	sp|Q9FPQ6|GP1_CHLRE	89.7	3e-18	Vegetative cell wall protein gp1 OS=Chlamydomonas reinhardtii GN=GP1 PE=2 SV=1	alr4046	327	2e-89	COG0435	Predicted glutathione S-transferase	K07393	3e-157	552	pop:POPTR_665075	putative glutathione S-transferase	-	-	-	--
CL18958.Contig1_All	721	464	199	47.2797	16.7836	-1.4942	Down	1.0160e-37	7.8929e-36	gi|356552565|ref|XP_003544636.1|	177	1e-43	PREDICTED: uncharacterized protein LOC100789226 [Glycine max]	gi|123675267|emb|AM476185.1|	107	1e-20	Vitis vinifera contig VV78X188988.15, whole genome shotgun sequence	--	--	--	--	--	--	--	--	--	--	--	--	--	--	-	-	-	--
Unigene3303_All	702	530	248	55.4665	21.4824	-1.3685	Down	1.0570e-37	8.1828e-36	gi|212721238|ref|NP_001132752.1|	218	9e-56	uncharacterized protein LOC100194239 [Zea mays] >gi|195620218|gb|ACG31939.1| NADH ubiquinone oxidoreductase B14 subunit [Zea mays] >gi|195620906|gb|ACG32283.1| NADH ubiquinone oxidoreductase B14 subunit [Zea mays]	gi|212721237|ref|NM_001139280.1|	135	6e-29	Zea mays LOC100194239 (umc1619), mRNA >gi|195620905|gb|EU960165.1| Zea mays clone 222331 NADH ubiquinone oxidoreductase B14 subunit mRNA, complete cds	sp|Q9LHI0|NDUA6_ARATH	187	4e-48	NADH dehydrogenase [ubiquinone] 1 alpha subcomplex subunit 6 OS=Arabidopsis thaliana GN=At3g12260 PE=2 SV=1	--	--	--	--	--	K03950	2e-58	223	sbi:SORBI_03g018290	NADH dehydrogenase (ubiquinone) 1 alpha subcomplex 6 [EC:1.6.5.3 1.6.99.3]	-	-	GO:0043231//intracellular membrane-bounded organelle;GO:0030964	ko00190//Oxidative phosphorylation;ko01100//Metabolic pathways
CL8785.Contig1_All	227	342	115	110.6859	30.8063	-1.8452	Down	1.1030e-37	8.5246e-36	gi|57116679|gb|AAW33814.1|	63.5	9e-10	sorbitol dehydrogenase [Malus x domestica]	gi|57116678|gb|AY849316.1|	115	2e-23	Malus x domestica sorbitol dehydrogenase (SDH6) mRNA, complete cds	--	--	--	--	--	--	--	--	--	--	--	--	--	--	GO:0008152//metabolic process	GO:0016616//oxidoreductase activity, acting on the CH-OH group of donors, NAD or NADP as acceptor;GO:0046914//transition metal ion binding	-	--
CL3536.Contig1_All	1280	46	302	2.6402	14.3471	2.4420	Up	1.2210e-37	9.4202e-36	gi|356530377|ref|XP_003533758.1|	605	1e-172	PREDICTED: tryptophan aminotransferase-related protein 4-like [Glycine max]	gi|33772134|gb|AY347795.1|	345	6e-92	Malus x domestica clone 12-6 alliinase mRNA, partial cds	sp|Q93Z38|TAR4_ARATH	510	7e-145	Tryptophan aminotransferase-related protein 4 OS=Arabidopsis thaliana GN=TAR4 PE=2 SV=2	lin2011	58.9	2e-08	COG0436	Aspartate/tyrosine/aromatic aminotransferase	K14548	1e-162	570	rcu:RCOM_0962120	U3 small nucleolar RNA-associated protein 4	-	-	-	ko03008//Ribosome biogenesis in eukaryotes
CL216.Contig1_All	2554	288	800	8.2845	19.0475	1.2011	Up	2.1173e-37	1.6250e-35	gi|316996014|dbj|BAD83474.2|	1033	0.0	ribosomal protein S3 [Nicotiana tabacum]	gi|239764757|gb|GQ220325.1|	3582	0.0	Vitis vinifera strain PN40024 mitochondrion, partial genome	sp|Q04716|RT03_PETHY	997	0.0	Ribosomal protein S3, mitochondrial OS=Petunia hybrida GN=YRPS3 PE=2 SV=1	mlr0301	133	1e-30	COG0197	Ribosomal protein L16/L10E	K02878	7e-26	117	vvi:4025020	large subunit ribosomal protein L16	-	-	-	ko03010//Ribosome
CL30209.Contig1_All	530	619	319	85.8039	36.6001	-1.2292	Down	2.9742e-37	2.2710e-35	gi|302398683|gb|ADL36636.1|	144	5e-34	C2H2L domain class transcription factor [Malus x domestica]	gi|302398682|gb|HM122497.1|	603	1e-170	Malus x domestica C2H2L domain class transcription factor (C2H2L23) mRNA, complete cds	sp|Q96289|ZAT10_ARATH	47.8	4e-06	Zinc finger protein ZAT10 OS=Arabidopsis thaliana GN=ZAT10 PE=2 SV=1	--	--	--	--	--	--	--	--	--	--	-	GO:0046914//transition metal ion binding	GO:0044464//cell part	--
Unigene3320_All	833	635	337	56.0042	24.6010	-1.1868	Down	3.4464e-36	2.4987e-34	--	--	--	--	--	--	--	--	--	--	--	--	--	--	--	--	--	--	--	--	--	--	-	-	-	--
CL28432.Contig1_All	750	640	342	62.6918	27.7289	-1.1769	Down	5.3795e-36	3.8749e-34	gi|351734486|ref|NP_001236307.1|	67.4	2e-10	uncharacterized protein LOC100306271 precursor [Glycine max]	gi|147786899|emb|AM423532.2|	75.8	5e-11	Vitis vinifera contig VV78X272044.7, whole genome shotgun sequence	sp|O81277|PSK5_ORYSJ	55.5	3e-08	Phytosulfokines 5 OS=Oryza sativa subsp. japonica GN=PSK5 PE=1 SV=1	--	--	--	--	--	--	--	--	--	--	-	GO:0005102//receptor binding	GO:0031410//cytoplasmic vesicle	--
CL314.Contig1_All	1830	153	530	6.1423	17.6114	1.5197	Up	1.7190e-35	1.2204e-33	gi|356498154|ref|XP_003517918.1|	764	0.0	PREDICTED: nitrate transporter 1.7-like [Glycine max]	gi|356501933|ref|XM_003519730.1|	101	2e-18	PREDICTED: Glycine max nitrate transporter 1.7-like (LOC100815154), mRNA	sp|Q8RX77|PTR21_ARATH	671	0.0	Nitrate transporter 1.7 OS=Arabidopsis thaliana GN=NRT1.7 PE=1 SV=1	ECU11g1050	99.0	2e-20	COG3104	Dipeptide/tripeptide permease	K14638	5e-105	379	pop:POPTR_752070	solute carrier family 15 (peptide/histidine transporter), member 3/4	-	-	-	--
Unigene12037_All	419	427	181	74.8697	26.2683	-1.5111	Down	2.0854e-35	1.4735e-33	gi|302398581|gb|ADL36585.1|	135	1e-31	ARF domain class transcription factor [Malus x domestica]	gi|221271519|dbj|AB469200.1|	617	1e-174	Malus prunifolia IAA14 like mRNA for indole-3-acetic acid 14 transcription factor like, complete cds	sp|Q38832|IAA14_ARATH	67.0	3e-12	Auxin-responsive protein IAA14 OS=Arabidopsis thaliana GN=IAA14 PE=1 SV=2	--	--	--	--	--	K14484	2e-10	62.0	ath:AT3G23050	auxin-responsive protein IAA	-	-	-	ko04075//Plant hormone signal transduction
CL20626.Contig1_All	756	691	387	67.1504	31.1284	-1.1092	Down	2.3899e-35	1.6780e-33	gi|351723271|ref|NP_001237273.1|	224	1e-57	uncharacterized protein LOC100499876 [Glycine max]	gi|349724341|emb|FQ388377.1|	182	3e-43	Vitis vinifera clone SS0AEB23YF19	--	--	--	--	--	--	--	--	--	--	--	--	--	--	-	-	-	--
CL28534.Contig1_All	768	607	320	58.0657	25.3371	-1.1964	Down	4.2697e-35	2.9791e-33	--	--	--	--	--	--	--	--	--	--	--	--	--	--	--	--	--	--	--	--	--	--	-	-	-	--
CL23807.Contig1_All	1742	638	346	26.9070	12.0780	-1.1556	Down	6.7137e-35	4.6551e-33	gi|356526713|ref|XP_003531961.1|	619	1e-176	PREDICTED: probable ADP-ribosylation factor GTPase-activating protein AGD8-like [Glycine max]	gi|349720150|emb|FQ392878.1|	367	2e-98	Vitis vinifera clone SS0AFA3YN12	sp|Q8H100|AGD8_ARATH	548	3e-156	Probable ADP-ribosylation factor GTPase-activating protein AGD8 OS=Arabidopsis thaliana GN=AGD8 PE=1 SV=1	YER122c	146	1e-34	COG5347	GTPase-activating protein that regulates ARFs (ADP-ribosylation factors), involved in ARF-mediated vesicular transport	K12493	0.0	640	rcu:RCOM_1279410	ADP-ribosylation factor GTPase-activating protein 2/3	-	-	-	ko04144//Endocytosis
CL7704.Contig1_All	1938	785	470	29.7583	14.7473	-1.0128	Down	1.2628e-34	8.7020e-33	gi|356552817|ref|XP_003544759.1|	734	0.0	PREDICTED: trigger factor-like [Glycine max]	gi|349713734|emb|FQ391702.1|	521	1e-145	Vitis vinifera clone SS0AFA9YO10	--	--	--	--	alr3681	183	8e-46	COG0544	FKBP-type peptidyl-prolyl cis-trans isomerase (trigger factor)	--	--	--	--	--	-	-	-	--
CL20613.Contig1_All	1098	724	419	48.4427	23.2049	-1.0618	Down	1.5717e-34	1.0781e-32	gi|357483967|ref|XP_003612270.1|	217	2e-55	Senescence-associated protein DIN1 [Medicago truncatula] >gi|355513605|gb|AES95228.1| Senescence-associated protein DIN1 [Medicago truncatula]	gi|160959385|emb|CU227541.1|	218	8e-54	Populus EST from severe drought-stressed leaves	sp|P27626|DIN1_RAPSA	177	9e-45	Senescence-associated protein DIN1 OS=Raphanus sativus GN=DIN1 PE=2 SV=1	MA0746	66.6	7e-11	COG0607	Rhodanese-related sulfurtransferase	K11996	9e-06	48.9	ppp:PHYPADRAFT_149194	adenylyltransferase and sulfurtransferase	GO:0006950//response to stress;GO:0009719//response to endogenous stimulus;GO:0032502//developmental process	-	-	ko04122//Sulfur relay system
CL27210.Contig1_All	311	565	293	133.4690	57.2895	-1.2202	Down	8.9986e-34	5.9787e-32	--	--	--	--	gi|147866357|emb|AM487960.2|	69.9	1e-09	Vitis vinifera contig VV78X260917.6, whole genome shotgun sequence	--	--	--	--	--	--	--	--	--	--	--	--	--	--	-	-	-	--
CL8228.Contig1_All	1491	680	387	33.5061	15.7834	-1.0860	Down	1.0818e-33	7.1553e-32	gi|356553088|ref|XP_003544890.1|	501	1e-141	PREDICTED: probable protein phosphatase 2C 25-like [Glycine max]	gi|356500877|ref|XM_003519209.1|	240	3e-60	PREDICTED: Glycine max probable protein phosphatase 2C 25-like (LOC100797934), mRNA	sp|O80871|P2C25_ARATH	455	3e-128	Probable protein phosphatase 2C 25 OS=Arabidopsis thaliana GN=At2g30020 PE=1 SV=1	SPCC1223.11	135	2e-31	COG0631	Serine/threonine protein phosphatase	K01090	1e-95	348	sbi:SORBI_01g038410	protein phosphatase [EC:3.1.3.16]	-	-	-	ko04075//Plant hormone signal transduction
CL1876.Contig1_All	1540	366	145	17.4603	5.7255	-1.6086	Down	2.2059e-33	1.4462e-31	gi|23345021|gb|AAN17502.1|	776	0.0	omega-3 fatty acid desaturase [Betula pendula]	gi|23345020|gb|AY135564.1|	710	0.0	Betula pendula clone fad8 omega-3 fatty acid desaturase mRNA, complete cds; nuclear gene for plastid product	sp|P48620|FAD3C_SESIN	736	0.0	Omega-3 fatty acid desaturase, chloroplastic OS=Sesamum indicum GN=FAD7 PE=2 SV=1	all1597	384	2e-106	COG3239	Fatty acid desaturase	K10257	0.0	768	pop:POPTR_831926	omega-3 fatty acid desaturase (delta-15 desaturase) [EC:1.14.19.-]	-	-	-	ko01040//Biosynthesis of unsaturated fatty acids
CL29738.Contig1_All	466	323	826	50.9224	107.7859	1.0818	Up	6.7448e-33	4.3704e-31	gi|37724583|gb|AAO12870.1|	68.9	3e-11	wound induced protein-like [Vitis vinifera]	--	--	--	--	--	--	--	--	--	--	--	--	--	--	--	--	--	--	-	-	-	--
CL14920.Contig1_All	233	236	63	74.4129	16.4419	-2.1782	Down	1.2213e-32	7.8227e-31	--	--	--	--	gi|51101070|gb|AC138580.19|	58.0	4e-06	Medicago truncatula chromosome 6 clone mth2-14e15, complete sequence	--	--	--	--	--	--	--	--	--	--	--	--	--	--	-	-	-	--
CL29276.Contig1_All	368	421	188	84.0478	31.0655	-1.4359	Down	1.7832e-32	1.1405e-30	gi|356520161|ref|XP_003528733.1|	92.4	5e-19	PREDICTED: subtilisin-like protease-like [Glycine max]	gi|224074094|ref|XM_002304214.1|	77.8	6e-12	Populus trichocarpa predicted protein, mRNA	sp|O65351|SUBL_ARATH	53.5	3e-08	Subtilisin-like protease OS=Arabidopsis thaliana GN=ARA12 PE=1 SV=1	--	--	--	--	--	K13095	5e-07	50.1	pop:POPTR_1073828	splicing factor 1	-	-	-	ko01100//Metabolic pathways;ko00564//Glycerophospholipid metabolism;ko00565//Ether lipid metabolism;ko04144//Endocytosis
CL9745.Contig1_All	237	592	324	183.5125	83.1313	-1.1424	Down	6.1323e-32	3.8502e-30	gi|2924327|emb|CAB07785.1|	50.8	6e-06	hypothetical protein [Malus x domestica]	--	--	--	--	--	--	--	--	--	--	--	--	--	--	--	--	--	--	-	-	-	--
CL16149.Contig1_All	263	203	46	56.7065	10.6358	-2.4146	Down	6.4007e-32	4.0074e-30	gi|159478619|ref|XP_001697400.1|	63.2	1e-09	hydroxyproline-rich glycoprotein, stress-induced [Chlamydomonas reinhardtii] >gi|158274558|gb|EDP00340.1| hydroxyproline-rich glycoprotein, stress-induced [Chlamydomonas reinhardtii]	gi|166157595|gb|AC216943.1|	77.8	4e-12	Populus trichocarpa clone POP051-N24, complete sequence	sp|Q9LUI1|LRX6_ARATH	59.3	5e-10	Leucine-rich repeat extensin-like protein 6 OS=Arabidopsis thaliana GN=LRX6 PE=2 SV=1	CC3494_1	58.9	2e-09	COG3637	Opacity protein and related surface antigens	K01115	2e-07	51.6	vcn:VOLCADRAFT_99471	phospholipase D [EC:3.1.4.4]	GO:0006259//DNA metabolic process;GO:0033554//cellular response to stress	GO:0016874//ligase activity;GO:0000166//nucleotide binding	GO:0016020//membrane	ko01100//Metabolic pathways;ko00564//Glycerophospholipid metabolism;ko00565//Ether lipid metabolism;ko04144//Endocytosis
Unigene7894_All	354	233	63	48.3554	10.8219	-2.1597	Down	6.4891e-32	4.0570e-30	--	--	--	--	--	--	--	--	--	--	--	--	--	--	--	--	--	--	--	--	--	--	-	-	-	--
Unigene1357_All	1560	328	124	15.4469	4.8335	-1.6762	Down	7.8261e-32	4.8657e-30	gi|356535635|ref|XP_003536350.1|	422	1e-116	PREDICTED: GATA transcription factor 9-like [Glycine max]	gi|123655413|emb|AM452508.1|	240	3e-60	Vitis vinifera, whole genome shotgun sequence, contig VV78X231684.10, clone ENTAV 115	sp|Q9SV30|GATA8_ARATH	257	1e-68	GATA transcription factor 8 OS=Arabidopsis thaliana GN=GATA8 PE=2 SV=1	YMR136w	54.3	6e-07	COG5641	GATA Zn-finger-containing transcription factor	K01115	7e-07	53.1	vcn:VOLCADRAFT_99471	phospholipase D [EC:3.1.4.4]	GO:0032501//multicellular organismal process;GO:0048511//rhythmic process	GO:0005488//binding	-	ko01100//Metabolic pathways;ko00564//Glycerophospholipid metabolism;ko00565//Ether lipid metabolism;ko04144//Endocytosis;ko03022//Basal transcription factors
CL15601.Contig1_All	302	435	202	105.8217	40.6736	-1.3795	Down	1.3066e-31	8.0785e-30	gi|357473635|ref|XP_003607102.1|	57.4	6e-08	Auxin-induced protein 6B [Medicago truncatula] >gi|355508157|gb|AES89299.1| Auxin-induced protein 6B [Medicago truncatula]	--	--	--	--	sp|P33080|AX10A_SOYBN	50.4	2e-07	Auxin-induced protein X10A OS=Glycine max PE=2 SV=1	--	--	--	--	--	K14488	1e-07	52.0	vvi:100255446	SAUR family protein	-	-	-	ko04075//Plant hormone signal transduction
CL28753.Contig1_All	625	354	143	41.6117	13.9131	-1.5805	Down	1.4611e-31	8.9961e-30	gi|317106732|dbj|BAJ53228.1|	261	7e-69	JHL06P13.8 [Jatropha curcas]	gi|160960833|emb|CU228026.1|	240	1e-60	Populus EST from severe drought-stressed leaves	sp|Q9SSR1|Y1259_ARATH	247	3e-66	DCC family protein At1g52590, chloroplastic OS=Arabidopsis thaliana GN=At1g52590 PE=1 SV=1	BS_yuxK	95.9	5e-20	COG3011	Uncharacterized protein conserved in bacteria	--	--	--	--	--	-	-	GO:0009570//chloroplast stroma	--
CL21432.Contig1_All	1931	207	49	7.8755	1.5431	-2.3515	Down	1.5114e-31	9.2926e-30	gi|356572204|ref|XP_003554260.1|	210	6e-53	PREDICTED: uncharacterized protein LOC100788456 [Glycine max]	gi|349715934|emb|FQ391941.1|	79.8	9e-12	Vitis vinifera clone SS0AFA8YI23	--	--	--	--	--	--	--	--	--	--	--	--	--	--	-	-	-	--
CL15747.Contig1_All	214	326	124	111.9170	35.2351	-1.6673	Down	2.0166e-31	1.2314e-29	--	--	--	--	--	--	--	--	--	--	--	--	--	--	--	--	--	--	--	--	--	--	-	-	-	--
CL5229.Contig1_All	899	28	221	2.2882	14.9486	2.7077	Up	3.7321e-31	2.2542e-29	gi|12875|emb|CAA27743.1|	124	3e-27	URF-1 [Citrullus lanatus]	gi|239764757|gb|GQ220325.1|	1205	0.0	Vitis vinifera strain PN40024 mitochondrion, partial genome	sp|P08834|NU1M_CITLA	124	9e-29	NADH-ubiquinone oxidoreductase chain 1 OS=Citrullus lanatus GN=ND1 PE=2 SV=1	AGc2354	76.6	5e-14	COG1005	NADH:ubiquinone oxidoreductase subunit 1 (chain H)	K03878	6e-26	115	osa:6450162	NADH dehydrogenase I subunit 1 [EC:1.6.5.3]	-	-	-	ko00190//Oxidative phosphorylation;ko01100//Metabolic pathways
CL20502.Contig1_All	778	441	209	41.6439	16.3356	-1.3501	Down	4.9396e-31	2.9635e-29	gi|356568465|ref|XP_003552431.1|	89.0	7e-17	PREDICTED: uncharacterized protein LOC100781305 [Glycine max]	--	--	--	--	--	--	--	--	--	--	--	--	--	--	--	--	--	--	-	-	-	--
Unigene8138_All	258	217	56	61.7920	13.1989	-2.2270	Down	5.9653e-31	3.5453e-29	--	--	--	--	gi|123710115|emb|AM484488.1|	58.0	4e-06	Vitis vinifera, whole genome shotgun sequence, contig VV78X133306.22, clone ENTAV 115	--	--	--	--	--	--	--	--	--	--	--	--	--	--	-	-	-	--
CL27397.Contig1_All	458	539	287	86.4601	38.1052	-1.1820	Down	8.7888e-31	5.1819e-29	gi|356542517|ref|XP_003539713.1|	111	3e-24	PREDICTED: uncharacterized protein LOC100787578 [Glycine max]	gi|147862377|emb|AM484910.2|	61.9	5e-07	Vitis vinifera contig VV78X089165.4, whole genome shotgun sequence	--	--	--	--	--	--	--	--	--	--	--	--	--	--	-	-	-	--
CL26102.Contig1_All	294	678	403	169.4239	83.3538	-1.0233	Down	1.2683e-30	7.4285e-29	--	--	--	--	gi|259156800|gb|GQ856148.1|	60.0	1e-06	Cucurbita pepo mitochondrion, complete genome	--	--	--	--	--	--	--	--	--	--	--	--	--	--	-	-	-	--
CL29666.Contig1_All	415	437	208	77.3616	30.4778	-1.3439	Down	1.4710e-30	8.5931e-29	--	--	--	--	--	--	--	--	--	--	--	--	--	--	--	--	--	--	--	--	--	--	-	-	-	--
CL25838.Contig1_All	413	51	278	9.0722	40.9320	2.1737	Up	1.8777e-30	1.0869e-28	gi|356541578|ref|XP_003539251.1|	80.9	5e-15	PREDICTED: phytosulfokines 3-like [Glycine max]	gi|160956757|emb|CU226324.1|	107	8e-21	Populus EST from severe drought-stressed leaves	sp|Q9M2Y0|PSK3_ARATH	76.3	6e-15	Phytosulfokines 3 OS=Arabidopsis thaliana GN=PSK3 PE=2 SV=2	--	--	--	--	--	--	--	--	--	--	-	-	-	--
CL1032.Contig2_All	1861	286	101	11.2905	3.3002	-1.7745	Down	3.4810e-30	1.9841e-28	gi|3927806|gb|AAC79507.1|	693	0.0	aminoalcoholphosphotransferase [Pimpinella brachycarpa]	gi|255546948|ref|XM_002514486.1|	468	1e-129	Ricinus communis Diacylglycerol Cholinephosphotransferase, mRNA	--	--	--	--	SPAC22A12.10	192	2e-48	COG5050	sn-1,2-diacylglycerol ethanolamine- and cholinephosphotranferases	K00993	0.0	706	vvi:100259768	ethanolaminephosphotransferase [EC:2.7.8.1]	-	-	-	ko01100//Metabolic pathways;ko00564//Glycerophospholipid metabolism;ko00565//Ether lipid metabolism
CL11118.Contig1_All	269	510	267	139.2869	60.3569	-1.2065	Down	3.9428e-30	2.2359e-28	--	--	--	--	--	--	--	--	--	--	--	--	--	--	--	--	--	--	--	--	--	--	-	-	-	--
CL20917.Contig1_All	994	586	329	43.3115	20.1269	-1.1056	Down	4.4024e-30	2.4870e-28	gi|14589311|emb|CAC43238.1|	194	2e-48	calcium binding protein [Sesbania rostrata]	gi|17736879|dbj|AP004512.1|	97.6	2e-17	Lotus japonicus genomic DNA, chromosome 4, clone: LjT10L16, TM0042, complete sequence	sp|Q9LE22|CML27_ARATH	172	3e-43	Probable calcium-binding protein CML27 OS=Arabidopsis thaliana GN=CML27 PE=1 SV=1	SPAC3A12.14	90.9	3e-18	COG5126	Ca2+-binding protein (EF-Hand superfamily)	K13448	3e-43	173	vvi:100253496	calcium-binding protein CML	-	-	-	ko04626//Plant-pathogen interaction
CL5572.Contig1_All	1116	312	119	20.5392	6.4841	-1.6634	Down	4.8017e-30	2.7056e-28	gi|18416997|ref|NP_568287.1|	133	6e-30	protein TIFY 9 [Arabidopsis thaliana] >gi|75163798|sp|Q93ZM9.1|TIF9_ARATH RecName: Full=Protein TIFY 9; AltName: Full=Jasmonate ZIM domain-containing protein 10; AltName: Full=Protein JASMONATE-ASSOCIATED 1 >gi|15912333|gb|AAL08300.1| AT5g13220/T31B5_40 [Arabidopsis thaliana] >gi|19548009|gb|AAL87368.1| AT5g13220/T31B5_40 [Arabidopsis thaliana] >gi|332004483|gb|AED91866.1| protein TIFY 9 [Arabido…	--	--	--	--	sp|Q93ZM9|TIF9_ARATH	133	2e-31	Protein TIFY 9 OS=Arabidopsis thaliana GN=TIFY9 PE=1 SV=1	--	--	--	--	--	K13464	2e-44	177	pop:POPTR_712551	jasmonate ZIM domain-containing protein	GO:0009725//response to hormone stimulus;GO:0002831//regulation of response to biotic stimulus;GO:0006950//response to stress	GO:0005488//binding	GO:0043231//intracellular membrane-bounded organelle	ko04626//Plant-pathogen interaction;ko04075//Plant hormone signal transduction
CL25657.Contig1_All	447	307	116	50.4572	15.7804	-1.6769	Down	6.4452e-30	3.6089e-28	--	--	--	--	--	--	--	--	--	--	--	--	--	--	--	--	--	--	--	--	--	--	-	-	-	--
Unigene11919_All	998	3	129	0.2208	7.8601	5.1537	Up	6.5577e-30	3.6673e-28	gi|225637994|gb|ACN97417.1|	525	1e-148	thaumatin-like protein [Pyrus pyrifolia]	gi|346540246|gb|JF727574.1|	1782	0.0	Pyrus pyrifolia cultivar Huobali thaumatin-like protein (TLP) mRNA, complete cds	sp|Q9FSG7|TP1A_MALDO	497	3e-141	Thaumatin-like protein 1a OS=Malus domestica GN=TL1 PE=1 SV=1	--	--	--	--	--	--	--	--	--	--	-	-	-	--
CL23863.Contig1_All	1706	308	117	13.2637	4.1704	-1.6692	Down	8.0167e-30	4.4664e-28	gi|356535635|ref|XP_003536350.1|	421	1e-116	PREDICTED: GATA transcription factor 9-like [Glycine max]	gi|123655413|emb|AM452508.1|	240	4e-60	Vitis vinifera, whole genome shotgun sequence, contig VV78X231684.10, clone ENTAV 115	sp|Q9SV30|GATA8_ARATH	257	2e-68	GATA transcription factor 8 OS=Arabidopsis thaliana GN=GATA8 PE=2 SV=1	YMR136w	54.3	6e-07	COG5641	GATA Zn-finger-containing transcription factor	K01115	1e-07	55.8	vcn:VOLCADRAFT_99471	phospholipase D [EC:3.1.4.4]	-	-	-	ko01100//Metabolic pathways;ko00564//Glycerophospholipid metabolism;ko00565//Ether lipid metabolism;ko04144//Endocytosis;ko03022//Basal transcription factors
CL26764.Contig1_All	355	489	252	101.1982	43.1658	-1.2292	Down	8.8181e-30	4.9006e-28	gi|262263149|dbj|BAI48075.1|	64.7	4e-10	dormancy-associated MADS-box transcription factor [Pyrus pyrifolia var. culta]	gi|262263146|dbj|AB504716.1|	383	1e-104	Pyrus pyrifolia var. culta PpMADS13-1 mRNA for dormancy-associated MADS-box transcription factor, complete cds	--	--	--	--	--	--	--	--	--	--	--	--	--	--	-	-	-	--
CL21632.Contig1_All	1722	399	183	17.0228	6.4623	-1.3973	Down	1.1176e-29	6.1723e-28	gi|357500427|ref|XP_003620502.1|	697	0.0	Extensin-like protein [Medicago truncatula] >gi|355495517|gb|AES76720.1| Extensin-like protein [Medicago truncatula]	gi|356511348|ref|XM_003524341.1|	289	4e-75	PREDICTED: Glycine max leucine-rich repeat extensin-like protein 5-like (LOC100782090), mRNA	sp|Q9T0K5|LRX3_ARATH	690	0.0	Leucine-rich repeat extensin-like protein 3 OS=Arabidopsis thaliana GN=LRX3 PE=1 SV=1	XF0818	76.6	1e-13	COG2730	Endoglucanase	K13420	3e-32	137	sbi:SORBI_06g028760	LRR receptor-like serine/threonine-protein kinase FLS2 [EC:2.7.11.1]	-	-	-	ko04626//Plant-pathogen interaction
CL7795.Contig1_All	1822	639	377	25.7659	12.5823	-1.0341	Down	1.9668e-29	1.0769e-27	gi|356550490|ref|XP_003543620.1|	551	1e-155	PREDICTED: uncharacterized protein LOC100797844 isoform 2 [Glycine max]	gi|356550489|ref|XM_003543572.1|	291	1e-75	PREDICTED: Glycine max uncharacterized protein LOC100797844, transcript variant 2 (LOC100797844), mRNA	--	--	--	--	--	--	--	--	--	--	--	--	--	--	-	-	-	--
CL16420.Contig1_All	551	27	209	3.6000	23.0655	2.6797	Up	3.1396e-29	1.7107e-27	gi|5360263|dbj|BAA81904.1|	246	1e-64	NtPRp27 [Nicotiana tabacum]	gi|190898649|gb|EU824261.1|	69.9	2e-09	Populus tremula isolate swl504-64E peptidase M gene, partial cds	--	--	--	--	--	--	--	--	--	--	--	--	--	--	-	-	GO:0044464//cell part	--
CL5335.Contig1_All	921	567	322	45.2289	21.2600	-1.0891	Down	1.7092e-28	8.9827e-27	gi|356557188|ref|XP_003546900.1|	379	1e-104	PREDICTED: uncharacterized protein LOC100799451 [Glycine max]	gi|349717818|emb|FQ381021.1|	307	1e-80	Vitis vinifera clone SS0ACG1YK10	--	--	--	--	aq_286	68.6	1e-11	COG2862	Predicted membrane protein	--	--	--	--	--	-	-	-	--
CL29010.Contig1_All	1258	421	205	24.5863	9.9093	-1.3110	Down	1.8917e-28	9.9188e-27	gi|357469751|ref|XP_003605160.1|	117	4e-25	Pentatricopeptide repeat-containing protein [Medicago truncatula] >gi|355506215|gb|AES87357.1| Pentatricopeptide repeat-containing protein [Medicago truncatula]	gi|164498902|gb|AC216413.1|	105	1e-19	Populus trichocarpa clone POP035-J17, complete sequence	sp|Q9SJZ3|PP169_ARATH	115	4e-26	Pentatricopeptide repeat-containing protein At2g22410, mitochondrial OS=Arabidopsis thaliana GN=PCMP-E28 PE=2 SV=1	SPBP8B7.15c	57.0	7e-08	COG5222	Uncharacterized conserved protein, contains RING Zn-finger	K15078	9e-13	68.6	vvi:100250139	structure-specific endonuclease subunit SLX1 [EC:3.6.1.-]	-	GO:0005488//binding	-	--
CL22252.Contig1_All	4155	440	220	7.7799	3.2197	-1.2728	Down	2.1556e-28	1.1276e-26	gi|357471553|ref|XP_003606061.1|	594	1e-168	50S ribosomal protein L2-B [Medicago truncatula] >gi|355507116|gb|AES88258.1| 50S ribosomal protein L2-B [Medicago truncatula]	gi|345433540|dbj|AP012207.1|	4391	0.0	Pyrus pyrifolia chloroplast DNA, complete sequence, cultivar: Hosui	sp|Q4VZK5|RK2_CUCSA	559	5e-159	50S ribosomal protein L2, chloroplastic OS=Cucumis sativus GN=rpl2-A PE=3 SV=1	all4212	324	9e-88	COG0090	Ribosomal protein L2	K02886	8e-158	556	vvi:4025024	large subunit ribosomal protein L2	-	-	-	ko03010//Ribosome
CL4349.Contig1_All	669	627	374	68.8547	33.9949	-1.0182	Down	3.1783e-28	1.6470e-26	--	--	--	--	--	--	--	--	--	--	--	--	--	--	--	--	--	--	--	--	--	--	-	-	-	--
CL27824.Contig1_All	560	266	687	34.8968	74.5996	1.0961	Up	3.4491e-28	1.7832e-26	gi|283136142|gb|ADB11390.1|	131	5e-30	tau class glutathione transferase GSTU24 [Populus trichocarpa]	gi|225316896|dbj|AK322650.1|	63.9	1e-07	Solanum lycopersicum cDNA, clone: LEFL1040BD05, HTC in leaf	sp|Q9FQA3|GST23_MAIZE	97.1	6e-21	Glutathione transferase GST 23 OS=Zea mays PE=2 SV=1	--	--	--	--	--	K00799	4e-35	144	vvi:100259245	glutathione S-transferase [EC:2.5.1.18]	-	GO:0016829//lyase activity	-	ko00480//Glutathione metabolism
CL445.Contig1_All	2265	475	251	15.4070	6.7387	-1.1930	Down	1.0478e-27	5.2884e-26	gi|356510320|ref|XP_003523887.1|	890	0.0	PREDICTED: monocopper oxidase-like protein SKS1-like [Glycine max]	gi|123645037|emb|AM461529.1|	172	9e-40	Vitis vinifera, whole genome shotgun sequence, contig VV78X039610.6, clone ENTAV 115	sp|Q8VXX5|SKS1_ARATH	864	0.0	Monocopper oxidase-like protein SKS1 OS=Arabidopsis thaliana GN=SKS1 PE=1 SV=1	SPAC1F7.08	115	3e-25	COG2132	Putative multicopper oxidases	K00423	2e-146	517	ath:AT1G55570	L-ascorbate oxidase [EC:1.10.3.3]	-	-	-	ko01100//Metabolic pathways;ko00053//Ascorbate and aldarate metabolism
CL26230.Contig1_All	279	523	290	137.7177	63.2065	-1.1236	Down	1.0678e-27	5.3711e-26	gi|14589311|emb|CAC43238.1|	74.3	5e-13	calcium binding protein [Sesbania rostrata]	gi|17736879|dbj|AP004512.1|	77.8	5e-12	Lotus japonicus genomic DNA, chromosome 4, clone: LjT10L16, TM0042, complete sequence	sp|Q9M7R0|ALL8_OLEEU	63.5	2e-11	Calcium-binding allergen Ole e 8 OS=Olea europaea PE=1 SV=1	--	--	--	--	--	K13448	6e-13	69.7	vvi:100264572	calcium-binding protein CML	-	-	-	ko04626//Plant-pathogen interaction
CL26286.Contig1_All	305	231	73	55.6422	14.5543	-1.9347	Down	1.3184e-27	6.6164e-26	--	--	--	--	--	--	--	--	--	--	--	--	--	--	--	--	--	--	--	--	--	--	-	-	-	--
CL25115.Contig1_All	447	47	253	7.7247	34.4176	2.1556	Up	1.4095e-27	7.0655e-26	--	--	--	--	gi|147780057|emb|AM423348.2|	58.0	7e-06	Vitis vinifera contig VV78X258442.7, whole genome shotgun sequence	--	--	--	--	--	--	--	--	--	--	--	--	--	--	-	-	-	--
CL28981.Contig1_All	551	85	339	11.3334	37.4124	1.7229	Up	1.6251e-27	8.1282e-26	gi|225466053|ref|XP_002263278.1|	204	8e-52	PREDICTED: ripening-related protein-like [Vitis vinifera]	gi|357481944|ref|XM_003611210.1|	83.8	2e-13	Medicago truncatula Pectinesterase (MTR_5g012000) mRNA, complete cds	sp|P17407|21KD_DAUCA	173	6e-44	21 kDa protein OS=Daucus carota PE=2 SV=1	--	--	--	--	--	K02355	3e-21	99.0	vvi:100257414	elongation factor G	-	-	-	ko01100//Metabolic pathways;ko00500//Starch and sucrose metabolism;ko00040//Pentose and glucuronate interconversions
Unigene1703_All	2146	512	284	17.5280	8.0474	-1.1231	Down	3.9383e-27	1.9308e-25	gi|356554094|ref|XP_003545384.1|	741	0.0	PREDICTED: DEAD-box ATP-dependent RNA helicase 53-like [Glycine max]	gi|356554093|ref|XM_003545336.1|	434	1e-118	PREDICTED: Glycine max DEAD-box ATP-dependent RNA helicase 53-like (LOC100786041), mRNA	sp|Q9LUW5|RH53_ARATH	731	0.0	DEAD-box ATP-dependent RNA helicase 53 OS=Arabidopsis thaliana GN=RH53 PE=2 SV=1	lin0859	281	3e-75	COG0513	Superfamily II DNA and RNA helicases	K11594	1e-76	285	zma:100191727	ATP-dependent RNA helicase [EC:3.6.4.13]	GO:0000377//RNA splicing, via transesterification reactions with bulged adenosine as nucleophile;GO:0006970//response to osmotic stress	GO:0003676//nucleic acid binding;GO:0042623//ATPase activity, coupled;GO:0032559//adenyl ribonucleotide binding	GO:0032991;GO:0030312//external encapsulating structure;GO:0031981//nuclear lumen	ko03040//Spliceosome
CL6133.Contig1_All	1013	232	76	16.8256	4.5622	-1.8829	Down	9.0104e-27	4.3645e-25	gi|297381026|gb|ADI39634.1|	281	2e-74	plastid jasmonates ZIM-domain protein [Hevea brasiliensis]	gi|349723448|emb|FQ382107.1|	93.7	3e-16	Vitis vinifera clone SS0ABG71YB09	sp|Q9LMA8|TI10A_ARATH	184	5e-47	Protein TIFY 10A OS=Arabidopsis thaliana GN=TIFY10A PE=1 SV=1	--	--	--	--	--	K13464	4e-72	269	pop:POPTR_739192	jasmonate ZIM domain-containing protein	GO:0006952//defense response;GO:0009719//response to endogenous stimulus;GO:0009791//post-embryonic development;GO:0048229//gametophyte development	GO:0005488//binding	GO:0043231//intracellular membrane-bounded organelle	ko04626//Plant-pathogen interaction;ko04075//Plant hormone signal transduction
CL19197.Contig1_All	847	462	246	40.0729	17.6612	-1.1820	Down	1.2801e-26	6.1604e-25	gi|291464071|gb|ADE05573.1|	404	1e-111	increased size exclusion limit 2 [Nicotiana benthamiana]	gi|147769114|emb|AM441305.2|	168	5e-39	Vitis vinifera contig VV78X180501.7, whole genome shotgun sequence	sp|B9DFG3|ISE2_ARATH	390	4e-109	DEAD-box ATP-dependent RNA helicase ISE2, chloroplastic OS=Arabidopsis thaliana GN=ISE2 PE=1 SV=2	alr0489	137	2e-32	COG4581	Superfamily II RNA helicase	--	--	--	--	--	-	-	-	--
CL24.Contig5_All	1373	148	28	7.9192	1.2401	-2.6749	Down	1.8151e-26	8.6879e-25	gi|356500669|ref|XP_003519154.1|	148	2e-34	PREDICTED: uncharacterized protein LOC100786802 [Glycine max]	--	--	--	--	--	--	--	--	--	--	--	--	--	--	--	--	--	--	-	-	-	--
Unigene3124_All	213	493	272	170.0433	77.6528	-1.1308	Down	1.8509e-26	8.8500e-25	--	--	--	--	gi|302398572|gb|HM122442.1|	295	8e-78	Malus x domestica ARF domain class transcription factor (IAA12) mRNA, complete cds	--	--	--	--	--	--	--	--	--	--	--	--	--	--	-	-	-	--
CL2962.Contig1_All	1853	589	353	23.3524	11.5842	-1.0114	Down	2.4582e-26	1.1666e-24	gi|356569509|ref|XP_003552942.1|	670	0.0	PREDICTED: probable LRR receptor-like serine/threonine-protein kinase At5g45840-like [Glycine max]	gi|28916445|gb|AY212968.1|	317	2e-83	Gossypium hirsutum ser-thr protein kinase mRNA, partial cds	sp|C0LGQ4|MRH1_ARATH	457	9e-129	Probable LRR receptor-like serine/threonine-protein kinase MRH1 OS=Arabidopsis thaliana GN=MRH1 PE=2 SV=1	SPBC28F2.12	69.3	2e-11	COG0086	DNA-directed RNA polymerase, beta' subunit/160 kD subunit	K13420	2e-37	155	rcu:RCOM_0633880	LRR receptor-like serine/threonine-protein kinase FLS2 [EC:2.7.11.1]	-	-	-	ko04626//Plant-pathogen interaction
CL1575.Contig1_All	3037	329	146	7.9587	2.9233	-1.4449	Down	5.7859e-26	2.6913e-24	--	--	--	--	gi|316996537|dbj|AB545982.1|	1247	0.0	Pyrus pyrifolia genes for F-box proteins and S2-RNase, complete cds, haplotype: S2	--	--	--	--	--	--	--	--	--	--	--	--	--	--	-	-	-	--
CL27310.Contig1_All	562	538	313	70.3296	33.8669	-1.0543	Down	8.4957e-26	3.9109e-24	gi|357463119|ref|XP_003601841.1|	80.5	1e-14	Vinorine synthase [Medicago truncatula] >gi|355490889|gb|AES72092.1| Vinorine synthase [Medicago truncatula]	--	--	--	--	sp|Q9FI40|BAHD1_ARATH	71.2	3e-13	BAHD acyltransferase At5g47980 OS=Arabidopsis thaliana GN=BAHD1 PE=2 SV=1	--	--	--	--	--	--	--	--	--	--	-	-	-	--
CL5381.Contig1_All	1072	173	500	11.8561	28.3624	1.2584	Up	1.1564e-25	5.2691e-24	gi|224132090|ref|XP_002321253.1|	380	1e-104	multidrug resistance protein ABC transporter family [Populus trichocarpa] >gi|222862026|gb|EEE99568.1| multidrug resistance protein ABC transporter family [Populus trichocarpa]	gi|224132089|ref|XM_002321217.1|	180	2e-42	Populus trichocarpa multidrug resistance protein ABC transporter family, mRNA	sp|Q9M1C7|AB9C_ARATH	273	2e-73	ABC transporter C family member 9 OS=Arabidopsis thaliana GN=ABCC9 PE=2 SV=1	YDR135c	49.7	9e-06	COG1132	ABC-type multidrug transport system, ATPase and permease components	--	--	--	--	--	GO:0006810//transport;GO:0051707//response to other organism	GO:0017111//nucleoside-triphosphatase activity;GO:0000166//nucleotide binding	GO:0016020//membrane	--
CL27545.Contig1_All	503	338	154	49.3675	18.6175	-1.4069	Down	1.2292e-25	5.5948e-24	gi|302399119|gb|ADL36854.1|	207	4e-53	WRKY domain class transcription factor [Malus x domestica]	gi|302399118|gb|HM122715.1|	505	1e-140	Malus x domestica WRKY domain class transcription factor (WRKY12) mRNA, complete cds	--	--	--	--	--	--	--	--	--	--	--	--	--	--	GO:0010468//regulation of gene expression	GO:0003677//DNA binding;GO:0001071	GO:0043231//intracellular membrane-bounded organelle	--
CL19985.Contig1_All	744	380	186	37.5235	15.2023	-1.3035	Down	1.2747e-25	5.7900e-24	gi|22327834|ref|NP_680435.1|	68.2	1e-10	uncharacterized protein [Arabidopsis thaliana] >gi|332009130|gb|AED96513.1| uncharacterized protein [Arabidopsis thaliana]	--	--	--	--	--	--	--	--	--	--	--	--	--	--	--	--	--	--	-	-	-	--
CL6545.Contig1_All	1051	474	261	33.1335	15.1010	-1.1336	Down	1.3395e-25	6.0784e-24	gi|356577789|ref|XP_003557005.1|	487	1e-136	PREDICTED: uncharacterized protein LOC100789895 isoform 1 [Glycine max]	gi|349720801|emb|FQ392929.1|	367	1e-98	Vitis vinifera clone SS0AFA3YI18	--	--	--	--	PA1741	50.4	5e-06	COG0695	Glutaredoxin and related proteins	--	--	--	--	--	-	-	-	--
CL26585.Contig1_All	374	98	353	19.2507	57.3946	1.5760	Up	2.1844e-25	9.8322e-24	gi|66271025|gb|AAY43790.1|	93.2	1e-18	E6-1 [Gossypium hirsutum]	gi|332189094|gb|CP002684.1|	69.9	2e-09	Arabidopsis thaliana chromosome 1, complete sequence	sp|Q01197|E6_GOSHI	89.0	6e-19	Protein E6 OS=Gossypium hirsutum GN=E6 PE=2 SV=1	--	--	--	--	--	--	--	--	--	--	-	-	-	--
Unigene2685_All	902	123	18	10.0182	1.2135	-3.0454	Down	2.6790e-25	1.1938e-23	gi|356518248|ref|XP_003527791.1|	385	1e-106	PREDICTED: uncharacterized protein LOC100790631 [Glycine max]	gi|356509915|ref|XM_003523640.1|	105	7e-20	PREDICTED: Glycine max uncharacterized protein LOC100781723 (LOC100781723), mRNA	--	--	--	--	--	--	--	--	--	--	--	--	--	--	-	-	GO:0043231//intracellular membrane-bounded organelle	--
CL4353.Contig1_All	877	242	87	20.2725	6.0324	-1.7487	Down	2.7088e-25	1.2046e-23	gi|297833984|ref|XP_002884874.1|	495	1e-139	prenyltransferase [Arabidopsis lyrata subsp. lyrata] >gi|297330714|gb|EFH61133.1| prenyltransferase [Arabidopsis lyrata subsp. lyrata]	gi|292682984|dbj|AK339536.1|	396	1e-107	Lotus japonicus cDNA, clone: LjFL3-021-BC09, HTC	sp|Q1ACB3|HPT2_ARATH	493	6e-140	Homogentisate phytyltransferase 2, chloroplastic OS=Arabidopsis thaliana GN=HPT2 PE=2 SV=1	alr3448	194	2e-49	COG0382	4-hydroxybenzoate polyprenyltransferase and related prenyltransferases	K12501	3e-143	504	pop:POPTR_819322	homogentisate solanesyltransferase	-	-	-	ko00130//Ubiquinone and other terpenoid-quinone biosynthesis
CL29749.Contig1_All	419	281	686	49.2702	99.5584	1.0148	Up	4.9519e-25	2.1569e-23	gi|3818416|gb|AAD03487.1|	129	1e-29	proline-rich cell wall protein [Medicago sativa]	--	--	--	--	sp|P08297|NO75_SOYBN	114	2e-26	Early nodulin-75 OS=Glycine max GN=ENOD2A PE=2 SV=2	Rv3876	67.4	7e-12	COG0455	ATPases involved in chromosome partitioning	K01115	7e-19	90.1	vcn:VOLCADRAFT_99471	phospholipase D [EC:3.1.4.4]	-	-	-	ko01100//Metabolic pathways;ko00564//Glycerophospholipid metabolism;ko00565//Ether lipid metabolism;ko04144//Endocytosis
CL17102.Contig1_All	203	498	284	180.2294	85.0727	-1.0831	Down	5.1914e-25	2.2590e-23	--	--	--	--	--	--	--	--	--	--	--	--	--	--	--	--	--	--	--	--	--	--	-	-	-	--
CL8777.Contig1_All	298	444	240	109.4609	48.9737	-1.1603	Down	6.1052e-25	2.6437e-23	--	--	--	--	gi|160955251|emb|CU225525.1|	60.0	1e-06	Populus EST from leave	--	--	--	--	--	--	--	--	--	--	--	--	--	--	-	-	-	--
CL21109.Contig1_All	661	316	141	35.1219	12.9714	-1.4370	Down	8.2864e-25	3.5674e-23	gi|356522140|ref|XP_003529707.1|	270	1e-71	PREDICTED: vinorine synthase-like [Glycine max]	gi|162809361|gb|AC215897.1|	79.8	3e-12	Populus trichocarpa clone POP034-F24, complete sequence	sp|Q70PR7|VINSY_RAUSE	160	4e-40	Vinorine synthase OS=Rauvolfia serpentina GN=ACT PE=1 SV=2	--	--	--	--	--	K13065	2e-19	93.2	vvi:100265530	shikimate O-hydroxycinnamoyltransferase [EC:2.3.1.133]	-	-	-	ko00941//Flavonoid biosynthesis;ko00945//Stilbenoid, diarylheptanoid and gingerol biosynthesis;ko01110//Biosynthesis of secondary metabolites;ko00940//Phenylpropanoid biosynthesis
CL754.Contig1_All	1984	537	318	19.8850	9.7466	-1.0287	Down	8.5275e-25	3.6606e-23	gi|356515308|ref|XP_003526343.1|	541	1e-152	PREDICTED: TMV resistance protein N-like [Glycine max]	gi|302398836|gb|HM122574.1|	394	1e-106	Malus x domestica HD domain class transcription factor (HD17) mRNA, complete cds	sp|Q40392|TMVRN_NICGU	418	6e-117	TMV resistance protein N OS=Nicotiana glutinosa GN=N PE=1 SV=1	--	--	--	--	--	K13457	2e-14	79.0	vvi:100252764	disease resistance protein RPM1	-	-	-	ko04626//Plant-pathogen interaction
Unigene3493_All	244	261	102	78.5856	25.4202	-1.6283	Down	1.1320e-24	4.8036e-23	--	--	--	--	--	--	--	--	--	--	--	--	--	--	--	--	--	--	--	--	--	--	-	-	-	--
CL23405.Contig1_All	1018	530	313	38.2490	18.6967	-1.0326	Down	1.2253e-24	5.1896e-23	gi|356530790|ref|XP_003533963.1|	272	5e-72	PREDICTED: probable membrane-associated kinase regulator 6-like [Glycine max]	gi|356576021|ref|XM_003556086.1|	149	6e-33	PREDICTED: Glycine max probable membrane-associated kinase regulator 6-like (LOC100807566), mRNA	sp|Q84JK8|MAKR6_ARATH	155	3e-38	Probable membrane-associated kinase regulator 6 OS=Arabidopsis thaliana GN=MAKR6 PE=2 SV=1	--	--	--	--	--	--	--	--	--	--	-	-	-	--
CL4063.Contig1_All	1150	434	234	27.7258	12.3733	-1.1640	Down	1.5681e-24	6.5855e-23	gi|257831443|gb|ACV71022.1|	199	9e-50	UPA23 [Capsicum annuum]	gi|147858024|emb|AM432923.2|	63.9	3e-07	Vitis vinifera contig VV78X212839.8, whole genome shotgun sequence	--	--	--	--	--	--	--	--	--	--	--	--	--	--	-	-	-	--
CL9562.Contig1_All	251	271	110	79.3209	26.6494	-1.5736	Down	2.1666e-24	9.0476e-23	--	--	--	--	gi|8272393|dbj|AB021790.1|	305	1e-80	Pyrus pyrifolia PPFRU16 mRNA for metallothionein-like protein, complete cds	--	--	--	--	--	--	--	--	--	--	--	--	--	--	-	-	-	--
CL7741.Contig1_All	1045	525	311	36.9093	18.0972	-1.0282	Down	2.9297e-24	1.2143e-22	gi|356527859|ref|XP_003532524.1|	310	3e-83	PREDICTED: hydroxysteroid 11-beta-dehydrogenase 1-like protein-like [Glycine max]	gi|255540154|ref|XM_002511096.1|	79.8	5e-12	Ricinus communis Glucose 1-dehydrogenase, putative, mRNA	sp|P28643|FABG_CUPLA	84.0	1e-16	3-oxoacyl-[acyl-carrier-protein] reductase, chloroplastic OS=Cuphea lanceolata GN=CLKR27 PE=2 SV=1	all1418	130	5e-30	COG1028	Dehydrogenases with different specificities (related to short-chain alcohol dehydrogenases)	K00059	1e-16	84.7	vvi:100254351	3-oxoacyl-[acyl-carrier protein] reductase [EC:1.1.1.100]	GO:0008152//metabolic process	GO:0016491//oxidoreductase activity	-	ko01100//Metabolic pathways;ko01110//Biosynthesis of secondary metabolites;ko00860//Porphyrin and chlorophyll metabolism;ko01040//Biosynthesis of unsaturated fatty acids;ko00061//Fatty acid biosynthesis;ko04146//Peroxisome
Unigene3292_All	3276	477	271	10.6971	5.0303	-1.0885	Down	3.2945e-24	1.3617e-22	gi|351727583|ref|NP_001235886.1|	1073	0.0	circadian clock-associated FKF1 [Glycine max] >gi|87138101|gb|ABD28287.1| circadian clock-associated FKF1 [Glycine max]	gi|302398822|gb|HM122567.1|	1774	0.0	Malus x domestica HD domain class transcription factor (HD1) mRNA, complete cds	sp|Q9C9W9|ADO3_ARATH	995	0.0	Adagio protein 3 OS=Arabidopsis thaliana GN=ADO3 PE=1 SV=1	CC0285_1	91.3	1e-17	COG2202	FOG: PAS/PAC domain	K12116	0.0	1037	pop:POPTR_822050	flavin-binding kelch repeat F-box protein 1	GO:0009416//response to light stimulus;GO:0010468//regulation of gene expression;GO:0019941//modification-dependent protein catabolic process;GO:0009908//flower development;GO:0048511//rhythmic process;GO:0006351//transcription, DNA-dependent	GO:0005488//binding;GO:0060089//molecular transducer activity;GO:0019787//small conjugating protein ligase activity	-	ko04712//Circadian rhythm - plant
CL28114.Contig1_All	413	289	124	51.4091	18.2574	-1.4935	Down	4.2942e-24	1.7716e-22	gi|472875|emb|CAA53476.1|	186	1e-46	plasma membrane intrinsic protein 1c [Arabidopsis thaliana]	gi|345462633|gb|JN572691.1|	216	1e-53	Dimocarpus longan aquaporin PIP1 (PIP1) mRNA, complete cds	sp|Q08733|PIP13_ARATH	186	5e-48	Aquaporin PIP1-3 OS=Arabidopsis thaliana GN=PIP1-3 PE=1 SV=1	--	--	--	--	--	K09872	3e-47	184	ath:AT2G45960	aquaporin PIP	-	-	-	--
CL29005.Contig1_All	1527	447	247	21.5061	9.8362	-1.1286	Down	4.5400e-24	1.8695e-22	gi|15228470|ref|NP_189514.1|	603	1e-171	uncharacterized protein [Arabidopsis thaliana] >gi|332643962|gb|AEE77483.1| uncharacterized protein [Arabidopsis thaliana]	gi|104294909|gb|AC184064.2|	283	2e-73	Populus trichocarpa clone Pop1-109C22, complete sequence	sp|Q9LK03|PERK2_ARATH	121	1e-27	Proline-rich receptor-like protein kinase PERK2 OS=Arabidopsis thaliana GN=PERK2 PE=2 SV=3	Rv3876	80.1	1e-14	COG0455	ATPases involved in chromosome partitioning	K01115	5e-25	113	vcn:VOLCADRAFT_99471	phospholipase D [EC:3.1.4.4]	-	-	-	ko01100//Metabolic pathways;ko00564//Glycerophospholipid metabolism;ko00565//Ether lipid metabolism;ko04144//Endocytosis
CL5312.Contig1_All	778	431	234	40.6996	18.2896	-1.1540	Down	4.6557e-24	1.9154e-22	gi|356522204|ref|XP_003529737.1|	227	1e-58	PREDICTED: dof zinc finger protein DOF1.7-like [Glycine max]	gi|292684193|dbj|AK339755.1|	127	2e-26	Lotus japonicus cDNA, clone: LjFL3-077-CA12, HTC	sp|Q94AR6|DOF31_ARATH	132	2e-31	Dof zinc finger protein DOF3.1 OS=Arabidopsis thaliana GN=DOF3.1 PE=2 SV=2	--	--	--	--	--	--	--	--	--	--	GO:0010468//regulation of gene expression	GO:0005488//binding	-	--
Unigene9542_All	469	224	79	35.0887	10.2429	-1.7764	Down	5.1007e-24	2.0966e-22	--	--	--	--	gi|58003413|gb|AY861534.1|	77.8	8e-12	Malus x domestica clone MS03H03 microsatellite sequence	--	--	--	--	--	--	--	--	--	--	--	--	--	--	-	-	-	--
CL2177.Contig1_All	2217	508	300	16.8341	8.2286	-1.0327	Down	1.1038e-23	4.4467e-22	gi|356518625|ref|XP_003527979.1|	954	0.0	PREDICTED: uncharacterized protein LOC100810786 [Glycine max]	gi|356507583|ref|XM_003522496.1|	359	7e-96	PREDICTED: Glycine max uncharacterized protein LOC100809306 (LOC100809306), mRNA	sp|Q9S713|STT7_ARATH	62.4	1e-09	Serine/threonine-protein kinase STN7, chloroplastic OS=Arabidopsis thaliana GN=STN7 PE=1 SV=1	--	--	--	--	--	--	--	--	--	--	-	-	-	--
CL5154.Contig1_All	1158	390	205	24.7428	10.7650	-1.2007	Down	2.9601e-23	1.1713e-21	gi|18409257|ref|NP_564963.1|	473	1e-132	uncharacterized protein [Arabidopsis thaliana] >gi|332196796|gb|AEE34917.1| uncharacterized protein [Arabidopsis thaliana]	gi|356499854|ref|XM_003518703.1|	404	1e-110	PREDICTED: Glycine max uncharacterized protein LOC100792982 (LOC100792982), mRNA	--	--	--	--	alr7352	90.9	4e-18	COG1723	Uncharacterized conserved protein	--	--	--	--	--	-	-	-	--
CL28092.Contig1_All	530	296	133	41.0306	15.2596	-1.4270	Down	4.1560e-23	1.6300e-21	--	--	--	--	gi|345433540|dbj|AP012207.1|	1051	0.0	Pyrus pyrifolia chloroplast DNA, complete sequence, cultivar: Hosui	--	--	--	--	--	--	--	--	--	--	--	--	--	--	-	-	-	--
CL4040.Contig1_All	1723	296	133	12.6211	4.6939	-1.4270	Down	4.1560e-23	1.6286e-21	gi|48686707|gb|AAT46067.1|	576	1e-163	DNA binding protein WRKY2 [Vitis vinifera]	gi|357487310|ref|XM_003613895.1|	178	1e-41	Medicago truncatula WRKY transcription factor (MTR_5g042920) mRNA, complete cds	sp|Q9ZQ70|WRKY3_ARATH	508	5e-144	Probable WRKY transcription factor 3 OS=Arabidopsis thaliana GN=WRKY3 PE=2 SV=1	--	--	--	--	--	K13424	2e-84	310	pop:POPTR_663578	WRKY transcription factor 33	-	-	-	ko04626//Plant-pathogen interaction
CL24429.Contig1_All	337	419	230	91.3432	41.5017	-1.1381	Down	5.9638e-23	2.3186e-21	gi|297725871|ref|NP_001175299.1|	75.9	2e-13	Os07g0620501 [Oryza sativa Japonica Group] >gi|255677975|dbj|BAH94027.1| Os07g0620501 [Oryza sativa Japonica Group]	gi|147859239|emb|AM483089.2|	107	6e-21	Vitis vinifera contig VV78X077123.8, whole genome shotgun sequence	--	--	--	--	--	--	--	--	--	--	--	--	--	--	-	-	GO:0031410//cytoplasmic vesicle	--
CL30105.Contig1_All	414	498	296	88.3733	43.4770	-1.0234	Down	6.3028e-23	2.4440e-21	gi|599625|emb|CAA58046.1|	129	1e-29	aconitase [Arabidopsis thaliana]	gi|285309964|emb|FN552254.1|	125	3e-26	Citrus clementina mRNA for aconitate hydratase 1 (aco1 gene)	sp|Q42560|ACO1_ARATH	128	1e-30	Aconitate hydratase 1 OS=Arabidopsis thaliana GN=ACO1 PE=1 SV=2	RSc2003	52.4	2e-07	COG1048	Aconitase A	K01681	1e-28	122	pop:POPTR_593790	aconitate hydratase 1 [EC:4.2.1.3]	-	GO:0051536//iron-sulfur cluster binding;GO:0016836//hydro-lyase activity	-	ko01100//Metabolic pathways;ko01110//Biosynthesis of secondary metabolites;ko00630//Glyoxylate and dicarboxylate metabolism;ko00020//Citrate cycle (TCA cycle)
Unigene7576_All	490	205	70	30.7362	8.6870	-1.8230	Down	7.2016e-23	2.7852e-21	gi|356563692|ref|XP_003550095.1|	118	4e-26	PREDICTED: cullin-associated NEDD8-dissociated protein 1-like [Glycine max]	gi|39981117|gb|AY397725.1|	230	9e-58	Malus floribunda HcrVf4 gene, promoter region and 5' UTR	sp|Q8L5Y6|CAND1_ARATH	113	6e-26	Cullin-associated NEDD8-dissociated protein 1 OS=Arabidopsis thaliana GN=CAND1 PE=1 SV=1	--	--	--	--	--	--	--	--	--	--	GO:0009725//response to hormone stimulus;GO:0003002;GO:0003006//reproductive developmental process	GO:0005488//binding	GO:0016020//membrane;GO:0030312//external encapsulating structure	--
CL11123.Contig1_All	421	163	44	28.4445	6.3553	-2.1621	Down	8.0221e-23	3.0864e-21	gi|79330574|ref|NP_001032057.1|	87.8	4e-17	low psii accumulation2 protein [Arabidopsis thaliana] >gi|332008713|gb|AED96096.1| low psii accumulation2 protein [Arabidopsis thaliana]	--	--	--	--	--	--	--	--	--	--	--	--	--	--	--	--	--	--	-	-	GO:0034357;GO:0009536//plastid	--
CL2290.Contig1_All	1944	503	301	19.0092	9.4154	-1.0136	Down	8.4029e-23	3.2302e-21	gi|302398999|gb|ADL36794.1|	1009	0.0	NAC domain class transcription factor [Malus x domestica]	gi|302398998|gb|HM122655.1|	2874	0.0	Malus x domestica NAC domain class transcription factor (NAC13) mRNA, complete cds	sp|Q7GCL7|NAC74_ORYSJ	184	2e-46	NAC domain-containing protein 74 OS=Oryza sativa subsp. japonica GN=NAC74 PE=2 SV=1	--	--	--	--	--	--	--	--	--	--	GO:0010468//regulation of gene expression;GO:0002252	GO:0003676//nucleic acid binding;GO:0003712//transcription cofactor activity;GO:0001071	GO:0043231//intracellular membrane-bounded organelle	--
CL2267.Contig1_All	2109	492	292	17.1388	8.4193	-1.0255	Down	9.6279e-23	3.6883e-21	gi|224084784|ref|XP_002307405.1|	882	0.0	serine hydroxymethyltransferase 5 [Populus trichocarpa] >gi|222856854|gb|EEE94401.1| serine hydroxymethyltransferase 5 [Populus trichocarpa]	gi|224084783|ref|XM_002307369.1|	569	1e-159	Populus trichocarpa serine hydroxymethyltransferase 5 (SHMT5), mRNA	sp|Q9SZJ5|GLYM_ARATH	498	4e-141	Serine hydroxymethyltransferase, mitochondrial OS=Arabidopsis thaliana GN=SHM1 PE=1 SV=1	SPAC24C9.12c	458	1e-128	COG0112	Glycine/serine hydroxymethyltransferase	K00600	0.0	887	rcu:RCOM_1033180	glycine hydroxymethyltransferase [EC:2.1.2.1]	-	-	-	ko01100//Metabolic pathways;ko01110//Biosynthesis of secondary metabolites;ko00460//Cyanoamino acid metabolism;ko00260//Glycine, serine and threonine metabolism;ko00670//One carbon pool by folate
Unigene11075_All	535	0	84	0.0000	9.5476	13.2209	Up	1.0940e-22	4.1801e-21	gi|356561712|ref|XP_003549123.1|	202	2e-51	PREDICTED: probable WRKY transcription factor 56-like [Glycine max]	gi|356561711|ref|XM_003549075.1|	123	2e-25	PREDICTED: Glycine max probable WRKY transcription factor 56-like (LOC100788382), mRNA	sp|Q9FYA2|WRK75_ARATH	173	4e-44	Probable WRKY transcription factor 75 OS=Arabidopsis thaliana GN=WRKY75 PE=2 SV=1	--	--	--	--	--	K13424	2e-25	112	pop:POPTR_663578	WRKY transcription factor 33	GO:0010468//regulation of gene expression	GO:0003677//DNA binding;GO:0001071	GO:0043231//intracellular membrane-bounded organelle	ko04626//Plant-pathogen interaction
Unigene7851_All	255	274	119	78.9410	28.3775	-1.4760	Down	1.4989e-22	5.6882e-21	--	--	--	--	--	--	--	--	--	--	--	--	--	--	--	--	--	--	--	--	--	--	-	-	-	--
CL20355.Contig1_All	649	464	272	52.5249	25.4854	-1.0433	Down	4.0879e-22	1.5292e-20	gi|224080528|ref|XP_002306151.1|	123	2e-27	SAUR family protein [Populus trichocarpa] >gi|222849115|gb|EEE86662.1| SAUR family protein [Populus trichocarpa]	gi|356544934|ref|XM_003540854.1|	75.8	4e-11	PREDICTED: Glycine max auxin-induced protein X10A-like (LOC100806671), mRNA	sp|P32295|ARG7_VIGRR	107	5e-24	Indole-3-acetic acid-induced protein ARG7 OS=Vigna radiata var. radiata GN=ARG7 PE=2 SV=1	--	--	--	--	--	K14488	8e-29	124	vvi:100258095	SAUR family protein	-	-	-	ko04075//Plant hormone signal transduction
CL19837.Contig1_All	682	338	170	36.4103	15.1577	-1.2643	Down	5.7521e-22	2.1320e-20	--	--	--	--	gi|316996529|dbj|AB545981.1|	75.8	5e-11	Pyrus pyrifolia genes for F-box proteins, S ribonuclease, complete cds, haplotype: S4	--	--	--	--	--	--	--	--	--	--	--	--	--	--	-	-	-	--
CL8493.Contig1_All	285	309	148	79.6537	31.5780	-1.3348	Down	7.2599e-22	2.6797e-20	--	--	--	--	gi|345433540|dbj|AP012207.1|	551	1e-154	Pyrus pyrifolia chloroplast DNA, complete sequence, cultivar: Hosui	--	--	--	--	--	--	--	--	--	--	--	--	--	--	-	-	-	--
CL1680.Contig1_All	1739	306	146	12.9275	5.1053	-1.3404	Down	8.4795e-22	3.1118e-20	gi|356515649|ref|XP_003526511.1|	521	1e-146	PREDICTED: uncharacterized protein LOC100805268 [Glycine max]	gi|115455626|ref|NM_001057949.1|	119	9e-24	Oryza sativa Japonica Group Os03g0773000 (Os03g0773000) mRNA, complete cds	sp|Q9SN46|LRX5_ARATH	65.5	9e-11	Leucine-rich repeat extensin-like protein 5 OS=Arabidopsis thaliana GN=LRX5 PE=2 SV=2	YPO2725	54.3	7e-07	COG3501	Uncharacterized protein conserved in bacteria	K14709	4e-09	60.8	vcn:VOLCADRAFT_104214	solute carrier family 39 (zinc transporter), member 1/2/3	-	-	-	ko01100//Metabolic pathways;ko00564//Glycerophospholipid metabolism;ko00565//Ether lipid metabolism;ko04144//Endocytosis
CL23446.Contig1_All	1269	388	212	22.4627	10.1588	-1.1448	Down	1.4742e-21	5.3441e-20	gi|351725843|ref|NP_001238642.1|	264	3e-69	cold-regulated protein [Glycine max] >gi|213053828|gb|ACJ39219.1| cold-regulated protein [Glycine max]	gi|210141270|dbj|AK245187.1|	79.8	6e-12	Glycine max cDNA, clone: GMFL01-23-D23	sp|P13983|EXTN_TOBAC	49.3	1e-10	Extensin OS=Nicotiana tabacum GN=HRGPNT3 PE=2 SV=1	YDL140c	61.6	3e-09	COG0086	DNA-directed RNA polymerase, beta' subunit/160 kD subunit	K09566	7e-11	66.2	vvi:100264514	peptidyl-prolyl isomerase G (cyclophilin G) [EC:5.2.1.8]	-	-	-	ko01100//Metabolic pathways;ko00230//Purine metabolism;ko00240//Pyrimidine metabolism;ko03020//RNA polymerase
CL356.Contig1_All	900	91	314	7.4283	21.2156	1.5140	Up	1.4958e-21	5.4179e-20	gi|260159572|gb|ACX32461.1|	430	1e-119	thaumatin-like protein [Pyrus x bretschneideri]	gi|260159571|gb|GQ871932.1|	864	0.0	Pyrus x bretschneideri thaumatin-like protein (TLP) mRNA, partial cds	sp|Q9FSG7|TP1A_MALDO	412	1e-115	Thaumatin-like protein 1a OS=Malus domestica GN=TL1 PE=1 SV=1	--	--	--	--	--	--	--	--	--	--	-	-	-	--
CL19841.Contig1_All	693	343	176	36.3624	15.4436	-1.2354	Down	1.5792e-21	5.7153e-20	gi|351724177|ref|NP_001235513.1|	177	1e-43	uncharacterized protein LOC100305702 [Glycine max]	gi|351724176|ref|NM_001248584.1|	194	7e-47	Glycine max uncharacterized LOC100305702 (LOC100305702), mRNA	--	--	--	--	--	--	--	--	--	K03872	1e-45	180	pop:POPTR_1088295	transcription elongation factor B, polypeptide 1	-	-	-	ko04120//Ubiquitin mediated proteolysis
CL7819.Contig1_All	744	200	72	19.7492	5.8847	-1.7468	Down	3.8400e-21	1.3577e-19	gi|356560703|ref|XP_003548628.1|	196	3e-49	PREDICTED: uncharacterized protein LOC100805677 [Glycine max]	gi|28866848|dbj|AB081587.1|	119	4e-24	Prunus dulcis genes for S-locus F-Box protein c, Sc-RNase, S haplotype-specific F-box protein c, complete cds	--	--	--	--	--	--	--	--	--	--	--	--	--	--	-	-	-	--
CL19959.Contig1_All	830	415	237	36.7335	17.3635	-1.0810	Down	4.7627e-21	1.6760e-19	gi|356517100|ref|XP_003527228.1|	223	2e-57	PREDICTED: 30S ribosomal protein S20, chloroplastic-like [Glycine max]	gi|349713854|emb|FQ379946.1|	161	1e-36	Vitis vinifera clone SS0ADG1YN21	sp|Q9ASV6|RR20_ARATH	208	3e-54	30S ribosomal protein S20, chloroplastic OS=Arabidopsis thaliana GN=RPS20 PE=1 SV=1	asr1592	78.6	1e-14	COG0268	Ribosomal protein S20	K02968	1e-61	234	vvi:100265925	small subunit ribosomal protein S20	GO:0010467//gene expression;GO:0022613	GO:0003723//RNA binding;GO:0005198//structural molecule activity	GO:0009532//plastid stroma;GO:0030529//ribonucleoprotein complex	ko03010//Ribosome
CL5057.Contig1_All	1024	380	209	27.2631	12.4112	-1.1353	Down	6.9517e-21	2.4157e-19	gi|346683316|ref|YP_004842261.1|	229	5e-59	ribosomal protein L20 [Pyrus pyrifolia] >gi|345433583|dbj|BAK69405.1| ribosomal protein L20 [Pyrus pyrifolia]	gi|345433540|dbj|AP012207.1|	2006	0.0	Pyrus pyrifolia chloroplast DNA, complete sequence, cultivar: Hosui	sp|Q68RY3|RK20_PANGI	214	5e-56	50S ribosomal protein L20, chloroplastic OS=Panax ginseng GN=rpl20 PE=3 SV=1	alr3428	117	2e-26	COG0292	Ribosomal protein L20	K02887	3e-51	199	vvi:4025123	large subunit ribosomal protein L20	-	-	-	ko03010//Ribosome
CL18432.Contig1_All	971	445	264	33.6692	16.5330	-1.0261	Down	9.7027e-21	3.3404e-19	gi|270342095|gb|ACZ74678.1|	360	1e-98	calcium homeostasis regulater-like protein CHoR1 [Phaseolus vulgaris]	gi|349724831|emb|FQ393579.1|	147	2e-32	Vitis vinifera clone SS0AFA25YE15	--	--	--	--	--	--	--	--	--	--	--	--	--	--	-	-	GO:0009536//plastid	--
CL2918.Contig1_All	1069	329	169	22.6105	9.6134	-1.2339	Down	1.1261e-20	3.8620e-19	gi|28301674|emb|CAB63264.3|	330	3e-89	calcium-binding protein [Lotus japonicus]	gi|123649659|emb|AM448701.1|	248	9e-63	Vitis vinifera contig VV78X026978.7, whole genome shotgun sequence	sp|O22845|CML5_ARATH	294	6e-80	Calmodulin-like protein 5 OS=Arabidopsis thaliana GN=CML5 PE=2 SV=2	SPAC3A12.14	112	1e-24	COG5126	Ca2+-binding protein (EF-Hand superfamily)	K13448	4e-84	309	vvi:100254364	calcium-binding protein CML	-	-	-	ko04626//Plant-pathogen interaction
Unigene9908_All	249	1	82	0.2950	20.0255	6.0850	Up	1.4102e-20	4.8176e-19	gi|333471433|gb|AEF38450.1|	165	2e-40	allergen Mal d 1.04 [Malus x domestica]	gi|60460635|gb|AY827666.1|	371	1e-100	Malus x domestica clone 261003D4 Mal d 1.0406 (Mal d 1.04) gene, Mal d 1.0406.01 allele, complete cds	sp|O50001|PRU1_PRUAR	137	1e-33	Major allergen Pru ar 1 OS=Prunus armeniaca PE=1 SV=1	--	--	--	--	--	--	--	--	--	--	GO:0006950//response to stress	-	-	--
CL26543.Contig1_All	396	455	274	84.4128	42.0749	-1.0045	Down	1.7154e-20	5.8471e-19	gi|356533525|ref|XP_003535314.1|	88.2	3e-17	PREDICTED: fructose-bisphosphate aldolase, cytoplasmic isozyme-like [Glycine max]	gi|10645187|gb|AF308587.1|AF308587	121	5e-25	Fragaria x ananassa cytosolic aldolase (SCA1) mRNA, complete cds	sp|O65735|ALF_CICAR	84.0	2e-17	Fructose-bisphosphate aldolase, cytoplasmic isozyme OS=Cicer arietinum GN=ALDC PE=2 SV=1	--	--	--	--	--	K01623	3e-18	87.8	rcu:RCOM_1180710	fructose-bisphosphate aldolase, class I [EC:4.1.2.13]	GO:0006007//glucose catabolic process;GO:0010038//response to metal ion;GO:0006970//response to osmotic stress	GO:0016832//aldehyde-lyase activity;GO:0046914//transition metal ion binding	GO:0030312//external encapsulating structure;GO:0031967;GO:0031981//nuclear lumen;GO:0009536//plastid;GO:0005576//extracellular region;GO:0016020//membrane	ko01100//Metabolic pathways;ko01110//Biosynthesis of secondary metabolites;ko00051//Fructose and mannose metabolism;ko00710//Carbon fixation in photosynthetic organisms;ko00010//Glycolysis / Gluconeogenesis;ko00030//Pentose phosphate pathway
CL4397.Contig1_All	759	127	29	12.2929	2.3234	-2.4035	Down	1.9721e-20	6.7013e-19	gi|356525568|ref|XP_003531396.1|	337	1e-91	PREDICTED: cellulose synthase A catalytic subunit 6 [UDP-forming]-like [Glycine max]	gi|47078499|gb|AY573575.1|	246	3e-62	Populus tremula x Populus tremuloides cellulose synthase (CesA4) mRNA, complete cds	sp|Q94JQ6|CESA6_ARATH	295	2e-80	Cellulose synthase A catalytic subunit 6 [UDP-forming] OS=Arabidopsis thaliana GN=CESA6 PE=1 SV=2	--	--	--	--	--	K10999	1e-91	333	pop:POPTR_819877	cellulose synthase A [EC:2.4.1.12]	GO:0040007//growth;GO:0045229//external encapsulating structure organization;GO:0009250//glucan biosynthetic process;GO:0030865//cortical cytoskeleton organization;GO:0009832//plant-type cell wall biogenesis	GO:0016759//cellulose synthase activity;GO:0046914//transition metal ion binding	GO:0031224//intrinsic to membrane;GO:0043231//intracellular membrane-bounded organelle;GO:0043234//protein complex	--
CL8377.Contig1_All	1248	418	243	24.6067	11.8402	-1.0554	Down	1.9727e-20	6.6984e-19	gi|356556583|ref|XP_003546604.1|	165	1e-39	PREDICTED: peptidyl-prolyl cis-trans isomerase B-like [Glycine max]	gi|114199045|gb|DQ886019.1|	149	7e-33	Malus x domestica caffeic acid O-methyltransferase (omt2) gene, complete cds	sp|Q9FPQ6|GP1_CHLRE	69.3	4e-12	Vegetative cell wall protein gp1 OS=Chlamydomonas reinhardtii GN=GP1 PE=2 SV=1	SPBC28F2.03	51.2	3e-09	COG0652	Peptidyl-prolyl cis-trans isomerase (rotamase) - cyclophilin family	K01115	5e-11	66.6	vcn:VOLCADRAFT_99471	phospholipase D [EC:3.1.4.4]	-	-	-	ko01100//Metabolic pathways;ko00564//Glycerophospholipid metabolism;ko00565//Ether lipid metabolism;ko04144//Endocytosis
CL4665.Contig1_All	816	413	239	37.1837	17.8105	-1.0619	Down	2.1347e-20	7.2262e-19	gi|224116168|ref|XP_002331978.1|	229	4e-59	tir-nbs-lrr resistance protein [Populus trichocarpa] >gi|222832102|gb|EEE70579.1| tir-nbs-lrr resistance protein [Populus trichocarpa]	gi|332002003|gb|HQ399019.1|	585	1e-164	Malus baccata clone OLE3-8 NBS-LRR-like protein gene, partial cds	sp|Q40392|TMVRN_NICGU	187	6e-48	TMV resistance protein N OS=Nicotiana glutinosa GN=N PE=1 SV=1	--	--	--	--	--	K13457	1e-07	54.7	osa:4342596	disease resistance protein RPM1	-	-	-	ko04626//Plant-pathogen interaction
CL4956.Contig1_All	758	362	198	35.0858	15.8841	-1.1433	Down	3.5271e-20	1.1868e-18	gi|351727673|ref|NP_001236145.1|	258	7e-68	uncharacterized protein LOC100305490 [Glycine max]	gi|349707279|emb|FQ395335.1|	242	4e-61	Vitis vinifera clone SS0AFA16YG19	sp|Q8VY91|RR6_ARATH	250	5e-67	30S ribosomal protein S6 alpha, chloroplastic OS=Arabidopsis thaliana GN=RPS6 PE=1 SV=1	sll1767	58.2	1e-08	COG0360	Ribosomal protein S6	--	--	--	--	--	-	-	-	--
CL20668.Contig1_All	713	344	184	35.4455	15.6926	-1.1755	Down	4.6199e-20	1.5451e-18	gi|356561369|ref|XP_003548955.1|	115	8e-25	PREDICTED: uncharacterized protein LOC100800901 [Glycine max]	gi|356561368|ref|XM_003548907.1|	63.9	2e-07	PREDICTED: Glycine max uncharacterized protein LOC100800901 (LOC100800901), mRNA	--	--	--	--	--	--	--	--	--	--	--	--	--	--	-	-	-	--
CL7969.Contig1_All	1869	417	245	16.3915	7.9712	-1.0401	Down	6.1184e-20	2.0341e-18	gi|225463693|ref|XP_002276590.1|	482	1e-135	PREDICTED: similar to VRP1-1 isoform 1 [Vitis vinifera]	gi|154183890|gb|EU024847.1|	99.6	9e-18	Fragaria vesca subsp. americana clone fosmid 34E24, complete sequence	sp|Q9FKZ1|DRL42_ARATH	375	4e-104	Probable disease resistance protein At5g66900 OS=Arabidopsis thaliana GN=At5g66900 PE=2 SV=1	--	--	--	--	--	K13457	4e-19	94.4	ath:AT3G07040	disease resistance protein RPM1	-	-	-	ko04626//Plant-pathogen interaction
CL19652.Contig1_All	1161	237	103	14.9971	5.3948	-1.4750	Down	1.0693e-19	3.4925e-18	gi|356527904|ref|XP_003532546.1|	251	2e-65	PREDICTED: nudix hydrolase 4-like [Glycine max]	gi|169238079|emb|AM901601.1|	170	2e-39	Fragaria vesca subsp. vesca microsatellite DNA, clone fvp1c10	sp|Q9LE73|NUDT4_ARATH	225	4e-59	Nudix hydrolase 4 OS=Arabidopsis thaliana GN=NUDT4 PE=1 SV=1	SPAC13G6.14	72.0	2e-12	COG0494	NTP pyrophosphohydrolases including oxidative damage repair enzymes	--	--	--	--	--	-	-	-	--
Unigene2813_All	373	55	0	10.8329	0.0000	-13.4031	Down	1.0847e-19	3.5375e-18	--	--	--	--	--	--	--	--	--	--	--	--	--	--	--	--	--	--	--	--	--	--	-	-	-	--
Unigene6552_All	392	83	9	15.5555	1.3961	-3.4780	Down	1.1689e-19	3.8064e-18	--	--	--	--	--	--	--	--	--	--	--	--	--	--	--	--	--	--	--	--	--	--	-	-	-	--
CL4164.Contig1_All	565	310	159	40.3093	17.1126	-1.2361	Down	1.2743e-19	4.1405e-18	--	--	--	--	--	--	--	--	--	--	--	--	--	--	--	--	--	--	--	--	--	--	-	-	-	--
Unigene10550_All	518	8	107	1.1346	12.5609	3.4687	Up	1.2755e-19	4.1416e-18	gi|316995997|dbj|BAD83425.2|	166	2e-40	ATP synthase F0 subunit 6 [Nicotiana tabacum]	gi|322394252|gb|HQ874649.1|	555	1e-155	Ricinus communis mitochondrion, complete genome	sp|P93298|ATP61_ARATH	161	2e-40	ATP synthase subunit a-1 OS=Arabidopsis thaliana GN=ATP6-1 PE=2 SV=2	AGc1295	63.9	1e-10	COG0356	F0F1-type ATP synthase, subunit a	K02126	1e-39	159	ath:ArthMp035	F-type H+-transporting ATPase subunit a [EC:3.6.3.14]	GO:0015986//ATP synthesis coupled proton transport;GO:0015980//energy derivation by oxidation of organic compounds	GO:0015078//hydrogen ion transmembrane transporter activity	GO:0031224//intrinsic to membrane;GO:0043231//intracellular membrane-bounded organelle;GO:0033177//proton-transporting two-sector ATPase complex, proton-transporting domain;GO:0019866//organelle inner membrane	ko00190//Oxidative phosphorylation;ko01100//Metabolic pathways
Unigene11943_All	1144	352	193	22.6052	10.2589	-1.1398	Down	1.4175e-19	4.5957e-18	gi|357468737|ref|XP_003604653.1|	520	1e-146	Chlorophyll a-b binding protein [Medicago truncatula] >gi|355505708|gb|AES86850.1| Chlorophyll a-b binding protein [Medicago truncatula]	gi|356503627|ref|XM_003520561.1|	373	1e-100	PREDICTED: Glycine max chlorophyll a-b binding protein CP29.2, chloroplastic-like (LOC100785415), mRNA	sp|Q07473|CB4A_ARATH	500	5e-142	Chlorophyll a-b binding protein CP29.1, chloroplastic OS=Arabidopsis thaliana GN=LHCB4.1 PE=1 SV=1	--	--	--	--	--	K08915	5e-150	528	rcu:RCOM_0644360	light-harvesting complex II chlorophyll a/b binding protein 4	-	-	-	ko01100//Metabolic pathways;ko00196//Photosynthesis - antenna proteins
CL1599.Contig2_All	1124	43	200	2.8106	10.8201	1.9448	Up	1.4430e-19	4.6715e-18	gi|159792882|gb|ABW98661.1|	234	2e-60	ribosomal protein S13 [Malus x domestica]	gi|239764757|gb|GQ220325.1|	1023	0.0	Vitis vinifera strain PN40024 mitochondrion, partial genome	sp|P23209|RT13_DAUCA	220	1e-57	Ribosomal protein S13, mitochondrial OS=Daucus carota GN=RPS13 PE=3 SV=1	CC1270	99.8	8e-21	COG0099	Ribosomal protein S13	K02952	5e-57	219	rcu:RCOM_Mp20	small subunit ribosomal protein S13	-	-	-	ko03010//Ribosome
CL5069.Contig1_All	1626	291	145	13.1482	5.4227	-1.2778	Down	2.0056e-19	6.4137e-18	gi|290578972|gb|ADD51364.1|	695	0.0	D3-type cyclin [Malus x domestica]	gi|290578971|gb|GU357629.1|	2315	0.0	Malus x domestica D3-type cyclin (CYCD3) mRNA, complete cds	sp|P42753|CCD31_ARATH	313	2e-85	Cyclin-D3-1 OS=Arabidopsis thaliana GN=CYCD3-1 PE=1 SV=3	YGR109c	68.6	3e-11	COG5024	Cyclin	K14505	5e-113	405	vvi:100264093	cyclin D3, plant	-	-	-	ko04075//Plant hormone signal transduction
CL16503.Contig1_All	209	315	164	110.7278	47.7162	-1.2145	Down	2.0877e-19	6.6715e-18	--	--	--	--	--	--	--	--	--	--	--	--	--	--	--	--	--	--	--	--	--	--	-	-	-	--
CL20879.Contig1_All	832	346	189	30.5524	13.8136	-1.1452	Down	2.1026e-19	6.7095e-18	gi|351723607|ref|NP_001236517.1|	186	5e-46	uncharacterized protein LOC100305776 [Glycine max]	gi|351723606|ref|NM_001249588.1|	123	3e-25	Glycine max uncharacterized LOC100305776 (LOC100305776), mRNA	sp|Q8LCA1|TMP14_ARATH	107	1e-23	Thylakoid membrane phosphoprotein 14 kDa, chloroplastic OS=Arabidopsis thaliana GN=TMP14 PE=1 SV=2	--	--	--	--	--	--	--	--	--	--	-	-	-	--
Unigene6396_All	291	54	0	13.6330	0.0000	-13.7348	Down	2.3953e-19	7.6106e-18	--	--	--	--	--	--	--	--	--	--	--	--	--	--	--	--	--	--	--	--	--	--	-	-	-	--
CL1076.Contig1_All	1031	228	98	16.2468	5.7801	-1.4910	Down	2.7239e-19	8.6178e-18	gi|15217806|ref|NP_176678.1|	453	1e-126	Nucleotide-diphospho-sugar transferases superfamily protein [Arabidopsis thaliana] >gi|34146814|gb|AAQ62415.1| At1g64980 [Arabidopsis thaliana] >gi|332196190|gb|AEE34311.1| Nucleotide-diphospho-sugar transferases superfamily protein [Arabidopsis thaliana]	gi|58036615|gb|AC136141.25|	389	1e-105	Medicago truncatula chromosome 6 clone mth2-12m5, complete sequence	--	--	--	--	--	--	--	--	--	--	--	--	--	--	-	-	-	--
CL15695.Contig1_All	840	117	26	10.2329	1.8822	-2.4427	Down	2.8157e-19	8.8894e-18	gi|332319699|sp|P0CV94.1|NES1_FRAAN	392	1e-108	RecName: Full=(3S,6E)-nerolidol synthase 1; Short=FaNES1	gi|291167240|gb|GQ338153.1|	119	4e-24	Actinidia arguta linalool synthase mRNA, complete cds	sp|P0CV94|NES1_FRAAN	392	2e-109	(3S,6E)-nerolidol synthase 1 OS=Fragaria ananassa PE=1 SV=1	--	--	--	--	--	K15086	7e-109	390	vvi:100256887	(3S)-linalool synthase [EC:4.2.3.25]	-	-	-	ko01110//Biosynthesis of secondary metabolites;ko00902//Monoterpenoid biosynthesis
CL3371.Contig1_All	551	260	122	34.6668	13.4641	-1.3644	Down	3.1095e-19	9.7685e-18	--	--	--	--	--	--	--	--	--	--	--	--	--	--	--	--	--	--	--	--	--	--	-	-	-	--
Unigene15409_All	468	16	130	2.5117	16.8914	2.7496	Up	3.4955e-19	1.0912e-17	gi|1087015|gb|AAB35283.1|	280	6e-75	arabinogalactan-protein [Pyrus communis]	gi|1087014|gb|S79358.1|	726	0.0	arabinogalactan-protein [Pyrus communis=pears, cell-suspension culture filtrate, mRNA Partial, 1040 nt]	--	--	--	--	--	--	--	--	--	--	--	--	--	--	-	-	-	--
CL2644.Contig1_All	1311	379	218	21.2387	10.1116	-1.0707	Down	4.4270e-19	1.3742e-17	gi|356534762|ref|XP_003535921.1|	591	1e-167	PREDICTED: uncharacterized protein LOC100805551 [Glycine max]	gi|356500502|ref|XM_003519023.1|	280	3e-72	PREDICTED: Glycine max uncharacterized protein LOC100786801 (LOC100786801), mRNA	--	--	--	--	--	--	--	--	--	--	--	--	--	--	-	-	-	--
CL987.Contig2_All	2220	380	219	12.5754	5.9987	-1.0679	Down	4.7330e-19	1.4641e-17	gi|356497516|ref|XP_003517606.1|	1023	0.0	PREDICTED: presequence protease 2, chloroplastic/mitochondrial-like [Glycine max]	gi|356497515|ref|XM_003517558.1|	743	0.0	PREDICTED: Glycine max presequence protease 2, chloroplastic/mitochondrial-like (LOC100778773), mRNA	sp|Q9LJL3|PREP1_ARATH	991	0.0	Presequence protease 1, chloroplastic/mitochondrial OS=Arabidopsis thaliana GN=PREP1 PE=1 SV=2	CAC3006	486	9e-137	COG1026	Predicted Zn-dependent peptidases, insulinase-like	K06972	0.0	1057	vvi:100255619		-	-	-	--
CL18426.Contig1_All	709	400	236	41.4482	20.2411	-1.0340	Down	5.0683e-19	1.5635e-17	gi|356530637|ref|XP_003533887.1|	235	4e-61	PREDICTED: transcription factor bHLH66-like [Glycine max]	gi|356530636|ref|XM_003533839.1|	168	4e-39	PREDICTED: Glycine max transcription factor bHLH66-like (LOC100807286), mRNA	sp|Q9ZUG9|BH066_ARATH	182	2e-46	Transcription factor bHLH66 OS=Arabidopsis thaliana GN=BHLH66 PE=2 SV=1	YPO2725	50.8	2e-06	COG3501	Uncharacterized protein conserved in bacteria	K00850	8e-06	48.1	osa:4336113	6-phosphofructokinase [EC:2.7.1.11]	-	-	-	ko01100//Metabolic pathways;ko01110//Biosynthesis of secondary metabolites;ko00051//Fructose and mannose metabolism;ko00010//Glycolysis / Gluconeogenesis;ko00052//Galactose metabolism;ko00030//Pentose phosphate pathway
CL20128.Contig1_All	908	256	120	20.7132	8.0364	-1.3659	Down	5.4434e-19	1.6757e-17	gi|356568469|ref|XP_003552433.1|	379	1e-104	PREDICTED: probable receptor protein kinase TMK1-like isoform 2 [Glycine max]	--	--	--	--	sp|P43298|TMK1_ARATH	268	4e-72	Probable receptor protein kinase TMK1 OS=Arabidopsis thaliana GN=TMK1 PE=2 SV=1	SPBC19C7.03_1	50.1	5e-06	COG4886	Leucine-rich repeat (LRR) protein	K00924	7e-72	268	ath:AT1G66150	[EC:2.7.1.-]	-	-	-	--
CL27269.Contig1_All	515	61	236	8.7019	27.8659	1.6791	Up	5.7008e-19	1.7526e-17	gi|356556646|ref|XP_003546634.1|	155	3e-37	PREDICTED: alpha-amylase/subtilisin inhibitor-like isoform 1 [Glycine max] >gi|356556648|ref|XP_003546635.1| PREDICTED: alpha-amylase/subtilisin inhibitor-like isoform 2 [Glycine max]	gi|147858922|emb|AM447884.2|	63.9	1e-07	Vitis vinifera contig VV78X209807.5, whole genome shotgun sequence	sp|P58519|API5_SOLTU	63.9	4e-11	Aspartic protease inhibitor 5 OS=Solanum tuberosum PE=3 SV=1	--	--	--	--	--	--	--	--	--	--	-	-	-	--
Unigene15074_All	481	6	97	0.9164	12.2629	3.7422	Up	6.0772e-19	1.8631e-17	gi|357488225|ref|XP_003614400.1|	73.6	6e-20	Cytochrome P450 likeTBP [Medicago truncatula] >gi|355515735|gb|AES97358.1| Cytochrome P450 likeTBP [Medicago truncatula]	gi|325194110|emb|FR825001.1|	460	1e-127	Albugo laibachii Nc14, genomic contig CONTIG_1418_NC14_v4_2318_317	--	--	--	--	--	--	--	--	--	--	--	--	--	--	-	-	-	--
CL5145.Contig1_All	828	69	252	6.1222	18.5071	1.5960	Up	7.3181e-19	2.2298e-17	gi|224365636|ref|YP_002608363.1|	145	7e-34	PSII 32 kDa protein [Vitis vinifera] >gi|209954160|emb|CAQ77603.1| PSII 32 kDa protein [Vitis vinifera] >gi|239764766|gb|ACS15235.1| PSII 32 kDa protein [Vitis vinifera]	gi|354720960|emb|FM881780.3|	77.8	1e-11	Eriobotrya japonica hnl gene for (R)-(+)-mandelonitrile lyase precursor	--	--	--	--	--	--	--	--	--	--	--	--	--	--	GO:0055114//oxidation reduction;GO:0006091//generation of precursor metabolites and energy;GO:0015979//photosynthesis	-	GO:0043234//protein complex;GO:0009536//plastid;GO:0009579//thylakoid;GO:0016020//membrane	--
Unigene5695_All	932	85	11	6.7003	0.7177	-3.2228	Down	7.5605e-19	2.2989e-17	--	--	--	--	--	--	--	--	--	--	--	--	--	--	--	--	--	--	--	--	--	--	-	-	-	--
Unigene11729_All	1083	243	111	16.4843	6.2325	-1.4032	Down	8.4052e-19	2.5522e-17	gi|351728054|ref|NP_001235902.1|	273	3e-72	uncharacterized protein LOC100499778 precursor [Glycine max]	gi|349730759|emb|FQ389167.1|	91.7	1e-15	Vitis vinifera clone SS0AEB20YK10	--	--	--	--	--	--	--	--	--	--	--	--	--	--	-	-	-	--
CL28086.Contig1_All	701	164	430	17.1877	37.3008	1.1178	Up	9.3162e-19	2.8231e-17	gi|356547549|ref|XP_003542174.1|	216	2e-55	PREDICTED: uncharacterized protein LOC100792196 [Glycine max]	gi|1732364|gb|U80271.1|MDU80271	708	0.0	Malus domestica proline rich protein (PRP) mRNA, partial cds	sp|Q00451|PRF1_SOLLC	204	5e-53	36.4 kDa proline-rich protein OS=Solanum lycopersicum GN=TPRP-F1 PE=2 SV=1	PA0197	54.7	1e-07	COG0810	Periplasmic protein TonB, links inner and outer membranes	K01115	1e-10	63.9	vcn:VOLCADRAFT_99471	phospholipase D [EC:3.1.4.4]	-	-	-	ko01100//Metabolic pathways;ko00564//Glycerophospholipid metabolism;ko00565//Ether lipid metabolism;ko04144//Endocytosis
CL29783.Contig1_All	450	387	227	63.1816	30.6748	-1.0425	Down	1.1087e-18	3.3325e-17	gi|356527142|ref|XP_003532172.1|	98.6	3e-20	PREDICTED: uncharacterized protein LOC100811010 [Glycine max]	--	--	--	--	--	--	--	--	--	--	--	--	--	--	--	--	--	--	-	-	-	--
CL3677.Contig1_All	868	60	232	5.0784	16.2531	1.6783	Up	1.1601e-18	3.4822e-17	gi|416674|sp|Q04654.1|ATP6_VICFA	356	2e-97	RecName: Full=ATP synthase subunit a; AltName: Full=F-ATPase protein 6 >gi|14119|emb|CAA38183.1| mitochondrial ATPase F(0) complex, subunit 6 [Vicia faba]	gi|50302140|gb|AY442177.2|	1009	0.0	Pisum sativum ATPase subunit 6 (atp6) gene, complete cds; mitochondrial	sp|Q04654|ATP6_VICFA	356	8e-99	ATP synthase subunit a OS=Vicia faba GN=ATP6 PE=3 SV=1	RC0027	163	4e-40	COG0356	F0F1-type ATP synthase, subunit a	K02126	1e-88	323	vvi:7498515	F-type H+-transporting ATPase subunit a [EC:3.6.3.14]	-	-	-	ko00190//Oxidative phosphorylation;ko01100//Metabolic pathways
CL3665.Contig1_All	2066	238	108	8.4633	3.1788	-1.4127	Down	1.2721e-18	3.8030e-17	gi|224056721|ref|XP_002298990.1|	398	1e-109	aquaporin, MIP family, NIP subfamily [Populus trichocarpa] >gi|222846248|gb|EEE83795.1| aquaporin, MIP family, NIP subfamily [Populus trichocarpa]	gi|224056720|ref|XM_002298954.1|	238	2e-59	Populus trichocarpa aquaporin, MIP family, NIP subfamily, mRNA	sp|Q9SV84|NIP51_ARATH	379	3e-105	Probable aquaporin NIP5-1 OS=Arabidopsis thaliana GN=NIP5-1 PE=2 SV=1	AF1426	107	6e-23	COG0580	Glycerol uptake facilitator and related permeases (Major Intrinsic Protein Family)	K09874	6e-105	379	ath:AT4G10380	aquaporin NIP	GO:0006810//transport	-	GO:0031224//intrinsic to membrane;GO:0043231//intracellular membrane-bounded organelle	--
CL26584.Contig1_All	294	317	170	79.2144	35.1617	-1.1718	Down	1.6024e-18	4.7649e-17	--	--	--	--	--	--	--	--	--	--	--	--	--	--	--	--	--	--	--	--	--	--	-	-	-	--
CL28139.Contig1_All	1278	330	181	18.9703	8.6122	-1.1393	Down	1.9499e-18	5.7714e-17	gi|356556250|ref|XP_003546439.1|	414	1e-114	PREDICTED: uncharacterized protein LOC100818121 [Glycine max]	gi|159885770|gb|AC214282.1|	89.7	6e-15	Populus trichocarpa clone POP018-K04, complete sequence	sp|Q9LK03|PERK2_ARATH	55.8	5e-08	Proline-rich receptor-like protein kinase PERK2 OS=Arabidopsis thaliana GN=PERK2 PE=2 SV=3	--	--	--	--	--	--	--	--	--	--	-	-	-	--
CL11388.Contig1_All	307	202	83	48.3398	16.4402	-1.5560	Down	2.7037e-18	7.9548e-17	gi|357443179|ref|XP_003591867.1|	75.1	3e-13	ATPase ASNA1-like protein [Medicago truncatula] >gi|355480915|gb|AES62118.1| ATPase ASNA1-like protein [Medicago truncatula]	gi|349705592|emb|FQ384148.1|	65.9	2e-08	Vitis vinifera clone SS0AAG35YA12	--	--	--	--	--	--	--	--	--	K01551	4e-07	50.4	vvi:100253461	arsenite-transporting ATPase [EC:3.6.3.16]	-	GO:0000166//nucleotide binding;GO:0016787//hydrolase activity	GO:0009532//plastid stroma	--
Unigene1722_All	250	176	65	51.7208	15.8103	-1.7099	Down	2.8368e-18	8.3354e-17	gi|224059160|ref|XP_002299745.1|	51.2	5e-06	predicted protein [Populus trichocarpa] >gi|222847003|gb|EEE84550.1| predicted protein [Populus trichocarpa]	--	--	--	--	sp|P29677|MPPA_SOLTU	48.1	1e-06	Mitochondrial-processing peptidase subunit alpha OS=Solanum tuberosum GN=MPP PE=1 SV=1	--	--	--	--	--	K01412	2e-07	51.2	pop:POPTR_815252	mitochondrial processing peptidase [EC:3.4.24.64]	-	GO:0046872//metal ion binding;GO:0003824//catalytic activity	-	--
CL21053.Contig1_All	741	355	203	35.1967	16.6589	-1.0791	Down	3.4928e-18	1.0216e-16	gi|106880168|emb|CAJ80766.1|	280	1e-74	red chlorophyll catabolite reductase [Solanum lycopersicum]	gi|345846662|gb|JN168002.1|	692	0.0	Pyrus x bretschneideri red chlorophyll catabolite reductase (RCCR) mRNA, partial cds	sp|Q8LDU4|RCCR_ARATH	249	1e-66	Red chlorophyll catabolite reductase, chloroplastic OS=Arabidopsis thaliana GN=RCCR PE=1 SV=2	--	--	--	--	--	K13545	5e-84	308	vvi:100252439	red chlorophyll catabolite reductase [EC:1.3.1.80]	GO:0051707//response to other organism;GO:0009626//plant-type hypersensitive response;GO:0006787	GO:0016636	GO:0009532//plastid stroma;GO:0009526//plastid envelope	ko01110//Biosynthesis of secondary metabolites;ko00860//Porphyrin and chlorophyll metabolism
CL6189.Contig1_All	1187	292	152	18.0728	7.7868	-1.2147	Down	4.1572e-18	1.2111e-16	gi|357451459|ref|XP_003596006.1|	513	1e-144	Chaperone protein dnaJ [Medicago truncatula] >gi|355485054|gb|AES66257.1| Chaperone protein dnaJ [Medicago truncatula]	gi|356556948|ref|XM_003546734.1|	513	1e-142	PREDICTED: Glycine max uncharacterized protein LOC100779992 (LOC100779992), mRNA	sp|Q6XL73|DNJ39_ARATH	55.8	4e-08	Chaperone protein dnaJ 39 OS=Arabidopsis thaliana GN=ATJ39 PE=2 SV=2	slr0093	63.9	5e-10	COG2214	DnaJ-class molecular chaperone	K09534	4e-104	375	osa:4352775	DnaJ homolog subfamily C member 14	-	-	-	--
CL7596.Contig1_All	3181	260	127	6.0048	2.4278	-1.3065	Down	4.3930e-18	1.2781e-16	gi|356562742|ref|XP_003549628.1|	1125	0.0	PREDICTED: uncharacterized protein LOC100786963 [Glycine max]	gi|147787227|emb|AM428716.2|	795	0.0	Vitis vinifera contig VV78X225715.7, whole genome shotgun sequence	sp|Q84K11|PPP5_SOLLC	64.3	4e-10	Serine/threonine-protein phosphatase 5 OS=Solanum lycopersicum GN=PP5 PE=1 SV=1	SPAC17G6.19c	55.1	8e-07	COG0457	FOG: TPR repeat	K09527	6e-12	71.2	ota:Ot09g00550	DnaJ homolog subfamily C member 7	-	-	-	--
Unigene6487_All	547	75	8	10.0732	0.8893	-3.5017	Down	5.4632e-18	1.5802e-16	gi|356526825|ref|XP_003532017.1|	211	5e-54	PREDICTED: GPN-loop GTPase 3-like [Glycine max]	gi|356526824|ref|XM_003531969.1|	168	3e-39	PREDICTED: Glycine max GPN-loop GTPase 3-like (LOC100815483), mRNA	--	--	--	--	SPAC144.07c	112	4e-25	COG1100	GTPase SAR1 and related small G proteins	K06883	4e-54	207	rcu:RCOM_1211390		-	GO:0032559//adenyl ribonucleotide binding	-	--
CL4124.Contig1_All	1366	368	215	19.7920	9.5710	-1.0482	Down	5.4753e-18	1.5827e-16	gi|356562836|ref|XP_003549674.1|	545	1e-154	PREDICTED: uncharacterized protein LOC100811912 [Glycine max]	gi|349714477|emb|FQ391873.1|	260	3e-66	Vitis vinifera clone SS0AFA9YC06	--	--	--	--	VNG6296C	73.6	8e-13	COG0596	Predicted hydrolases or acyltransferases (alpha/beta hydrolase superfamily)	--	--	--	--	--	-	-	-	--
CL22944.Contig1_All	1457	369	216	18.6063	9.0149	-1.0454	Down	5.8296e-18	1.6818e-16	gi|356557026|ref|XP_003546819.1|	348	1e-94	PREDICTED: uncharacterized protein LOC100801419 [Glycine max]	gi|356550397|ref|XM_003543526.1|	139	8e-30	PREDICTED: Glycine max uncharacterized protein LOC100819879 (LOC100819879), mRNA	--	--	--	--	--	--	--	--	--	--	--	--	--	--	GO:0010468//regulation of gene expression	GO:0003676//nucleic acid binding	-	--
CL20885.Contig1_All	747	277	141	27.2428	11.4780	-1.2470	Down	6.3562e-18	1.8302e-16	gi|356523696|ref|XP_003530471.1|	245	4e-64	PREDICTED: proline-rich receptor-like protein kinase PERK8-like [Glycine max]	gi|349706021|emb|FQ384560.1|	172	3e-40	Vitis vinifera clone SS0AAG1YC06	sp|Q9FFW5|PERK8_ARATH	229	1e-60	Proline-rich receptor-like protein kinase PERK8 OS=Arabidopsis thaliana GN=PERK8 PE=1 SV=1	--	--	--	--	--	K13430	1e-18	90.9	zma:100283091	serine/threonine-protein kinase PBS1 [EC:2.7.11.1]	-	-	-	ko04626//Plant-pathogen interaction
CL16466.Contig1_All	732	289	151	29.0054	12.5439	-1.2093	Down	8.0234e-18	2.2924e-16	gi|356527277|ref|XP_003532238.1|	290	1e-77	PREDICTED: uncharacterized protein LOC100801428 [Glycine max]	gi|356527276|ref|XM_003532190.1|	234	9e-59	PREDICTED: Glycine max uncharacterized protein LOC100801428 (LOC100801428), mRNA	--	--	--	--	--	--	--	--	--	--	--	--	--	--	-	-	GO:0044464//cell part	--
CL26738.Contig1_All	320	391	236	89.7675	44.8466	-1.0012	Down	9.7011e-18	2.7541e-16	--	--	--	--	gi|55375986|gb|AY742294.1|	65.9	2e-08	Malus x domestica zinc finger protein-like mRNA, complete sequence	--	--	--	--	--	--	--	--	--	--	--	--	--	--	-	-	-	--
CL24745.Contig1_All	304	245	118	59.2086	23.6035	-1.3268	Down	1.6573e-17	4.5994e-16	gi|149391551|gb|ABR25793.1|	63.5	9e-10	aquaporin pip1.2 [Oryza sativa Indica Group]	gi|345462633|gb|JN572691.1|	127	6e-27	Dimocarpus longan aquaporin PIP1 (PIP1) mRNA, complete cds	sp|Q7XSQ9|PIP12_ORYSJ	63.5	2e-11	Probable aquaporin PIP1-2 OS=Oryza sativa subsp. japonica GN=PIP1-2 PE=2 SV=3	--	--	--	--	--	K09872	8e-11	62.8	osa:4330248	aquaporin PIP	-	-	-	--
CL987.Contig1_All	1856	336	191	13.3001	6.2578	-1.0877	Down	1.6968e-17	4.7061e-16	gi|356497516|ref|XP_003517606.1|	956	0.0	PREDICTED: presequence protease 2, chloroplastic/mitochondrial-like [Glycine max]	gi|356497515|ref|XM_003517558.1|	678	0.0	PREDICTED: Glycine max presequence protease 2, chloroplastic/mitochondrial-like (LOC100778773), mRNA	sp|Q9LJL3|PREP1_ARATH	927	0.0	Presequence protease 1, chloroplastic/mitochondrial OS=Arabidopsis thaliana GN=PREP1 PE=1 SV=2	CAC3006	325	2e-88	COG1026	Predicted Zn-dependent peptidases, insulinase-like	K06972	0.0	961	vvi:100255619		-	-	-	--
CL15707.Contig1_All	1598	166	61	7.6317	2.3212	-1.7171	Down	2.0453e-17	5.6167e-16	gi|357518557|ref|XP_003629567.1|	637	0.0	Serine/threonine protein kinase SAPK3 [Medicago truncatula] >gi|355523589|gb|AET04043.1| Serine/threonine protein kinase SAPK3 [Medicago truncatula]	gi|63095161|gb|AY960204.1|	628	1e-177	Prunus armeniaca protein kinase-like protein, partial cds	sp|Q39193|SRK2I_ARATH	622	2e-178	Serine/threonine-protein kinase SRK2I OS=Arabidopsis thaliana GN=SRK2I PE=1 SV=1	SPAC17G8.14c_2	123	1e-27	COG0515	Serine/threonine protein kinase	K14498	0.0	649	rcu:RCOM_0602280	serine/threonine-protein kinase SRK2 [EC:2.7.11.1]	GO:0006464//protein modification process;GO:0006950//response to stress	GO:0004672//protein kinase activity;GO:0032559//adenyl ribonucleotide binding	-	ko04075//Plant hormone signal transduction
CL2736.Contig1_All	895	205	89	16.8276	6.0469	-1.4766	Down	2.8771e-17	7.8381e-16	gi|53749462|gb|AAU90316.1|	331	8e-90	Putative mTERF domain containing protein, identical [Solanum demissum]	gi|56744281|gb|AC154033.1|	99.6	4e-18	Solanum demissum chromosome 5 clone PGEC132D05, complete sequence	sp|Q9LK03|PERK2_ARATH	71.2	7e-13	Proline-rich receptor-like protein kinase PERK2 OS=Arabidopsis thaliana GN=PERK2 PE=2 SV=3	--	--	--	--	--	K15032	6e-23	105	sbi:SORBI_02g037620	mTERF domain-containing protein, mitochondrial	-	-	-	--
CL24396.Contig1_All	357	184	74	37.8653	12.6047	-1.5869	Down	3.0161e-17	8.1916e-16	gi|18405875|ref|NP_566839.1|	141	3e-33	oxidoreductase, zinc-binding dehydrogenase family protein [Arabidopsis thaliana] >gi|15983368|gb|AAL11552.1|AF424558_1 AT3g28670/MZN14_13 [Arabidopsis thaliana] >gi|34365729|gb|AAQ65176.1| At3g28670 [Arabidopsis thaliana] >gi|332643951|gb|AEE77472.1| oxidoreductase, zinc-binding dehydrogenase family protein [Arabidopsis thaliana]	gi|14210216|gb|AF374944.1|	184	4e-44	Prunus persica microsatellite BPPCT028 sequence	--	--	--	--	--	--	--	--	--	--	--	--	--	--	GO:0008152//metabolic process	GO:0046914//transition metal ion binding;GO:0003824//catalytic activity	GO:0016020//membrane;GO:0043231//intracellular membrane-bounded organelle	--
Unigene1659_All	741	358	211	35.4942	17.3154	-1.0355	Down	3.1806e-17	8.6175e-16	gi|351721690|ref|NP_001236450.1|	195	7e-49	uncharacterized protein LOC100306026 [Glycine max]	gi|349730767|emb|FQ389175.1|	248	6e-63	Vitis vinifera clone SS0AEB20YK02	sp|O65282|CH10C_ARATH	48.1	5e-06	20 kDa chaperonin, chloroplastic OS=Arabidopsis thaliana GN=CPN21 PE=1 SV=2	alr3661	52.4	8e-07	COG0234	Co-chaperonin GroES (HSP10)	--	--	--	--	--	GO:0044267//cellular protein metabolic process	GO:0032559//adenyl ribonucleotide binding	GO:0009532//plastid stroma	--
CL26115.Contig1_All	486	126	36	19.0470	4.5044	-2.0802	Down	3.5218e-17	9.5186e-16	--	--	--	--	--	--	--	--	--	--	--	--	--	--	--	--	--	--	--	--	--	--	-	-	-	--
Unigene12029_All	1073	308	170	21.0884	9.6342	-1.1302	Down	4.1640e-17	1.1200e-15	gi|78191468|gb|ABB29955.1|	455	1e-127	hydroxyacylglutathione hydrolase cytoplasmic-like [Solanum tuberosum]	gi|160949458|emb|CU228624.1|	438	1e-120	Populus EST from severe drought-stressed leaves	sp|O24496|GLO2C_ARATH	437	4e-123	Hydroxyacylglutathione hydrolase cytoplasmic OS=Arabidopsis thaliana GN=GLX2-2 PE=1 SV=2	sll1019	203	5e-52	COG0491	Zn-dependent hydrolases, including glyoxylases	K01069	2e-131	466	pop:POPTR_827863	hydroxyacylglutathione hydrolase [EC:3.1.2.6]	-	-	-	ko00620//Pyruvate metabolism
CL1598.Contig1_All	1124	200	86	13.0724	4.6526	-1.4904	Down	4.2361e-17	1.1387e-15	gi|356553311|ref|XP_003545000.1|	189	9e-47	PREDICTED: uncharacterized protein LOC100809375 isoform 1 [Glycine max] >gi|356553313|ref|XP_003545001.1| PREDICTED: uncharacterized protein LOC100809375 isoform 2 [Glycine max]	gi|189162463|dbj|AP009686.1|	89.7	5e-15	Lotus japonicus genomic DNA, chromosome 6, clone: LjT46B14, TM1091, complete sequence	--	--	--	--	--	--	--	--	--	--	--	--	--	--	-	-	-	--
CL13985.Contig1_All	506	290	156	42.1056	18.7474	-1.1673	Down	5.5742e-17	1.4894e-15	gi|317415948|emb|CAR94514.1|	125	3e-28	nematode resistance-like protein [Prunus cerasifera]	gi|154183881|gb|EU024838.1|	65.9	3e-08	Fragaria vesca subsp. americana clone fosmid 19M24, complete sequence	sp|Q9SZ67|WRK19_ARATH	116	6e-27	Probable WRKY transcription factor 19 OS=Arabidopsis thaliana GN=WRKY19 PE=2 SV=1	RSp0875	72.8	3e-13	COG4886	Leucine-rich repeat (LRR) protein	K06685	2e-21	99.4	ath:AT4G19050	maintenance of ploidy protein MOB1 (MPS1 binder 1)	-	-	-	--
CL21585.Contig1_All	1544	349	205	16.6062	8.0737	-1.0404	Down	5.9954e-17	1.5971e-15	gi|356524210|ref|XP_003530724.1|	489	1e-137	PREDICTED: GDSL esterase/lipase At2g42990-like [Glycine max]	gi|225314930|dbj|AK321279.1|	105	1e-19	Solanum lycopersicum cDNA, clone: LEFL1022CD02, HTC in leaf	sp|Q67ZI9|GDL48_ARATH	465	3e-131	GDSL esterase/lipase At2g42990 OS=Arabidopsis thaliana GN=At2g42990 PE=2 SV=1	all3634	73.9	7e-13	COG3240	Phospholipase/lecithinase/hemolysin	K00514	3e-24	110	rcu:RCOM_1428040	zeta-carotene desaturase [EC:1.14.99.30]	-	-	-	ko01100//Metabolic pathways;ko01110//Biosynthesis of secondary metabolites;ko00906//Carotenoid biosynthesis
Unigene4060_All	231	153	54	48.6600	14.2151	-1.7753	Down	7.1188e-17	1.8852e-15	gi|356512345|ref|XP_003524880.1|	62.4	2e-09	PREDICTED: probable LRR receptor-like serine/threonine-protein kinase At1g67720-like [Glycine max]	gi|356538110|ref|XM_003537500.1|	67.9	4e-09	PREDICTED: Glycine max probable LRR receptor-like serine/threonine-protein kinase At1g67720-like (LOC100798488), mRNA	sp|C0LGI2|Y1677_ARATH	51.2	1e-07	Probable LRR receptor-like serine/threonine-protein kinase At1g67720 OS=Arabidopsis thaliana GN=At1g67720 PE=2 SV=1	--	--	--	--	--	--	--	--	--	--	GO:0006464//protein modification process	GO:0004672//protein kinase activity;GO:0032559//adenyl ribonucleotide binding	-	--
CL25353.Contig1_All	342	216	99	46.4002	17.6026	-1.3983	Down	8.4330e-17	2.2199e-15	--	--	--	--	--	--	--	--	--	--	--	--	--	--	--	--	--	--	--	--	--	--	-	-	-	--
CL19715.Contig1_All	1589	107	26	4.9471	0.9950	-2.3138	Down	1.0053e-16	2.6200e-15	gi|356500669|ref|XP_003519154.1|	78.2	4e-13	PREDICTED: uncharacterized protein LOC100786802 [Glycine max]	gi|123698031|emb|AM460310.1|	67.9	3e-08	Vitis vinifera, whole genome shotgun sequence, contig VV78X211289.6, clone ENTAV 115	--	--	--	--	--	--	--	--	--	--	--	--	--	--	-	-	-	--
CL10727.Contig1_All	262	230	110	64.4939	25.5305	-1.3369	Down	1.0483e-16	2.7273e-15	--	--	--	--	--	--	--	--	--	--	--	--	--	--	--	--	--	--	--	--	--	--	-	-	-	--
Unigene2344_All	201	73	9	26.6820	2.7228	-3.2927	Down	1.1148e-16	2.8937e-15	gi|356544376|ref|XP_003540628.1|	83.2	1e-15	PREDICTED: uncharacterized protein LOC100796560 [Glycine max]	--	--	--	--	--	--	--	--	--	--	--	--	--	K14311	4e-17	83.6	vvi:100258902	nuclear pore complex protein Nup188	-	-	-	ko03013//RNA transport
Unigene12386_All	218	171	67	57.6278	18.6890	-1.6246	Down	1.2131e-16	3.1415e-15	gi|351725843|ref|NP_001238642.1|	83.2	1e-15	cold-regulated protein [Glycine max] >gi|213053828|gb|ACJ39219.1| cold-regulated protein [Glycine max]	gi|242387513|emb|FP094372.1|	65.9	1e-08	Phyllostachys edulis cDNA clone: bphylf060b17, full insert sequence	sp|Q9FFW5|PERK8_ARATH	47.0	2e-06	Proline-rich receptor-like protein kinase PERK8 OS=Arabidopsis thaliana GN=PERK8 PE=1 SV=1	--	--	--	--	--	K12418	2e-06	48.1	cre:CHLREDRAFT_32523	fatty acid desaturase (delta-4 desaturase) [EC:1.14.19.-]	-	-	-	--
CL27637.Contig1_All	511	296	163	42.5562	19.3970	-1.1335	Down	1.4298e-16	3.6855e-15	--	--	--	--	--	--	--	--	--	--	--	--	--	--	--	--	--	--	--	--	--	--	-	-	-	--
CL16181.Contig1_All	210	220	103	76.9654	29.8254	-1.3677	Down	1.4552e-16	3.7487e-15	--	--	--	--	--	--	--	--	--	--	--	--	--	--	--	--	--	--	--	--	--	--	-	-	-	--
CL7749.Contig1_All	1235	25	141	1.4872	6.9426	2.2229	Up	1.4693e-16	3.7807e-15	gi|357467739|ref|XP_003604154.1|	153	1e-50	Ycf68 protein [Medicago truncatula] >gi|355505209|gb|AES86351.1| Ycf68 protein [Medicago truncatula]	gi|345433540|dbj|AP012207.1|	2192	0.0	Pyrus pyrifolia chloroplast DNA, complete sequence, cultivar: Hosui	sp|P12173|YCF68_ORYSJ	107	5e-31	Uncharacterized protein ycf68 OS=Oryza sativa subsp. japonica GN=ycf68-1 PE=3 SV=1	--	--	--	--	--	--	--	--	--	--	-	-	GO:0009536//plastid	--
CL20193.Contig1_All	688	291	159	31.0740	14.0532	-1.1448	Down	1.4837e-16	3.8157e-15	gi|18390888|ref|NP_563815.1|	216	3e-55	photosystem I subunit O [Arabidopsis thaliana] >gi|21702253|emb|CAD37939.1| photosystem I subunit O [Arabidopsis thaliana] >gi|332190162|gb|AEE28283.1| photosystem I subunit O [Arabidopsis thaliana]	gi|70779745|gb|DQ099068.1|	157	2e-35	Arachis stenosperma clone AS2ML1G04 microsatellite sequence	--	--	--	--	--	--	--	--	--	K14332	2e-61	232	rcu:RCOM_1282260	photosystem I subunit PsaO	-	-	-	ko00195//Photosynthesis
CL29102.Contig1_All	395	308	173	57.2857	26.6328	-1.1050	Down	1.5133e-16	3.8872e-15	--	--	--	--	--	--	--	--	--	--	--	--	--	--	--	--	--	--	--	--	--	--	-	-	-	--
CL192.Contig2_All	745	321	184	31.6549	15.0186	-1.0757	Down	1.6486e-16	4.2225e-15	gi|297820176|ref|XP_002877971.1|	185	5e-46	EMB1967 [Arabidopsis lyrata subsp. lyrata] >gi|297323809|gb|EFH54230.1| EMB1967 [Arabidopsis lyrata subsp. lyrata]	gi|224134173|ref|XM_002327738.1|	151	1e-33	Populus trichocarpa predicted protein, mRNA	--	--	--	--	--	--	--	--	--	K11674	5e-23	105	olu:OSTLU_93767	microspherule protein 1	-	-	-	--
Unigene9848_All	238	3	75	0.9261	19.1625	4.3710	Up	1.9174e-16	4.8746e-15	gi|224060215|ref|XP_002300089.1|	69.3	2e-11	cytochrome P450 [Populus trichocarpa] >gi|222847347|gb|EEE84894.1| cytochrome P450 [Populus trichocarpa]	--	--	--	--	sp|Q43068|C82A1_PEA	62.4	6e-11	Cytochrome P450 82A1 (Fragment) OS=Pisum sativum GN=CYP82A1 PE=2 SV=2	--	--	--	--	--	K05280	2e-06	47.8	pop:POPTR_823742	flavonoid 3'-monooxygenase [EC:1.14.13.21]	-	GO:0046872//metal ion binding;GO:0004497//monooxygenase activity	-	ko00941//Flavonoid biosynthesis;ko01100//Metabolic pathways;ko00944//Flavone and flavonol biosynthesis;ko01110//Biosynthesis of secondary metabolites
Unigene12703_All	624	0	60	0.0000	5.8470	12.5135	Up	2.1123e-16	5.3517e-15	gi|7547009|gb|AAF63756.1|AF243475_1	420	1e-117	pectate lyase [Vitis vinifera]	gi|356512021|ref|XM_003524672.1|	258	5e-66	PREDICTED: Glycine max probable pectate lyase 5-like (LOC100794814), mRNA	sp|O24554|PLY_ZINEL	400	4e-112	Pectate lyase OS=Zinnia elegans PE=1 SV=1	TM0433	66.2	4e-11	COG3866	Pectate lyase	K01728	4e-118	421	pop:POPTR_815540	pectate lyase [EC:4.2.2.2]	-	-	-	ko00040//Pentose and glucuronate interconversions
CL24758.Contig1_All	1711	314	179	13.4825	6.3617	-1.0836	Down	2.3266e-16	5.8612e-15	gi|356510670|ref|XP_003524059.1|	469	1e-131	PREDICTED: protein-tyrosine phosphatase mitochondrial 1-like protein-like [Glycine max]	gi|357476764|ref|XM_003608620.1|	266	6e-68	Medicago truncatula Protein-tyrosine phosphatase mitochondrial (MTR_4g100510) mRNA, complete cds	--	--	--	--	PH1732	57.0	1e-07	COG2453	Predicted protein-tyrosine phosphatase	K04459	8e-07	53.1	ppp:PHYPADRAFT_106219	dual specificity phosphatase [EC:3.1.3.16 3.1.3.48]	GO:0006796//phosphate metabolic process	GO:0004721//phosphoprotein phosphatase activity	-	--
Unigene8143_All	666	132	42	14.5610	3.8348	-1.9249	Down	2.5388e-16	6.3742e-15	gi|356533269|ref|XP_003535188.1|	137	1e-31	PREDICTED: bifunctional monodehydroascorbate reductase and carbonic anhydrase nectarin-3-like [Glycine max]	gi|356548356|ref|XM_003542521.1|	103	2e-19	PREDICTED: Glycine max bifunctional monodehydroascorbate reductase and carbonic anhydrase nectarin-3-like (LOC100819340), mRNA	sp|Q84UV8|NEC3_NICLS	103	8e-23	Bifunctional monodehydroascorbate reductase and carbonic anhydrase nectarin-3 OS=Nicotiana langsdorffii x Nicotiana sanderae GN=NEC3 PE=1 SV=1	PM1905	64.3	2e-10	COG3338	Carbonic anhydrase	K01674	4e-34	142	pop:POPTR_589499	carbonic anhydrase [EC:4.2.1.1]	-	-	-	ko00910//Nitrogen metabolism
CL28006.Contig1_All	464	272	145	43.0669	19.0028	-1.1804	Down	2.7880e-16	6.9644e-15	--	--	--	--	gi|125995314|dbj|AB250790.1|	58.0	7e-06	Pyrus pyrifolia DNA, microsatellite locus IPPN009	--	--	--	--	--	--	--	--	--	--	--	--	--	--	-	-	-	--
CL24597.Contig1_All	1090	332	195	22.3771	10.8787	-1.0405	Down	3.3630e-16	8.3587e-15	gi|356562072|ref|XP_003549298.1|	399	1e-110	PREDICTED: poly(rC)-binding protein 3-like [Glycine max]	gi|356549145|ref|XM_003542910.1|	190	2e-45	PREDICTED: Glycine max poly(rC)-binding protein 3-like (LOC100802089), mRNA	sp|P58223|Y4837_ARATH	73.9	1e-13	KH domain-containing protein At4g18375 OS=Arabidopsis thaliana GN=At4g18375 PE=2 SV=1	--	--	--	--	--	K13162	9e-22	102	rcu:RCOM_1608840	poly(rC)-binding protein 2/3/4	GO:0048513//organ development;GO:0048438//floral whorl development	GO:0003676//nucleic acid binding;GO:0016787//hydrolase activity	-	ko03040//Spliceosome
CL19860.Contig1_All	730	231	113	23.2478	9.4129	-1.3044	Down	3.3702e-16	8.3719e-15	gi|3913670|sp|O49856.1|FTRC_SOYBN	243	2e-63	RecName: Full=Ferredoxin-thioredoxin reductase catalytic chain, chloroplastic; Short=FTR-C; Flags: Precursor >gi|2765445|emb|CAA75356.1| ferredoxin thioredoxin reductase precursor [Glycine max]	gi|160959376|emb|CU227532.1|	311	5e-82	Populus EST from severe drought-stressed leaves	sp|O49856|FTRC_SOYBN	243	6e-65	Ferredoxin-thioredoxin reductase catalytic chain, chloroplastic OS=Glycine max GN=FTRC PE=2 SV=1	alr4065	175	8e-44	COG4802	Ferredoxin-thioredoxin reductase, catalytic subunit	--	--	--	--	--	-	-	-	--
Unigene1723_All	236	214	100	66.6184	25.7665	-1.3704	Down	3.3756e-16	8.3759e-15	gi|357513541|ref|XP_003627059.1|	53.9	7e-07	Mitochondrial-processing peptidase subunit alpha [Medicago truncatula] >gi|355521081|gb|AET01535.1| Mitochondrial-processing peptidase subunit alpha [Medicago truncatula]	--	--	--	--	sp|P29677|MPPA_SOLTU	50.1	3e-07	Mitochondrial-processing peptidase subunit alpha OS=Solanum tuberosum GN=MPP PE=1 SV=1	--	--	--	--	--	K01412	7e-09	56.2	pop:POPTR_815252	mitochondrial processing peptidase [EC:3.4.24.64]	GO:0019538//protein metabolic process	GO:0046914//transition metal ion binding;GO:0004175//endopeptidase activity	-	--
Unigene16682_All	287	125	38	31.9978	8.0514	-1.9907	Down	3.5153e-16	8.6984e-15	--	--	--	--	--	--	--	--	--	--	--	--	--	--	--	--	--	--	--	--	--	--	-	-	-	--
CL826.Contig1_All	2641	327	191	9.0964	4.3978	-1.0485	Down	3.6653e-16	9.0646e-15	gi|356520519|ref|XP_003528909.1|	994	0.0	PREDICTED: proline-rich receptor-like protein kinase PERK15-like isoform 2 [Glycine max]	gi|223452348|gb|FJ014748.1|	504	1e-139	Glycine max clone cw66 PERK1-like protein kinase mRNA, complete cds	sp|Q9LV48|PERK1_ARATH	884	0.0	Proline-rich receptor-like protein kinase PERK1 OS=Arabidopsis thaliana GN=PERK1 PE=1 SV=1	BS_yloP_1	98.2	6e-20	COG0515	Serine/threonine protein kinase	K04733	3e-81	301	rcu:RCOM_1720970	interleukin-1 receptor-associated kinase 4 [EC:2.7.11.1]	-	-	-	ko04626//Plant-pathogen interaction
Unigene8949_All	533	84	15	11.5783	1.7113	-2.7583	Down	3.9842e-16	9.8312e-15	--	--	--	--	gi|297602527|ref|NM_001059073.2|	60.0	2e-06	Oryza sativa Japonica Group Os04g0353600 (Os04g0353600) mRNA, complete cds	--	--	--	--	--	--	--	--	--	--	--	--	--	--	-	-	-	--
CL749.Contig1_All	1463	330	194	16.5715	8.0635	-1.0392	Down	4.4178e-16	1.0853e-14	gi|356531533|ref|XP_003534332.1|	534	1e-150	PREDICTED: carbon catabolite repressor protein 4 homolog 4-like [Glycine max]	gi|356531532|ref|XM_003534284.1|	180	2e-42	PREDICTED: Glycine max carbon catabolite repressor protein 4 homolog 4-like (LOC100775932), mRNA	sp|A8MS41|CCR4D_ARATH	463	1e-130	Carbon catabolite repressor protein 4 homolog 4 OS=Arabidopsis thaliana GN=CCR4-4 PE=2 SV=1	SPCC31H12.08c_2	127	5e-29	COG5239	mRNA deadenylase, exonuclease subunit and related nucleases	K12603	2e-36	151	olu:OSTLU_26071	CCR4-NOT transcription complex subunit 6	-	-	-	ko03018//RNA degradation
Unigene16745_All	287	171	69	43.7730	14.6196	-1.5821	Down	4.5393e-16	1.1146e-14	--	--	--	--	--	--	--	--	--	--	--	--	--	--	--	--	--	--	--	--	--	--	-	-	-	--
CL25524.Contig1_All	272	300	169	81.0298	37.7821	-1.1007	Down	4.5828e-16	1.1246e-14	--	--	--	--	--	--	--	--	--	--	--	--	--	--	--	--	--	--	--	--	--	--	-	-	-	--
CL7827.Contig1_All	747	273	147	26.8494	11.9664	-1.1659	Down	4.7988e-16	1.1763e-14	gi|356562579|ref|XP_003549547.1|	182	6e-45	PREDICTED: BTB/POZ domain-containing protein At2g24240-like [Glycine max]	gi|147846757|emb|AM441640.2|	143	3e-31	Vitis vinifera contig VV78X094561.12, whole genome shotgun sequence	sp|Q9ZUH1|Y2424_ARATH	166	9e-42	BTB/POZ domain-containing protein At2g24240 OS=Arabidopsis thaliana GN=At2g24240 PE=2 SV=1	--	--	--	--	--	--	--	--	--	--	-	-	-	--
Unigene14637_All	411	44	182	7.8651	26.9276	1.7755	Up	4.8252e-16	1.1815e-14	gi|15218784|ref|NP_174195.1|	53.1	1e-06	heavy-metal-associated domain-containing protein [Arabidopsis thaliana] >gi|10764865|gb|AAF24557.2|AC007508_20 F1K23.4 [Arabidopsis thaliana] >gi|332192906|gb|AEE31027.1| heavy-metal-associated domain-containing protein [Arabidopsis thaliana]	--	--	--	--	--	--	--	--	--	--	--	--	--	--	--	--	--	--	-	GO:0005488//binding	-	--
CL24231.Contig1_All	1415	290	161	15.0568	6.9189	-1.1218	Down	5.0902e-16	1.2450e-14	gi|2388584|gb|AAB71465.1|	77.4	5e-13	EST gb|ATTS1136 comes from this gene [Arabidopsis thaliana]	--	--	--	--	sp|P08297|NO75_SOYBN	62.4	6e-10	Early nodulin-75 OS=Glycine max GN=ENOD2A PE=2 SV=2	SPAC140.02	57.8	5e-08	COG0724	RNA-binding proteins (RRM domain)	K11367	7e-11	66.2	vcn:VOLCADRAFT_120343	chromodomain-helicase-DNA-binding protein 1 [EC:3.6.4.12]	-	-	-	ko03013//RNA transport
CL24218.Contig1_All	1328	274	148	15.1581	6.7769	-1.1614	Down	5.2279e-16	1.2780e-14	gi|356533548|ref|XP_003535325.1|	413	1e-114	PREDICTED: uncharacterized protein LOC100805542 [Glycine max]	gi|351728116|gb|AC238503.9|	103	4e-19	Solanum lycopersicum strain Heinz 1706 chromosome 1 clone hba-10f3 map 1, complete sequence	--	--	--	--	--	--	--	--	--	--	--	--	--	--	-	-	-	--
CL29981.Contig1_All	434	280	153	47.3981	21.4373	-1.1447	Down	5.5194e-16	1.3470e-14	gi|356557100|ref|XP_003546856.1|	96.7	9e-20	PREDICTED: uncharacterized protein LOC100776077 [Glycine max]	--	--	--	--	--	--	--	--	--	--	--	--	--	--	--	--	--	--	-	-	-	--
CL8058.Contig1_All	1121	266	142	17.4328	7.7028	-1.1783	Down	6.4659e-16	1.5668e-14	--	--	--	--	gi|316996537|dbj|AB545982.1|	938	0.0	Pyrus pyrifolia genes for F-box proteins and S2-RNase, complete cds, haplotype: S2	--	--	--	--	--	--	--	--	--	--	--	--	--	--	-	-	-	--
Unigene8355_All	314	68	8	15.9100	1.5493	-3.3602	Down	6.8123e-16	1.6445e-14	gi|332356351|gb|AEE60899.1|	209	1e-53	cellulose synthase [Populus tomentosa]	gi|356512788|ref|XM_003525050.1|	236	1e-59	PREDICTED: Glycine max cellulose synthase A catalytic subunit 6 [UDP-forming]-like (LOC100819146), mRNA	sp|Q8L778|CESA5_ARATH	202	3e-53	Cellulose synthase A catalytic subunit 5 [UDP-forming] OS=Arabidopsis thaliana GN=CESA5 PE=1 SV=2	--	--	--	--	--	K10999	6e-55	209	pop:POPTR_818594	cellulose synthase A [EC:2.4.1.12]	-	-	-	--
CL462.Contig2_All	1187	168	68	10.3980	3.4836	-1.5777	Down	9.3796e-16	2.2484e-14	gi|292668977|gb|ADE41143.1|	562	1e-159	AP2 domain class transcription factor [Malus x domestica]	gi|292668976|gb|GU732474.1|	1643	0.0	Malus x domestica AP2 domain class transcription factor (AP2D50) mRNA, complete cds	sp|Q9SSA8|RA212_ARATH	133	2e-31	Ethylene-responsive transcription factor RAP2-12 OS=Arabidopsis thaliana GN=RAP2-12 PE=2 SV=1	--	--	--	--	--	K09286	1e-41	168	vvi:100248027	EREBP-like factor	-	-	-	--
CL1871.Contig1_All	643	155	59	17.7098	5.5797	-1.6663	Down	9.7876e-16	2.3412e-14	gi|15238394|ref|NP_198359.1|	53.1	3e-06	uncharacterized protein [Arabidopsis thaliana] >gi|88900428|gb|ABD57526.1| At5g35090 [Arabidopsis thaliana] >gi|332006546|gb|AED93929.1| uncharacterized protein [Arabidopsis thaliana]	--	--	--	--	--	--	--	--	--	--	--	--	--	--	--	--	--	--	-	-	-	--
CL25642.Contig1_All	483	137	47	20.8385	5.9172	-1.8163	Down	1.0437e-15	2.4884e-14	gi|313183869|ref|YP_004021712.1|	104	5e-22	ribosomal protein L32 [Prunus persica] >gi|346683341|ref|YP_004842285.1| ribosomal protein L32 [Pyrus pyrifolia] >gi|112296576|gb|ABI15152.1| ribosomal protein L32 [Prunus virginiana] >gi|112296578|gb|ABI15153.1| ribosomal protein L32 [Prunus nigra] >gi|112296580|gb|ABI15154.1| ribosomal protein L32 [Prunus hortulana] >gi|309321481|gb|ADO65022.1| ribosomal protein L32 [Prunus persica] >gi|3454336…	gi|345433540|dbj|AP012207.1|	957	0.0	Pyrus pyrifolia chloroplast DNA, complete sequence, cultivar: Hosui	sp|Q49KV0|RK32_EUCGG	91.7	2e-19	50S ribosomal protein L32, chloroplastic OS=Eucalyptus globulus subsp. globulus GN=rpl32 PE=3 SV=1	--	--	--	--	--	K02911	1e-17	86.3	vvi:4025036	large subunit ribosomal protein L32	GO:0010467//gene expression	GO:0005198//structural molecule activity	GO:0009536//plastid	ko03010//Ribosome
CL23511.Contig1_All	1107	242	124	16.0605	6.8115	-1.2375	Down	1.1191e-15	2.6611e-14	gi|192912988|gb|ACF06602.1|	512	1e-144	40S ribosomal protein S4 [Elaeis guineensis]	gi|3264762|gb|AF071891.1|AF071891	805	0.0	Prunus armeniaca 40S ribosomal protein S4 (RPS4) mRNA, complete cds	sp|Q8VYK6|RS43_ARATH	500	5e-142	40S ribosomal protein S4-3 OS=Arabidopsis thaliana GN=RPS4D PE=2 SV=2	SPBC21B10.10	372	6e-103	COG1471	Ribosomal protein S4E	K02987	8e-145	510	vvi:100244922	small subunit ribosomal protein S4e	-	-	-	ko03010//Ribosome
CL23883.Contig1_All	1530	320	188	15.3656	7.4720	-1.0401	Down	1.1636e-15	2.7596e-14	gi|15222221|ref|NP_177671.1|	458	1e-127	bifunctional nuclease in basal defense response 1 [Arabidopsis thaliana] >gi|30699096|ref|NP_849890.1| bifunctional nuclease in basal defense response 1 [Arabidopsis thaliana] >gi|30699098|ref|NP_849891.1| bifunctional nuclease in basal defense response 1 [Arabidopsis thaliana] >gi|15809929|gb|AAL06892.1| At1g75380/F1B16_15 [Arabidopsis thaliana] >gi|17978881|gb|AAL47412.1| At1g75380/F1B16_15 [Ar…	gi|115417340|emb|CT029826.1|	375	1e-101	Poplar cDNA sequences	--	--	--	--	MA0542	62.4	2e-09	COG1259	Uncharacterized conserved protein	K08999	1e-32	139	rcu:RCOM_0783240	hypothetical protein	-	-	-	--
CL2656.Contig1_All	830	224	110	19.8272	8.0590	-1.2988	Down	1.1692e-15	2.7713e-14	gi|356513927|ref|XP_003525659.1|	338	8e-92	PREDICTED: nucleoside diphosphate kinase 2, chloroplastic [Glycine max]	gi|349718339|emb|FQ381344.1|	343	2e-91	Vitis vinifera clone SS0ABP1YO13	sp|Q01402|NDK2_SPIOL	322	2e-88	Nucleoside diphosphate kinase 2, chloroplastic OS=Spinacia oleracea GN=NDPK2 PE=1 SV=1	sll1852	183	3e-46	COG0105	Nucleoside diphosphate kinase	K00940	5e-98	354	vvi:100242823	nucleoside-diphosphate kinase [EC:2.7.4.6]	-	-	-	ko01100//Metabolic pathways;ko01110//Biosynthesis of secondary metabolites;ko00230//Purine metabolism;ko00240//Pyrimidine metabolism
CL3028.Contig1_All	890	36	162	2.9717	11.0686	1.8971	Up	1.2038e-15	2.8459e-14	gi|118406886|gb|ABK81651.1|	308	7e-83	glutathione S-transferase [Vitis vinifera]	gi|2290781|gb|AF002692.1|AF002692	139	5e-30	Solanum commersonii glutathione S-transferase, class-phi (GST1) mRNA, complete cds	sp|P46423|GSTF_HYOMU	300	7e-82	Glutathione S-transferase OS=Hyoscyamus muticus PE=1 SV=1	mll0034	88.6	1e-17	COG0625	Glutathione S-transferase	K00799	9e-85	310	vvi:100243577	glutathione S-transferase [EC:2.5.1.18]	-	-	-	ko00480//Glutathione metabolism
Unigene10558_All	1437	279	154	14.2639	6.5168	-1.1301	Down	1.2266e-15	2.8967e-14	gi|307135965|gb|ADN33824.1|	410	1e-113	signal recognition particle receptor subunit beta [Cucumis melo subsp. melo]	gi|356497640|ref|XM_003517620.1|	258	1e-65	PREDICTED: Glycine max signal recognition particle receptor subunit beta-like, transcript variant 2 (LOC100815500), mRNA	--	--	--	--	YKL154w	69.3	2e-11	COG2229	Predicted GTPase	K12272	6e-114	408	pop:POPTR_642947	signal recognition particle receptor subunit beta	-	GO:0032561//guanyl ribonucleotide binding	-	ko03060//Protein export
CL10277.Contig1_All	329	208	98	46.4472	18.1133	-1.3585	Down	1.3506e-15	3.1794e-14	--	--	--	--	gi|147866527|emb|AM474882.2|	77.8	6e-12	Vitis vinifera contig VV78X086687.48, whole genome shotgun sequence	--	--	--	--	--	--	--	--	--	--	--	--	--	--	-	-	-	--
CL3777.Contig1_All	683	204	95	21.9433	8.4581	-1.3754	Down	1.3723e-15	3.2271e-14	gi|89179406|gb|ABD63142.1|	92.4	5e-18	Retrotransposon gag protein [Asparagus officinalis]	--	--	--	--	--	--	--	--	--	--	--	--	--	--	--	--	--	--	-	-	-	--
CL7839.Contig1_All	535	193	87	26.5030	9.8886	-1.4223	Down	1.5739e-15	3.6797e-14	--	--	--	--	--	--	--	--	--	--	--	--	--	--	--	--	--	--	--	--	--	--	-	-	-	--
Unigene15523_All	226	8	89	2.6006	23.9469	3.2029	Up	1.6677e-15	3.8888e-14	gi|82697955|gb|ABB89012.1|	113	7e-25	CXE carboxylesterase [Malus pumila]	gi|82697954|gb|DQ279913.1|	369	1e-100	Malus pumila CXE carboxylesterase (CXE12) mRNA, complete cds	--	--	--	--	--	--	--	--	--	--	--	--	--	--	-	GO:0016788//hydrolase activity, acting on ester bonds	-	--
Unigene15904_All	1270	29	145	1.6776	6.9428	2.0491	Up	1.7250e-15	4.0160e-14	gi|356573420|ref|XP_003554859.1|	520	1e-146	PREDICTED: cytochrome P450 82A4-like [Glycine max]	gi|357496154|ref|XM_003618318.1|	75.8	9e-11	Medicago truncatula Cytochrome P450 (MTR_6g008650) mRNA, complete cds	sp|O49858|C82A3_SOYBN	508	3e-144	Cytochrome P450 82A3 OS=Glycine max GN=CYP82A3 PE=2 SV=1	BH0579	110	4e-24	COG2124	Cytochrome P450	K00517	1e-125	447	ath:AT4G31940	[EC:1.14.-.-]	-	-	-	ko00941//Flavonoid biosynthesis;ko01100//Metabolic pathways;ko00945//Stilbenoid, diarylheptanoid and gingerol biosynthesis;ko00944//Flavone and flavonol biosynthesis;ko00903//Limonene and pinene degradation;ko01110//Biosynthesis of secondary metabolites
CL15762.Contig1_All	276	102	26	27.1508	5.7284	-2.2448	Down	1.7825e-15	4.1413e-14	--	--	--	--	--	--	--	--	--	--	--	--	--	--	--	--	--	--	--	--	--	--	-	-	-	--
CL7391.Contig1_All	733	131	44	13.1298	3.6502	-1.8468	Down	2.1165e-15	4.8818e-14	gi|356538737|ref|XP_003537857.1|	268	5e-71	PREDICTED: uncharacterized protein LOC100784194 [Glycine max]	gi|356538736|ref|XM_003537809.1|	121	1e-24	PREDICTED: Glycine max uncharacterized protein LOC100784194 (LOC100784194), mRNA	--	--	--	--	--	--	--	--	--	--	--	--	--	--	-	-	-	--
CL5868.Contig1_All	1155	234	119	14.8842	6.2652	-1.2483	Down	2.1223e-15	4.8925e-14	gi|356569824|ref|XP_003553095.1|	244	1e-63	PREDICTED: uncharacterized protein LOC100809285 [Glycine max]	gi|356569823|ref|XM_003553047.1|	93.7	3e-16	PREDICTED: Glycine max uncharacterized protein LOC100809285 (LOC100809285), mRNA	--	--	--	--	--	--	--	--	--	--	--	--	--	--	-	-	-	--
CL42.Contig1_All	2645	324	193	8.9994	4.4371	-1.0202	Down	2.1868e-15	5.0333e-14	gi|115453799|ref|NP_001050500.1|	75.5	4e-12	Os03g0565300 [Oryza sativa Japonica Group] >gi|108709354|gb|ABF97149.1| expressed protein [Oryza sativa Japonica Group] >gi|113548971|dbj|BAF12414.1| Os03g0565300 [Oryza sativa Japonica Group]	gi|313184297|emb|FN823235.1|	442	1e-121	Malus x domestica genomic sequence for BAC clone MC-20 containing a Mal d 1 gene cluster	--	--	--	--	--	--	--	--	--	--	--	--	--	--	-	-	-	--
CL26462.Contig1_All	292	166	68	41.7655	14.1610	-1.5604	Down	2.3349e-15	5.3603e-14	--	--	--	--	--	--	--	--	--	--	--	--	--	--	--	--	--	--	--	--	--	--	-	-	-	--
CL12162.Contig1_All	348	163	66	34.4113	11.5327	-1.5772	Down	2.5338e-15	5.7901e-14	--	--	--	--	gi|332189094|gb|CP002684.1|	61.9	3e-07	Arabidopsis thaliana chromosome 1, complete sequence	--	--	--	--	--	--	--	--	--	--	--	--	--	--	-	-	-	--
CL20459.Contig1_All	621	222	110	26.2636	10.7713	-1.2859	Down	2.5830e-15	5.8934e-14	gi|332071134|gb|AED99885.1|	161	8e-39	glycosyltransferase [Panax notoginseng]	gi|147844701|emb|AM426423.2|	67.9	1e-08	Vitis vinifera contig VV78X023618.5, whole genome shotgun sequence	sp|Q9LJP4|CSLC4_ARATH	121	3e-28	Xyloglucan glycosyltransferase 4 OS=Arabidopsis thaliana GN=CSLC4 PE=1 SV=1	--	--	--	--	--	--	--	--	--	--	-	-	-	--
Unigene2377_All	570	94	22	12.1156	2.3470	-2.3680	Down	3.0213e-15	6.8584e-14	gi|292668937|gb|ADE41123.1|	330	8e-90	AP2 domain class transcription factor [Malus x domestica]	gi|292668936|gb|GU732454.1|	955	0.0	Malus x domestica AP2 domain class transcription factor (AP2D30) mRNA, complete cds	sp|Q9M0L0|DRE1A_ARATH	189	1e-48	Dehydration-responsive element-binding protein 1A OS=Arabidopsis thaliana GN=DREB1A PE=1 SV=2	--	--	--	--	--	K09286	2e-48	189	ath:AT4G25480	EREBP-like factor	GO:0010468//regulation of gene expression;GO:0006351//transcription, DNA-dependent	GO:0003676//nucleic acid binding;GO:0001071	GO:0043231//intracellular membrane-bounded organelle	--
CL25330.Contig1_All	448	330	199	54.1163	27.0111	-1.0025	Down	3.0685e-15	6.9619e-14	gi|225429236|ref|XP_002263901.1|	55.5	3e-07	PREDICTED: hypothetical protein [Vitis vinifera]	--	--	--	--	--	--	--	--	--	--	--	--	--	--	--	--	--	--	-	-	-	--
CL28346.Contig1_All	432	175	75	29.7609	10.5571	-1.4952	Down	3.2521e-15	7.3711e-14	--	--	--	--	--	--	--	--	--	--	--	--	--	--	--	--	--	--	--	--	--	--	-	-	-	--
CL26488.Contig1_All	1030	326	196	23.2527	11.5714	-1.0068	Down	3.5991e-15	8.1244e-14	--	--	--	--	--	--	--	--	--	--	--	--	--	--	--	--	--	--	--	--	--	--	-	-	-	--
Unigene6395_All	287	119	37	30.4619	7.8395	-1.9582	Down	3.6062e-15	8.1364e-14	--	--	--	--	--	--	--	--	--	--	--	--	--	--	--	--	--	--	--	--	--	--	-	-	-	--
Unigene8998_All	393	80	15	14.9551	2.3210	-2.6878	Down	4.9305e-15	1.0985e-13	--	--	--	--	--	--	--	--	--	--	--	--	--	--	--	--	--	--	--	--	--	--	-	-	-	--
Unigene3239_All	432	138	50	23.4686	7.0381	-1.7375	Down	5.9809e-15	1.3233e-13	--	--	--	--	--	--	--	--	--	--	--	--	--	--	--	--	--	--	--	--	--	--	-	-	-	--
CL7365.Contig1_All	1688	278	157	12.0994	5.6558	-1.0971	Down	6.3241e-15	1.3964e-13	gi|302398969|gb|ADL36779.1|	579	1e-164	MYBR domain class transcription factor [Malus x domestica]	gi|302398972|gb|HM122642.1|	2537	0.0	Malus x domestica MYBR domain class transcription factor (MYBR17) mRNA, complete cds	sp|Q2V9B0|MY1R1_SOLTU	126	3e-29	Transcription factor MYB1R1 OS=Solanum tuberosum PE=2 SV=1	--	--	--	--	--	--	--	--	--	--	GO:0010468//regulation of gene expression	GO:0001071	-	--
Unigene6443_All	1120	257	140	16.8580	7.6011	-1.1492	Down	7.0506e-15	1.5469e-13	gi|356510796|ref|XP_003524120.1|	359	4e-98	PREDICTED: uncharacterized protein LOC100793933 [Glycine max]	gi|225423646|ref|XR_077907.1|	145	1e-31	PREDICTED: Vitis vinifera misc_RNA (LOC100247555), miscRNA	--	--	--	--	--	--	--	--	--	--	--	--	--	--	GO:0009987//cellular process	GO:0003676//nucleic acid binding;GO:0046872//metal ion binding	GO:0043229//intracellular organelle	--
CL3943.Contig1_All	1266	280	159	16.2486	7.6371	-1.0892	Down	7.2970e-15	1.5962e-13	gi|356526769|ref|XP_003531989.1|	529	1e-149	PREDICTED: anthranilate phosphoribosyltransferase-like [Glycine max]	gi|356526768|ref|XM_003531941.1|	226	4e-56	PREDICTED: Glycine max anthranilate phosphoribosyltransferase-like (LOC100800526), mRNA	--	--	--	--	sll1634	86.3	1e-16	COG0547	Anthranilate phosphoribosyltransferase	--	--	--	--	--	-	-	-	--
CL24938.Contig1_All	645	142	53	16.1741	4.9967	-1.6946	Down	7.3855e-15	1.6148e-13	--	--	--	--	gi|357528261|gb|JN187081.1|	109	3e-21	Malus x domestica granule-bound starch synthase GBSS2 gene, complete cds	--	--	--	--	--	--	--	--	--	--	--	--	--	--	-	-	-	--
Unigene7309_All	573	192	89	24.6172	9.4450	-1.3820	Down	7.3864e-15	1.6142e-13	gi|222424564|dbj|BAH20237.1|	155	5e-37	AT2G01970 [Arabidopsis thaliana]	gi|147857287|emb|AM467674.2|	180	9e-43	Vitis vinifera contig VV78X218860.37, whole genome shotgun sequence	--	--	--	--	--	--	--	--	--	--	--	--	--	--	-	-	GO:0031224//intrinsic to membrane;GO:0005618//cell wall;GO:0043231//intracellular membrane-bounded organelle	--
CL11848.Contig1_All	429	13	101	2.2263	14.3163	2.6849	Up	7.4789e-15	1.6328e-13	gi|353526387|ref|YP_004927459.1|	112	2e-24	orf116 (mitochondrion) [Brassica oleracea] >gi|353526503|ref|YP_004927573.1| orf116 (mitochondrion) [Brassica carinata] >gi|353526704|ref|YP_004927875.1| orf116 (mitochondrion) [Brassica rapa subsp. campestris] >gi|353531386|ref|YP_004927778.1| orf116 (mitochondrion) [Brassica juncea] >gi|335354892|gb|AEH43448.1| orf116 [Brassica rapa subsp. campestris] >gi|335354932|gb|AEH43487.1| orf116 [Brassi…	gi|239764707|gb|GQ220323.1|	668	0.0	Vitis vinifera strain PN40024 mitochondrion, partial genome	--	--	--	--	--	--	--	--	--	--	--	--	--	--	-	-	-	--
CL26178.Contig1_All	341	157	385	33.8250	68.6553	1.0213	Up	7.5119e-15	1.6384e-13	--	--	--	--	--	--	--	--	--	--	--	--	--	--	--	--	--	--	--	--	--	--	-	-	-	--
Unigene9079_All	430	73	12	12.4723	1.6970	-2.8777	Down	8.8121e-15	1.9126e-13	--	--	--	--	gi|280967724|gb|GU295057.1|	101	5e-19	Malus x domestica clone Florina BAC 36I17, complete sequence	--	--	--	--	--	--	--	--	--	--	--	--	--	--	-	-	-	--
Unigene15985_All	473	4	72	0.6213	9.2563	3.8971	Up	9.2458e-15	2.0038e-13	gi|357488225|ref|XP_003614400.1|	68.6	3e-11	Cytochrome P450 likeTBP [Medicago truncatula] >gi|355515735|gb|AES97358.1| Cytochrome P450 likeTBP [Medicago truncatula]	gi|325194239|emb|FR825095.1|	708	0.0	Albugo laibachii Nc14, genomic contig CONTIG_1625_NC14_v4_1818_619	--	--	--	--	--	--	--	--	--	--	--	--	--	--	-	-	-	--
CL25193.Contig1_All	407	296	173	53.4305	25.8476	-1.0476	Down	9.3767e-15	2.0302e-13	gi|115489032|ref|NP_001067003.1|	128	3e-29	Os12g0556400 [Oryza sativa Japonica Group] >gi|113649510|dbj|BAF30022.1| Os12g0556400 [Oryza sativa Japonica Group]	gi|356523206|ref|XM_003530185.1|	79.8	2e-12	PREDICTED: Glycine max uncharacterized protein LOC100781956 (LOC100781956), mRNA	--	--	--	--	--	--	--	--	--	--	--	--	--	--	-	-	-	--
CL27575.Contig1_All	1023	157	64	11.2750	3.8043	-1.5674	Down	1.0814e-14	2.3312e-13	gi|15234510|ref|NP_192402.1|	591	1e-168	sphingolipid delta-4 desaturase [Arabidopsis thaliana] >gi|6752878|gb|AAF27915.1|AF220201_1 DES-1-like transmembrane protein [Arabidopsis thaliana] >gi|4325341|gb|AAD17340.1| similar to the Drosophila DES-1 protein (GB:X94180) [Arabidopsis thaliana] >gi|332657044|gb|AEE82444.1| sphingolipid delta-4 desaturase [Arabidopsis thaliana]	gi|349710511|emb|FQ396174.1|	496	1e-137	Vitis vinifera clone SS0AFA11YI03	--	--	--	--	alr3189	52.0	2e-06	COG3239	Fatty acid desaturase	K04712	4e-179	624	rcu:RCOM_0935980	sphingolipid delta-4 desaturase [EC:1.14.-.-]	-	-	-	ko01100//Metabolic pathways;ko00600//Sphingolipid metabolism
Unigene7334_All	971	183	83	13.8460	5.1979	-1.4135	Down	1.1234e-14	2.4206e-13	gi|357441673|ref|XP_003591114.1|	319	5e-86	F-box protein [Medicago truncatula] >gi|355480162|gb|AES61365.1| F-box protein [Medicago truncatula]	gi|356576782|ref|XM_003556461.1|	121	1e-24	PREDICTED: Glycine max F-box protein At1g55000-like (LOC100783874), mRNA	sp|Q9FZ32|FB60_ARATH	300	6e-82	F-box protein At1g55000 OS=Arabidopsis thaliana GN=At1g55000 PE=1 SV=1	--	--	--	--	--	K00850	3e-07	53.5	osa:4336113	6-phosphofructokinase [EC:2.7.1.11]	GO:0009056//catabolic process	-	GO:0044464//cell part	ko01100//Metabolic pathways;ko01110//Biosynthesis of secondary metabolites;ko00051//Fructose and mannose metabolism;ko00010//Glycolysis / Gluconeogenesis;ko00052//Galactose metabolism;ko00030//Pentose phosphate pathway
Unigene10669_All	629	40	165	4.6720	15.9515	1.7716	Up	1.2352e-14	2.6550e-13	gi|356531036|ref|XP_003534084.1|	192	3e-48	PREDICTED: protein argonaute 1-like [Glycine max]	gi|224125681|ref|XM_002329656.1|	172	2e-40	Populus trichocarpa argonaute protein group (AGO911), mRNA	sp|O04379|AGO1_ARATH	186	1e-47	Protein argonaute 1 OS=Arabidopsis thaliana GN=AGO1 PE=1 SV=1	--	--	--	--	--	K11596	8e-52	200	vvi:100256320	argonaute	GO:0009725//response to hormone stimulus;GO:0048364//root development;GO:0042445//hormone metabolic process;GO:0045087//innate immune response;GO:0009887//organ morphogenesis;GO:0035194//posttranscriptional gene silencing by RNA;GO:0048468//cell development;GO:0003006//reproductive developmental process;GO:0009639//response to red or far red light	GO:0004519//endonuclease activity;GO:0008135//translation factor activity, nucleic acid binding	GO:0043231//intracellular membrane-bounded organelle;GO:0044444//cytoplasmic part	--
CL5019.Contig1_All	1051	189	88	13.2115	5.0915	-1.3756	Down	1.4828e-14	3.1597e-13	gi|283131283|dbj|BAI63297.1|	394	1e-108	thaumatin-like protein [Citrus jambhiri]	gi|82621250|gb|DQ277013.1|	391	1e-105	Ficus awkeotsang thaumatin-like protein isoform 3 mRNA, complete cds	sp|Q41350|OLP1_SOLLC	367	8e-102	Osmotin-like protein OS=Solanum lycopersicum PE=1 SV=1	Rv3876	87.8	3e-17	COG0455	ATPases involved in chromosome partitioning	K01115	7e-18	89.0	vcn:VOLCADRAFT_99471	phospholipase D [EC:3.1.4.4]	-	-	-	ko01100//Metabolic pathways;ko00564//Glycerophospholipid metabolism;ko00565//Ether lipid metabolism;ko04144//Endocytosis
CL12959.Contig1_All	609	142	54	17.1302	5.3919	-1.6677	Down	1.4862e-14	3.1639e-13	--	--	--	--	--	--	--	--	--	--	--	--	--	--	--	--	--	--	--	--	--	--	-	-	-	--
Unigene14636_All	229	2	63	0.6416	16.7291	4.7045	Up	1.5796e-14	3.3531e-13	gi|224122014|ref|XP_002330709.1|	87.4	6e-17	cytochrome P450 [Populus trichocarpa] >gi|222872313|gb|EEF09444.1| cytochrome P450 [Populus trichocarpa]	--	--	--	--	sp|Q9SZ46|C82C4_ARATH	82.8	4e-17	Cytochrome P450 82C4 OS=Arabidopsis thaliana GN=CYP82C4 PE=2 SV=1	--	--	--	--	--	K00517	7e-17	82.8	ath:AT4G31940	[EC:1.14.-.-]	-	GO:0016709//oxidoreductase activity, acting on paired donors, with incorporation or reduction of molecular oxygen, NADH or NADPH as one donor, and incorporation of one atom of oxygen;GO:0005506//iron ion binding	-	ko00941//Flavonoid biosynthesis;ko01100//Metabolic pathways;ko00945//Stilbenoid, diarylheptanoid and gingerol biosynthesis;ko00944//Flavone and flavonol biosynthesis;ko00903//Limonene and pinene degradation;ko01110//Biosynthesis of secondary metabolites
CL19967.Contig1_All	715	307	184	31.5446	15.6488	-1.0113	Down	1.8076e-14	3.8225e-13	gi|90186542|gb|ABD91536.1|	313	2e-84	Sod2 [Malus xiaojinensis]	gi|90186541|gb|DQ431473.1|	1158	0.0	Malus xiaojinensis Sod2 (Sod2) mRNA, complete cds	sp|O49073|SODC_PAUKA	286	1e-77	Superoxide dismutase [Cu-Zn] OS=Paulownia kawakamii GN=SODCC PE=2 SV=1	YJR104c	162	7e-40	COG2032	Cu/Zn superoxide dismutase	K04565	9e-80	293	pop:POPTR_595511	Cu/Zn superoxide dismutase [EC:1.15.1.1]	-	GO:0003824//catalytic activity;GO:0016209//antioxidant activity;GO:0043169//cation binding	GO:0044424//intracellular part	ko04146//Peroxisome
Unigene4141_All	203	119	39	43.0669	11.6825	-1.8822	Down	1.8634e-14	3.9349e-13	--	--	--	--	--	--	--	--	--	--	--	--	--	--	--	--	--	--	--	--	--	--	-	-	-	--
CL28200.Contig1_All	444	270	153	44.6759	20.9545	-1.0922	Down	1.9150e-14	4.0382e-13	--	--	--	--	--	--	--	--	--	--	--	--	--	--	--	--	--	--	--	--	--	--	-	-	-	--
Unigene16140_All	348	289	169	61.0114	29.5308	-1.0469	Down	2.0020e-14	4.2097e-13	--	--	--	--	gi|125995253|dbj|AB270792.1|	347	4e-93	Malus x domestica MdSFBB9-alpha, S9-RNase, MdSFBB9-beta genes, complete cds, Psi-SFBB9-alpha, Psi-SFBB9-beta pseudogenes	--	--	--	--	--	--	--	--	--	--	--	--	--	--	-	-	-	--
CL18159.Contig1_All	203	277	159	100.2481	47.6287	-1.0737	Down	2.0572e-14	4.3197e-13	gi|1076678|pir||S42643	75.1	3e-13	ubiquitin / ribosomal protein S27a - potato (fragment)	gi|115469557|ref|NM_001064913.1|	137	4e-30	Oryza sativa Japonica Group Os06g0681400 (Os06g0681400) mRNA, complete cds	sp|Q3E7K8|UBQ12_ARATH	74.3	1e-14	Polyubiquitin 12 OS=Arabidopsis thaliana GN=UBQ12 PE=3 SV=1	YLL039c	70.9	5e-13	COG5272	Ubiquitin	K08770	1e-13	72.0	ota:Ot12g01240	ubiquitin C	GO:0019941//modification-dependent protein catabolic process;GO:0043412;GO:0010467//gene expression	GO:0005198//structural molecule activity	GO:0030529//ribonucleoprotein complex	--
CL23162.Contig1_All	1312	233	123	13.0471	5.7008	-1.1945	Down	2.0993e-14	4.4060e-13	gi|115470979|ref|NP_001059088.1|	103	6e-21	Os07g0190600 [Oryza sativa Japonica Group] >gi|34394551|dbj|BAC83855.1| DNA binding protein-like [Oryza sativa Japonica Group] >gi|113610624|dbj|BAF21002.1| Os07g0190600 [Oryza sativa Japonica Group]	--	--	--	--	--	--	--	--	--	--	--	--	--	K07466	2e-07	55.1	sbi:SORBI_01g042890	replication factor A1	-	-	-	ko03430//Mismatch repair;ko03440//Homologous recombination;ko03030//DNA replication;ko03420//Nucleotide excision repair
CL25088.Contig1_All	362	60	205	12.1768	34.4360	1.4998	Up	2.1412e-14	4.4917e-13	gi|356520964|ref|XP_003529129.1|	95.5	2e-19	PREDICTED: uncharacterized protein LOC100305688 [Glycine max]	--	--	--	--	--	--	--	--	--	--	--	--	--	--	--	--	--	--	-	-	-	--
CL27305.Contig1_All	897	278	160	22.7690	10.8466	-1.0698	Down	2.2008e-14	4.6104e-13	gi|356553023|ref|XP_003544858.1|	149	8e-35	PREDICTED: uncharacterized protein LOC100777832 [Glycine max]	gi|356507537|ref|XM_003522473.1|	69.9	4e-09	PREDICTED: Glycine max uncharacterized protein LOC100797240 (LOC100797240), mRNA	--	--	--	--	--	--	--	--	--	--	--	--	--	--	-	-	GO:0031410//cytoplasmic vesicle	--
CL20930.Contig1_All	775	291	171	27.5857	13.4172	-1.0398	Down	2.2673e-14	4.7452e-13	gi|36955907|gb|AAQ87006.1|	107	3e-22	BTB and TAZ domain protein 3 [Arabidopsis thaliana]	gi|147865451|emb|AM474223.2|	69.9	3e-09	Vitis vinifera contig VV78X020893.8, whole genome shotgun sequence	sp|Q9SYL0|BT3_ARATH	107	9e-24	BTB/POZ and TAZ domain-containing protein 3 OS=Arabidopsis thaliana GN=BT3 PE=1 SV=2	--	--	--	--	--	--	--	--	--	--	-	-	-	--
CL5113.Contig1_All	693	180	82	19.0823	7.1953	-1.4071	Down	2.2685e-14	4.7454e-13	--	--	--	--	--	--	--	--	--	--	--	--	--	--	--	--	--	--	--	--	--	--	-	-	-	--
Unigene3996_All	224	94	24	30.8299	6.5153	-2.2424	Down	2.3497e-14	4.9107e-13	--	--	--	--	--	--	--	--	--	--	--	--	--	--	--	--	--	--	--	--	--	--	-	-	-	--
CL25702.Contig1_All	337	120	40	26.1604	7.2177	-1.8578	Down	2.4726e-14	5.1505e-13	gi|357471515|ref|XP_003606042.1|	55.8	2e-07	Ribosomal protein S4 [Medicago truncatula] >gi|355504659|gb|AES85862.1| Ribosomal protein S4 [Medicago truncatula] >gi|355507097|gb|AES88239.1| Ribosomal protein S4 [Medicago truncatula]	gi|345433540|dbj|AP012207.1|	668	0.0	Pyrus pyrifolia chloroplast DNA, complete sequence, cultivar: Hosui	--	--	--	--	--	--	--	--	--	--	--	--	--	--	-	-	-	--
CL6850.Contig1_All	1619	247	135	11.2084	5.0705	-1.1444	Down	2.8544e-14	5.9099e-13	gi|356533895|ref|XP_003535493.1|	379	1e-104	PREDICTED: myotubularin-related protein 2-like [Glycine max]	gi|123664153|emb|AM469829.1|	113	5e-22	Vitis vinifera contig VV78X104896.13, whole genome shotgun sequence	--	--	--	--	--	--	--	--	--	--	--	--	--	--	-	-	-	--
CL20014.Contig1_All	731	282	164	28.3416	13.6425	-1.0548	Down	2.8625e-14	5.9212e-13	--	--	--	--	--	--	--	--	--	--	--	--	--	--	--	--	--	--	--	--	--	--	-	-	-	--
Unigene2334_All	254	73	13	21.1145	3.1123	-2.7622	Down	3.2674e-14	6.7243e-13	--	--	--	--	--	--	--	--	--	--	--	--	--	--	--	--	--	--	--	--	--	--	-	-	-	--
CL5736.Contig1_All	1197	209	105	12.8276	5.3341	-1.2659	Down	3.4434e-14	7.0669e-13	gi|356575498|ref|XP_003555877.1|	375	1e-103	PREDICTED: uncharacterized protein LOC100804705 [Glycine max]	gi|115410570|emb|CT028019.1|	123	4e-25	Poplar cDNA sequences	--	--	--	--	--	--	--	--	--	--	--	--	--	--	-	-	-	--
CL1072.Contig2_All	1081	46	175	3.1263	9.8442	1.6548	Up	3.5796e-14	7.3329e-13	gi|307101745|ref|YP_003875489.1|	174	2e-42	NADH dehydrogenase subunit 2 [Silene latifolia] >gi|301338040|gb|ADK73332.1| NADH dehydrogenase subunit 2 [Silene latifolia]	gi|170522360|gb|EU431224.1|	1756	0.0	Carica papaya mitochondrion, complete genome	sp|P93401|NU2M_OENBE	173	1e-43	NADH-ubiquinone oxidoreductase chain 2 OS=Oenothera berteriana GN=ND2 PE=2 SV=2	mll1352	96.3	8e-20	COG1007	NADH:ubiquinone oxidoreductase subunit 2 (chain N)	K03879	3e-36	150	sbi:SobioMp21	NADH dehydrogenase I subunit 2 [EC:1.6.5.3]	-	-	-	ko00190//Oxidative phosphorylation;ko01100//Metabolic pathways
CL15470.Contig1_All	201	143	56	52.2676	16.9418	-1.6253	Down	3.6276e-14	7.4279e-13	--	--	--	--	gi|297721272|ref|NM_001186070.1|	58.0	3e-06	Oryza sativa Japonica Group Os02g0528550 (Os02g0528550) mRNA, complete cds	--	--	--	--	--	--	--	--	--	--	--	--	--	--	-	-	-	--
CL7552.Contig1_All	1202	256	143	15.6469	7.2343	-1.1130	Down	3.7422e-14	7.6556e-13	gi|351725769|ref|NP_001236848.1|	84.3	4e-15	uncharacterized protein LOC100306311 [Glycine max]	gi|187235542|gb|EU635475.1|	60.0	5e-06	Macaranga sampsonii clone MAS07 microsatellite sequence	sp|Q9XIB6|PLRX2_ARATH	48.9	5e-06	Pollen-specific leucine-rich repeat extensin-like protein 2 OS=Arabidopsis thaliana GN=PEX2 PE=1 SV=1	--	--	--	--	--	--	--	--	--	--	-	-	-	--
CL21303.Contig1_All	609	280	163	33.7779	16.2756	-1.0534	Down	3.7665e-14	7.7017e-13	gi|356539832|ref|XP_003538397.1|	185	4e-46	PREDICTED: probable calcium-binding protein CML27-like isoform 1 [Glycine max] >gi|356539834|ref|XP_003538398.1| PREDICTED: probable calcium-binding protein CML27-like isoform 2 [Glycine max] >gi|356539836|ref|XP_003538399.1| PREDICTED: probable calcium-binding protein CML27-like isoform 3 [Glycine max]	gi|349720903|emb|FQ393031.1|	87.7	1e-14	Vitis vinifera clone SS0AFA2YP10	sp|Q9C8Y1|CML23_ARATH	160	4e-40	Probable calcium-binding protein CML23 OS=Arabidopsis thaliana GN=CML23 PE=2 SV=1	SPAC3A12.14	94.7	1e-19	COG5126	Ca2+-binding protein (EF-Hand superfamily)	K13448	9e-45	177	pop:POPTR_711309	calcium-binding protein CML	-	-	-	ko04626//Plant-pathogen interaction
Unigene15889_All	371	5	73	0.9901	11.9651	3.5951	Up	3.8773e-14	7.9173e-13	gi|346683294|ref|YP_004842239.1|	265	2e-70	photosystem I p700 apoprotein A1 [Pyrus pyrifolia] >gi|345433561|dbj|BAK69383.1| photosystem I p700 apoprotein A1 [Pyrus pyrifolia]	gi|345433540|dbj|AP012207.1|	735	0.0	Pyrus pyrifolia chloroplast DNA, complete sequence, cultivar: Hosui	sp|Q09X17|PSAA_MORIN	265	5e-72	Photosystem I P700 chlorophyll a apoprotein A1 OS=Morus indica GN=psaA PE=3 SV=1	--	--	--	--	--	K02689	2e-71	264	vvi:4025091	photosystem I P700 chlorophyll a apoprotein A1	GO:0051234//establishment of localization;GO:0006464//protein modification process;GO:0006091//generation of precursor metabolites and energy	GO:0046906//tetrapyrrole binding;GO:0046872//metal ion binding;GO:0051536//iron-sulfur cluster binding	GO:0009521;GO:0031224//intrinsic to membrane;GO:0009534//chloroplast thylakoid	ko00195//Photosynthesis;ko01100//Metabolic pathways
CL21206.Contig1_All	867	172	77	14.5748	5.4006	-1.4323	Down	3.9157e-14	7.9885e-13	gi|356532205|ref|XP_003534664.1|	155	1e-59	PREDICTED: uncharacterized protein LOC100820127 [Glycine max]	gi|160955890|emb|CU225866.1|	186	2e-44	Populus EST from leave	--	--	--	--	--	--	--	--	--	K08339	8e-07	52.0	olu:OSTLU_8657	autophagy-related protein 5	-	-	-	ko04140//Regulation of autophagy
CL20026.Contig1_All	661	184	86	20.4507	7.9116	-1.3701	Down	3.9389e-14	8.0322e-13	gi|328909916|gb|AEB61541.1|	313	2e-84	NBS resistance protein [Prunus persica]	gi|113128303|gb|DQ870811.1|	579	1e-162	Prunus cerasus var. caproniana clone pceF4.55 NBS-containing resistance-like protein gene, partial cds	sp|Q9M667|RPP13_ARATH	181	3e-46	Disease resistance protein RPP13 OS=Arabidopsis thaliana GN=RPP13 PE=2 SV=2	--	--	--	--	--	K13457	1e-44	177	pop:POPTR_755797	disease resistance protein RPM1	-	-	-	ko04626//Plant-pathogen interaction
Unigene4016_All	286	165	72	42.3848	15.3086	-1.4692	Down	4.2976e-14	8.7515e-13	gi|356535071|ref|XP_003536072.1|	103	1e-21	PREDICTED: DEAD-box ATP-dependent RNA helicase 16-like [Glycine max]	gi|123648809|emb|AM444297.1|	69.9	1e-09	Vitis vinifera contig VV78X085347.9, whole genome shotgun sequence	sp|Q9SW44|RH16_ARATH	85.5	6e-18	DEAD-box ATP-dependent RNA helicase 16 OS=Arabidopsis thaliana GN=RH16 PE=2 SV=1	VCA0768	63.2	1e-10	COG0513	Superfamily II DNA and RNA helicases	K14810	3e-20	94.0	rcu:RCOM_0859910	ATP-dependent RNA helicase DDX56/DBP9 [EC:3.6.4.13]	-	GO:0032559//adenyl ribonucleotide binding;GO:0042623//ATPase activity, coupled	-	--
CL30262.Contig1_All	660	111	35	12.3558	3.2247	-1.9380	Down	4.5433e-14	9.2306e-13	gi|356546544|ref|XP_003541685.1|	167	9e-41	PREDICTED: uncharacterized protein LOC100798360 [Glycine max]	--	--	--	--	--	--	--	--	--	--	--	--	--	--	--	--	--	--	-	-	-	--
CL4872.Contig1_All	418	135	51	23.7274	7.4193	-1.6772	Down	5.1992e-14	1.0501e-12	--	--	--	--	gi|44989835|gb|AY461515.1|	87.7	7e-15	Malus x domestica anther specific gene (Asg3) gene, 5' flanking sequence and 5' UTR	--	--	--	--	--	--	--	--	--	--	--	--	--	--	-	-	-	--
CL10893.Contig1_All	520	126	45	17.8016	5.2623	-1.7582	Down	5.5358e-14	1.1156e-12	--	--	--	--	gi|345433540|dbj|AP012207.1|	87.7	9e-15	Pyrus pyrifolia chloroplast DNA, complete sequence, cultivar: Hosui	--	--	--	--	--	--	--	--	--	--	--	--	--	--	-	-	-	--
Unigene3514_All	2268	209	106	6.7701	2.8420	-1.2523	Down	5.6531e-14	1.1371e-12	gi|356552330|ref|XP_003544521.1|	799	0.0	PREDICTED: uncharacterized protein LOC100813135 [Glycine max]	gi|147818791|emb|AM439835.2|	129	1e-26	Vitis vinifera contig VV78X224475.7, whole genome shotgun sequence	sp|P10388|GLT5_WHEAT	117	3e-26	Glutenin, high molecular weight subunit DX5 OS=Triticum aestivum GN=GLU-1D-1D PE=3 SV=5	SPBC28F2.12	71.2	7e-12	COG0086	DNA-directed RNA polymerase, beta' subunit/160 kD subunit	K13210	0.0	902	vvi:100259454	far upstream element-binding protein	-	-	-	--
Unigene2745_All	422	74	14	12.8828	2.0174	-2.6749	Down	6.1017e-14	1.2229e-12	gi|116643154|gb|ABK06394.1|	123	9e-28	Ca2+-binding protein [Citrus sinensis]	gi|356530148|ref|XM_003533598.1|	79.8	2e-12	PREDICTED: Glycine max calcium-binding protein CML42-like (LOC100807117), mRNA	sp|Q9SVG9|CML42_ARATH	121	2e-28	Calcium-binding protein CML42 OS=Arabidopsis thaliana GN=CML42 PE=1 SV=1	--	--	--	--	--	K13448	9e-29	122	vvi:100251912	calcium-binding protein CML	-	GO:0046872//metal ion binding	-	ko04626//Plant-pathogen interaction
CL3930.Contig1_All	767	176	81	16.8581	6.4218	-1.3924	Down	6.9679e-14	1.3903e-12	--	--	--	--	--	--	--	--	--	--	--	--	--	--	--	--	--	--	--	--	--	--	-	-	-	--
CL28977.Contig1_All	598	143	57	17.5682	5.7962	-1.5998	Down	7.0567e-14	1.4055e-12	gi|224136306|ref|XP_002326828.1|	203	2e-51	chromatin remodeling complex subunit [Populus trichocarpa] >gi|222835143|gb|EEE73578.1| chromatin remodeling complex subunit [Populus trichocarpa]	gi|224136305|ref|XM_002326792.1|	137	1e-29	Populus trichocarpa chromatin remodeling complex subunit (CHR913), mRNA	--	--	--	--	--	--	--	--	--	--	--	--	--	--	-	GO:0017111//nucleoside-triphosphatase activity;GO:0003676//nucleic acid binding;GO:0032559//adenyl ribonucleotide binding	-	--
Unigene2012_All	309	38	0	9.0348	0.0000	-13.1413	Down	7.6532e-14	1.5202e-12	gi|313755440|gb|ADR74211.1|	99.0	2e-20	(3S)-linalool/(E)-nerolidol synthase [Vitis vinifera]	--	--	--	--	sp|P0CV95|NES2_FRAAN	84.3	1e-17	(3S,6E)-nerolidol synthase 2, chloroplastic/mitochondrial OS=Fragaria ananassa PE=1 SV=1	--	--	--	--	--	K15086	1e-21	98.6	vvi:100256887	(3S)-linalool synthase [EC:4.2.3.25]	-	-	-	ko01100//Metabolic pathways;ko01110//Biosynthesis of secondary metabolites;ko00902//Monoterpenoid biosynthesis;ko00904//Diterpenoid biosynthesis
CL1498.Contig1_All	991	173	79	12.8252	4.8475	-1.4037	Down	8.0142e-14	1.5898e-12	gi|76803519|gb|ABA55732.1|	282	7e-75	ABA 8'-hydroxylase CYP707A1 [Solanum tuberosum]	gi|310705876|gb|GU559987.1|	535	1e-149	Prunus avium ABA 8'-hydroxylase (CYP707A1) mRNA, partial cds	sp|Q949P1|ABAH1_ARATH	266	1e-71	Abscisic acid 8'-hydroxylase 1 OS=Arabidopsis thaliana GN=CYP707A1 PE=2 SV=1	slr0574	100	4e-21	COG2124	Cytochrome P450	K09843	5e-79	291	pop:POPTR_783291	(+)-abscisic acid 8'-hydroxylase [EC:1.14.13.93]	-	-	-	ko00906//Carotenoid biosynthesis
CL18896.Contig1_All	830	203	102	17.9684	7.4729	-1.2657	Down	8.0377e-14	1.5931e-12	gi|224067156|ref|XP_002302383.1|	293	2e-78	amino acid transporter [Populus trichocarpa] >gi|222844109|gb|EEE81656.1| amino acid transporter [Populus trichocarpa]	gi|224067155|ref|XM_002302347.1|	244	1e-61	Populus trichocarpa amino acid transporter, mRNA	--	--	--	--	--	--	--	--	--	K14207	2e-65	246	rcu:RCOM_0012320	solute carrier family 38 (sodium-coupled neutral amino acid transporter), member 2	-	-	-	--
CL20926.Contig1_All	764	268	155	25.7711	12.3369	-1.0628	Down	8.7201e-14	1.7237e-12	--	--	--	--	--	--	--	--	--	--	--	--	--	--	--	--	--	--	--	--	--	--	-	-	-	--
CL28904.Contig1_All	366	234	127	46.9707	21.1004	-1.1545	Down	9.0273e-14	1.7820e-12	--	--	--	--	--	--	--	--	--	--	--	--	--	--	--	--	--	--	--	--	--	--	-	-	-	--
Unigene5604_All	389	51	4	9.6319	0.6253	-3.9452	Down	9.0439e-14	1.7845e-12	gi|15227768|ref|NP_179879.1|	235	1e-61	Ca2+-transporting ATPase [Arabidopsis thaliana] >gi|330252286|gb|AEC07380.1| Ca2+-transporting ATPase [Arabidopsis thaliana]	gi|224074248|ref|XM_002304284.1|	184	4e-44	Populus trichocarpa autoinhibited calcium ATPase, mRNA	sp|O81108|ACA2_ARATH	233	2e-62	Calcium-transporting ATPase 2, plasma membrane-type OS=Arabidopsis thaliana GN=ACA2 PE=1 SV=1	all3375	91.7	3e-19	COG0474	Cation transport ATPase	K01537	8e-63	235	ath:AT2G22950	Ca2+-transporting ATPase [EC:3.6.3.8]	GO:0009206;GO:0070838//divalent metal ion transport	GO:0046873//metal ion transmembrane transporter activity;GO:0019829//cation-transporting ATPase activity;GO:0005515//protein binding;GO:0032559//adenyl ribonucleotide binding	GO:0031224//intrinsic to membrane;GO:0043231//intracellular membrane-bounded organelle;GO:0031410//cytoplasmic vesicle;GO:0031090//organelle membrane	--
CL25692.Contig1_All	879	284	169	23.7368	11.6914	-1.0217	Down	1.0613e-13	2.0839e-12	gi|356572280|ref|XP_003554297.1|	298	7e-80	PREDICTED: rho GDP-dissociation inhibitor 1-like [Glycine max]	gi|356548084|ref|XM_003542386.1|	174	9e-41	PREDICTED: Glycine max rho GDP-dissociation inhibitor 1-like (LOC100792535), mRNA	sp|Q9SFC6|GDIR_ARATH	187	6e-48	Rho GDP-dissociation inhibitor 1 OS=Arabidopsis thaliana GN=GDI1 PE=1 SV=1	--	--	--	--	--	K12462	2e-53	206	zma:100285962	Rho GDP-dissociation inhibitor	-	GO:0005092//GDP-dissociation inhibitor activity	GO:0043231//intracellular membrane-bounded organelle	--
CL5023.Contig1_All	909	201	101	16.2452	6.7566	-1.2656	Down	1.0663e-13	2.0929e-12	gi|357489701|ref|XP_003615138.1|	300	2e-80	Cytokinin-O-glucosyltransferase [Medicago truncatula] >gi|355516473|gb|AES98096.1| Cytokinin-O-glucosyltransferase [Medicago truncatula]	gi|156564442|gb|AC209097.1|	81.8	1e-12	Populus trichocarpa clone POP011-F15, complete sequence	sp|Q9LMF1|U85A3_ARATH	283	7e-77	UDP-glycosyltransferase 85A3 OS=Arabidopsis thaliana GN=UGT85A3 PE=2 SV=2	--	--	--	--	--	K13030	1e-52	204	sbi:SORBI_01g001220	cyanohydrin beta-glucosyltransferase [EC:2.4.1.85]	-	-	-	ko01110//Biosynthesis of secondary metabolites;ko00460//Cyanoamino acid metabolism;ko00402//Benzoxazinoid biosynthesis
Unigene1489_All	433	193	95	32.7463	13.3415	-1.2954	Down	1.2012e-13	2.3453e-12	gi|356504841|ref|XP_003521203.1|	157	6e-38	PREDICTED: TBCC domain-containing protein 1-like [Glycine max]	gi|356572079|ref|XM_003554150.1|	113	1e-22	PREDICTED: Glycine max TBCC domain-containing protein 1-like (LOC100800780), mRNA	--	--	--	--	--	--	--	--	--	--	--	--	--	--	-	-	-	--
CL2884.Contig1_All	1001	153	65	11.2292	3.9486	-1.5078	Down	1.2275e-13	2.3914e-12	gi|224125528|ref|XP_002329827.1|	123	5e-27	f-box family protein [Populus trichocarpa] >gi|222870889|gb|EEF08020.1| f-box family protein [Populus trichocarpa]	gi|255536772|ref|XM_002509407.1|	60.0	4e-06	Ricinus communis conserved hypothetical protein, mRNA	--	--	--	--	--	--	--	--	--	--	--	--	--	--	-	-	-	--
CL12281.Contig1_All	246	109	35	32.5524	8.6517	-1.9117	Down	1.2910e-13	2.5084e-12	--	--	--	--	--	--	--	--	--	--	--	--	--	--	--	--	--	--	--	--	--	--	-	-	-	--
Unigene1566_All	345	245	137	52.1722	24.1473	-1.1114	Down	1.3952e-13	2.7026e-12	gi|357517845|ref|XP_003629211.1|	69.7	1e-11	F-box family protein [Medicago truncatula] >gi|355523233|gb|AET03687.1| F-box family protein [Medicago truncatula]	--	--	--	--	sp|P0C2F5|Y1657_ARATH	53.9	2e-08	Uncharacterized protein At1g65760 OS=Arabidopsis thaliana GN=At1g65760 PE=2 SV=1	--	--	--	--	--	--	--	--	--	--	-	-	-	--
CL447.Contig1_All	2033	240	133	8.6729	3.9782	-1.1244	Down	1.4656e-13	2.8305e-12	gi|356527376|ref|XP_003532287.1|	710	0.0	PREDICTED: pentatricopeptide repeat-containing protein At5g48730, chloroplastic-like [Glycine max]	gi|147846520|emb|AM477070.2|	500	1e-138	Vitis vinifera contig VV78X054259.7, whole genome shotgun sequence	sp|Q9FKC3|PP424_ARATH	687	0.0	Pentatricopeptide repeat-containing protein At5g48730, chloroplastic OS=Arabidopsis thaliana GN=At5g48730 PE=2 SV=2	--	--	--	--	--	K15078	3e-14	78.2	vvi:100250139	structure-specific endonuclease subunit SLX1 [EC:3.6.1.-]	-	-	-	--
Unigene3548_All	1271	158	69	9.1328	3.3012	-1.4681	Down	1.5253e-13	2.9406e-12	gi|357481487|ref|XP_003611029.1|	478	1e-133	Apospory-associated protein C [Medicago truncatula] >gi|355512364|gb|AES93987.1| Apospory-associated protein C [Medicago truncatula]	gi|357481486|ref|XM_003610981.1|	151	2e-33	Medicago truncatula Apospory-associated protein C (MTR_5g009670) mRNA, complete cds	sp|Q40784|AAPC_CENCI	402	2e-112	Putative glucose-6-phosphate 1-epimerase OS=Cenchrus ciliaris PE=2 SV=1	VC2001	165	1e-40	COG0676	Uncharacterized enzymes related to aldose 1-epimerase	K01792	3e-141	499	rcu:RCOM_1690740	glucose-6-phosphate 1-epimerase [EC:5.1.3.15]	-	-	-	ko01100//Metabolic pathways;ko01110//Biosynthesis of secondary metabolites;ko00010//Glycolysis / Gluconeogenesis
CL5919.Contig1_All	1149	260	150	16.6244	7.9385	-1.0664	Down	1.7452e-13	3.3457e-12	gi|351721506|ref|NP_001238491.1|	186	8e-46	uncharacterized protein LOC100500463 [Glycine max]	gi|160957633|emb|CU231738.1|	67.9	2e-08	Populus EST from mild drought-stressed leaves	--	--	--	--	--	--	--	--	--	K12593	4e-54	209	pop:POPTR_650247	M-phase phosphoprotein 6, animal type	-	-	-	ko03018//RNA degradation
Unigene2217_All	316	78	17	18.1343	3.2714	-2.4707	Down	1.7642e-13	3.3808e-12	gi|336318893|gb|AEI52903.1|	98.6	2e-20	terpene synthase 3 [Populus trichocarpa]	--	--	--	--	sp|P0CV96|NES1_FRAVE	80.9	1e-16	(3S,6E)-nerolidol synthase 1, chloroplastic OS=Fragaria vesca PE=1 SV=1	--	--	--	--	--	K15086	1e-15	78.6	vvi:100256887	(3S)-linalool synthase [EC:4.2.3.25]	-	-	-	ko01110//Biosynthesis of secondary metabolites;ko00902//Monoterpenoid biosynthesis
CL4002.Contig1_All	352	159	70	33.1854	12.0927	-1.4564	Down	1.7853e-13	3.4181e-12	--	--	--	--	gi|297829069|ref|XM_002882371.1|	60.0	1e-06	Arabidopsis lyrata subsp. lyrata cell cycle checkpoint control protein family, mRNA	--	--	--	--	--	--	--	--	--	--	--	--	--	--	-	-	-	--
CL21111.Contig1_All	771	244	137	23.2503	10.8052	-1.1055	Down	1.9854e-13	3.7801e-12	gi|3402282|emb|CAA04449.1|	243	2e-63	proline-rich protein [Solanum tuberosum]	gi|225427924|ref|XR_077870.1|	109	4e-21	PREDICTED: Vitis vinifera misc_RNA (LOC100245206), miscRNA	sp|Q9T0K5|LRX3_ARATH	62.0	3e-10	Leucine-rich repeat extensin-like protein 3 OS=Arabidopsis thaliana GN=LRX3 PE=1 SV=1	--	--	--	--	--	K01115	7e-06	48.5	vcn:VOLCADRAFT_99471	phospholipase D [EC:3.1.4.4]	-	-	-	ko01100//Metabolic pathways;ko00564//Glycerophospholipid metabolism;ko00565//Ether lipid metabolism;ko04144//Endocytosis
CL20559.Contig1_All	771	85	21	8.0995	1.6563	-2.2899	Down	2.0216e-13	3.8474e-12	gi|351727997|ref|NP_001236412.1|	196	2e-49	uncharacterized protein LOC100306535 [Glycine max]	gi|160957889|emb|CU231904.1|	101	9e-19	Populus EST from mild drought-stressed leaves	sp|Q8LGG8|USPAL_ARATH	69.3	2e-12	Universal stress protein A-like protein OS=Arabidopsis thaliana GN=At3g01520 PE=1 SV=2	L1010	57.8	2e-08	COG0589	Universal stress protein UspA and related nucleotide-binding proteins	--	--	--	--	--	GO:0050896//response to stimulus	-	GO:0043231//intracellular membrane-bounded organelle	--
CL14381.Contig1_All	508	108	35	15.6190	4.1896	-1.8984	Down	2.1693e-13	4.1249e-12	gi|224056721|ref|XP_002298990.1|	92.4	3e-18	aquaporin, MIP family, NIP subfamily [Populus trichocarpa] >gi|222846248|gb|EEE83795.1| aquaporin, MIP family, NIP subfamily [Populus trichocarpa]	--	--	--	--	sp|Q0IWF3|NIP31_ORYSJ	88.6	2e-18	Aquaporin NIP3-1 OS=Oryza sativa subsp. japonica GN=NIP3-1 PE=2 SV=2	--	--	--	--	--	K09874	2e-14	75.9	ath:AT4G10380	aquaporin NIP	GO:0015698//inorganic anion transport;GO:0010036//response to boron	GO:0015563;GO:0005372//water transporter activity;GO:0015103//inorganic anion transmembrane transporter activity	GO:0044459//plasma membrane part;GO:0043231//intracellular membrane-bounded organelle;GO:0031224//intrinsic to membrane	--
CL23029.Contig1_All	1540	129	49	6.1541	1.9348	-1.6694	Down	2.2654e-13	4.2949e-12	gi|112819971|gb|ABI23959.1|	278	2e-73	WRKY transcription factor 2 [Gossypium hirsutum]	gi|112819970|gb|DQ864758.1|	159	9e-36	Gossypium hirsutum WRKY transcription factor 2 (WRKY) mRNA, complete cds	sp|Q9SAH7|WRK40_ARATH	221	8e-58	Probable WRKY transcription factor 40 OS=Arabidopsis thaliana GN=WRKY40 PE=1 SV=1	--	--	--	--	--	K13424	2e-18	91.3	zma:100279301	WRKY transcription factor 33	-	-	-	ko04626//Plant-pathogen interaction
CL21390.Contig1_All	1832	83	20	3.3285	0.6639	-2.3258	Down	2.3079e-13	4.3736e-12	gi|356542258|ref|XP_003539586.1|	432	1e-120	PREDICTED: uncharacterized protein LOC100804520 [Glycine max]	gi|356542257|ref|XM_003539538.1|	139	1e-29	PREDICTED: Glycine max uncharacterized protein LOC100804520 (LOC100804520), mRNA	sp|Q3ED65|MENG_ARATH	60.8	2e-09	2-phytyl-1,4-naphtoquinone methyltransferase, chloroplastic OS=Arabidopsis thaliana GN=MENG PE=1 SV=2	SPBC28F2.12	56.2	2e-07	COG0086	DNA-directed RNA polymerase, beta' subunit/160 kD subunit	K14325	3e-09	61.6	rcu:RCOM_1576190	RNA-binding protein with serine-rich domain 1	-	-	-	ko01100//Metabolic pathways;ko01110//Biosynthesis of secondary metabolites;ko00130//Ubiquinone and other terpenoid-quinone biosynthesis;ko03015//mRNA surveillance pathway;ko03013//RNA transport
CL2959.Contig1_All	1010	200	102	14.5479	6.1411	-1.2442	Down	2.5774e-13	4.8740e-12	gi|225429894|ref|XP_002283626.1|	399	1e-110	PREDICTED: similar to Os02g0137600 [Vitis vinifera]	gi|225429893|ref|XM_002283590.1|	172	4e-40	PREDICTED: Vitis vinifera similar to Os02g0137600 (LOC100264531), mRNA	--	--	--	--	BS_ylxA	179	7e-45	COG0275	Predicted S-adenosylmethionine-dependent methyltransferase involved in cell envelope biogenesis	K03438	8e-65	244	ppp:PHYPADRAFT_43703	S-adenosyl-methyltransferase [EC:2.1.1.-]	-	-	-	--
CL21595.Contig1_All	1567	254	146	11.9085	5.6657	-1.0717	Down	2.6496e-13	4.9978e-12	gi|356505991|ref|XP_003521772.1|	578	1e-164	PREDICTED: L-allo-threonine aldolase-like [Glycine max]	gi|55375994|gb|AY742299.1|	1689	0.0	Malus x domestica L-allo-threonine aldolase-like mRNA, partial sequence	--	--	--	--	TM1744	298	1e-80	COG2008	Threonine aldolase	K01620	3e-169	592	rcu:RCOM_0609060	threonine aldolase [EC:4.1.2.5]	-	-	-	ko01100//Metabolic pathways;ko01110//Biosynthesis of secondary metabolites;ko00260//Glycine, serine and threonine metabolism
CL20786.Contig1_All	1008	274	163	19.9702	9.8332	-1.0221	Down	2.8048e-13	5.2792e-12	gi|356528249|ref|XP_003532717.1|	213	3e-54	PREDICTED: uncharacterized protein LOC100810674 [Glycine max]	gi|154183870|gb|EU024827.1|	258	9e-66	Fragaria vesca subsp. americana clone fosmid 10B08, complete sequence	--	--	--	--	--	--	--	--	--	--	--	--	--	--	-	-	GO:0016020//membrane	--
CL18441.Contig1_All	902	268	158	21.8283	10.6517	-1.0351	Down	2.9028e-13	5.4545e-12	gi|302398651|gb|ADL36620.1|	389	1e-107	BZIP domain class transcription factor [Malus x domestica]	gi|302398650|gb|HM122481.1|	1516	0.0	Malus x domestica BZIP domain class transcription factor (BZIP8) mRNA, complete cds	sp|Q8W191|HYH_ARATH	154	8e-38	Transcription factor HY5-like OS=Arabidopsis thaliana GN=HYH PE=1 SV=1	--	--	--	--	--	K14432	4e-07	53.1	rcu:RCOM_1130970	ABA responsive element binding factor	GO:0006351//transcription, DNA-dependent;GO:0009411//response to UV	GO:0003677//DNA binding;GO:0001071;GO:0005515//protein binding	GO:0043231//intracellular membrane-bounded organelle	ko04075//Plant hormone signal transduction
CL28829.Contig1_All	411	79	18	14.1214	2.6632	-2.4067	Down	2.9136e-13	5.4726e-12	--	--	--	--	--	--	--	--	--	--	--	--	--	--	--	--	--	--	--	--	--	--	-	-	-	--
CL27690.Contig1_All	435	269	159	45.4313	22.2267	-1.0314	Down	3.0837e-13	5.7822e-12	gi|297612310|ref|NP_001068397.2|	56.2	1e-07	Os11g0657400 [Oryza sativa Japonica Group] >gi|255680330|dbj|BAF28760.2| Os11g0657400 [Oryza sativa Japonica Group]	gi|151559134|dbj|AP006491.2|	63.9	1e-07	Cyanidioschyzon merolae DNA, chromosome 9, complete genome, complete sequence	sp|Q9XIB6|PLRX2_ARATH	47.4	3e-06	Pollen-specific leucine-rich repeat extensin-like protein 2 OS=Arabidopsis thaliana GN=PEX2 PE=1 SV=1	--	--	--	--	--	K01115	9e-06	46.6	vcn:VOLCADRAFT_99471	phospholipase D [EC:3.1.4.4]	-	-	-	ko01100//Metabolic pathways;ko00564//Glycerophospholipid metabolism;ko00565//Ether lipid metabolism;ko04144//Endocytosis
Unigene8972_All	332	36	0	7.9663	0.0000	-12.9597	Down	3.7317e-13	6.9417e-12	gi|356538303|ref|XP_003537643.1|	52.0	3e-06	PREDICTED: uncharacterized protein LOC100805574 [Glycine max]	gi|337730163|gb|JN127769.1|	65.9	2e-08	Theobroma cacao clone TCC_BC028B14, complete sequence	sp|Q9FLQ7|FH20_ARATH	47.4	2e-06	Formin-like protein 20 OS=Arabidopsis thaliana GN=FH20 PE=2 SV=3	--	--	--	--	--	--	--	--	--	--	-	-	-	--
Unigene1086_All	616	63	10	7.5137	0.9872	-2.9281	Down	3.7891e-13	7.0456e-12	gi|334185038|ref|NP_001189794.1|	222	4e-57	uncharacterized protein [Arabidopsis thaliana] >gi|332640322|gb|AEE73843.1| uncharacterized protein [Arabidopsis thaliana]	gi|147838905|emb|AM464820.2|	113	2e-22	Vitis vinifera contig VV78X260479.4, whole genome shotgun sequence	sp|P0C897|Y3264_ARATH	222	1e-58	Putative UPF0481 protein At3g02645 OS=Arabidopsis thaliana GN=At3g02645 PE=3 SV=1	--	--	--	--	--	--	--	--	--	--	-	-	-	--
CL20295.Contig1_All	732	190	95	19.0693	7.8919	-1.2728	Down	3.9323e-13	7.3028e-12	gi|356498968|ref|XP_003518317.1|	122	4e-27	PREDICTED: uncharacterized protein At5g39865-like [Glycine max]	--	--	--	--	sp|Q9FPQ6|GP1_CHLRE	59.7	2e-09	Vegetative cell wall protein gp1 OS=Chlamydomonas reinhardtii GN=GP1 PE=2 SV=1	slr0599	51.2	2e-06	COG0515	Serine/threonine protein kinase	K01115	3e-09	59.7	vcn:VOLCADRAFT_99471	phospholipase D [EC:3.1.4.4]	-	-	-	ko01100//Metabolic pathways;ko00564//Glycerophospholipid metabolism;ko00565//Ether lipid metabolism;ko04144//Endocytosis
CL30189.Contig1_All	457	89	24	14.3076	3.1935	-2.1636	Down	3.9683e-13	7.3666e-12	gi|356540164|ref|XP_003538560.1|	228	2e-59	PREDICTED: U-box domain-containing protein 7-like [Glycine max]	gi|123710302|emb|AM487076.1|	220	8e-55	Vitis vinifera contig VV78X188132.3, whole genome shotgun sequence	sp|Q9C7G1|PUB45_ARATH	214	2e-56	U-box domain-containing protein 45 OS=Arabidopsis thaliana GN=PUB45 PE=1 SV=1	--	--	--	--	--	--	--	--	--	--	-	-	-	--
Unigene4275_All	589	65	11	8.1076	1.1357	-2.8357	Down	3.9930e-13	7.4092e-12	gi|225580061|gb|ACN94268.1|	100	1e-20	stress induced protein [Vitis vinifera]	--	--	--	--	--	--	--	--	--	--	--	--	--	--	--	--	--	--	-	-	-	--
CL22797.Contig1_All	2118	173	82	6.0008	2.3543	-1.3499	Down	4.1885e-13	7.7526e-12	gi|356564373|ref|XP_003550429.1|	899	0.0	PREDICTED: extended synaptotagmin-2-like [Glycine max]	gi|356553366|ref|XM_003544980.1|	490	1e-135	PREDICTED: Glycine max extended synaptotagmin-1-like (LOC100778906), mRNA	sp|Q93XX4|C2D61_ARATH	84.0	3e-16	C2 domain-containing protein At1g53590 OS=Arabidopsis thaliana GN=NTMC2T6.1 PE=1 SV=2	SPAPYUK71.03c	136	1e-31	COG5038	Ca2+-dependent lipid-binding protein, contains C2 domain	--	--	--	--	--	-	-	-	--
Unigene12094_All	723	4	65	0.4065	5.4669	3.7494	Up	4.2981e-13	7.9489e-12	gi|295311634|ref|YP_003587262.1|	353	1e-96	ATPase subunit 4 [Citrullus lanatus] >gi|259156762|gb|ACV96624.1| ATPase subunit 4 [Citrullus lanatus]	gi|322394252|gb|HQ874649.1|	993	0.0	Ricinus communis mitochondrion, complete genome	sp|P09003|MI25_TOBAC	291	3e-79	ATP synthase protein MI25 OS=Nicotiana tabacum PE=2 SV=1	--	--	--	--	--	--	--	--	--	--	-	-	-	--
CL3296.Contig1_All	1042	111	290	7.8261	16.9238	1.1127	Up	4.8472e-13	8.9088e-12	gi|225457654|ref|XP_002275693.1|	395	1e-109	PREDICTED: similar to cinnamoyl-CoA reductase family [Vitis vinifera]	gi|330250293|gb|CP002685.1|	83.8	3e-13	Arabidopsis thaliana chromosome 2, complete sequence	sp|Q9XES5|DFRA_MALDO	191	7e-49	Bifunctional dihydroflavonol 4-reductase/flavanone 4-reductase OS=Malus domestica GN=DFR PE=1 SV=1	mll1975	128	2e-29	COG0451	Nucleoside-diphosphate-sugar epimerases	K09753	6e-67	251	pop:POPTR_814849	cinnamoyl-CoA reductase [EC:1.2.1.44]	-	-	-	ko01100//Metabolic pathways;ko01110//Biosynthesis of secondary metabolites;ko00940//Phenylpropanoid biosynthesis
CL21154.Contig1_All	707	251	145	26.0823	12.4714	-1.0644	Down	4.9180e-13	9.0352e-12	gi|356563934|ref|XP_003550212.1|	306	2e-82	PREDICTED: uncharacterized protein LOC100790690 [Glycine max]	gi|147857257|emb|AM467794.2|	208	5e-51	Vitis vinifera contig VV79X002080.3, whole genome shotgun sequence	--	--	--	--	slr0642	130	2e-30	COG0477	Permeases of the major facilitator superfamily	--	--	--	--	--	GO:0051234//establishment of localization	-	GO:0044464//cell part	--
CL11766.Contig1_All	644	100	31	11.4079	2.9271	-1.9625	Down	5.2232e-13	9.5684e-12	gi|353558725|sp|B9SQR9.1|GATB_RICCO	292	3e-78	RecName: Full=Glutamyl-tRNA(Gln) amidotransferase subunit B, chloroplastic/mitochondrial; Short=Glu-AdT subunit B; Flags: Precursor	gi|147773879|emb|AM442315.2|	163	2e-37	Vitis vinifera contig VV78X048220.1, whole genome shotgun sequence	sp|B9SQR9|GATB_RICCO	292	1e-79	Glutamyl-tRNA(Gln) amidotransferase subunit B, chloroplastic/mitochondrial OS=Ricinus communis GN=GATB PE=3 SV=1	sll1435	155	7e-38	COG0064	Asp-tRNAAsn/Glu-tRNAGln amidotransferase B subunit (PET112 homolog)	K02434	2e-79	292	vvi:100242665	aspartyl-tRNA(Asn)/glutamyl-tRNA (Gln) amidotransferase subunit B [EC:6.3.5.6 6.3.5.7]	GO:0006418//tRNA aminoacylation for protein translation	GO:0016884//carbon-nitrogen ligase activity, with glutamine as amido-N-donor	GO:0009532//plastid stroma	ko01100//Metabolic pathways;ko00970//Aminoacyl-tRNA biosynthesis
CL2676.Contig1_All	917	155	69	12.4181	4.5756	-1.4404	Down	5.5948e-13	1.0228e-11	gi|356524370|ref|XP_003530802.1|	327	2e-88	PREDICTED: poly(A)-specific ribonuclease PARN-like [Glycine max]	gi|147799282|emb|AM462963.2|	119	5e-24	Vitis vinifera contig VV78X125378.11, whole genome shotgun sequence	sp|Q9LG26|PARN_ARATH	277	5e-75	Poly(A)-specific ribonuclease PARN OS=Arabidopsis thaliana GN=PARN PE=1 SV=2	--	--	--	--	--	K01148	6e-98	354	vvi:100258377	poly(A)-specific ribonuclease [EC:3.1.13.4]	-	-	-	ko03018//RNA degradation
CL6399.Contig1_All	480	76	17	11.6323	2.1537	-2.4332	Down	5.8431e-13	1.0656e-11	gi|15224418|ref|NP_181334.1|	289	1e-77	O-fucosyltransferase-like protein [Arabidopsis thaliana] >gi|330254380|gb|AEC09474.1| O-fucosyltransferase-like protein [Arabidopsis thaliana]	gi|356494913|ref|XM_003516278.1|	184	5e-44	PREDICTED: Glycine max DUF246 domain-containing protein At1g04910-like (LOC100798057), mRNA	sp|Q8W486|Y1491_ARATH	117	2e-27	DUF246 domain-containing protein At1g04910 OS=Arabidopsis thaliana GN=At1g04910 PE=1 SV=1	--	--	--	--	--	--	--	--	--	--	-	-	GO:0009536//plastid	--
CL1620.Contig1_All	2226	268	160	8.8451	4.3708	-1.0170	Down	6.3450e-13	1.1528e-11	gi|356530199|ref|XP_003533671.1|	960	0.0	PREDICTED: regulatory-associated protein of TOR 1-like [Glycine max]	gi|225439611|ref|XR_077502.1|	704	0.0	PREDICTED: Vitis vinifera misc_RNA (LOC100261889), miscRNA	sp|Q93YQ1|RTOR1_ARATH	870	0.0	Regulatory-associated protein of TOR 1 OS=Arabidopsis thaliana GN=RAPTOR1 PE=1 SV=1	all0284_3	61.2	7e-09	COG2319	FOG: WD40 repeat	K07204	0.0	976	rcu:RCOM_0665170	regulatory associated protein of mTOR	-	-	-	--
CL5658.Contig1_All	990	249	144	18.4781	8.8449	-1.0629	Down	6.4785e-13	1.1761e-11	gi|356570740|ref|XP_003553543.1|	227	2e-58	PREDICTED: uncharacterized protein LOC100786645 [Glycine max]	gi|123697654|emb|AM454172.1|	71.9	1e-09	Vitis vinifera, whole genome shotgun sequence, contig VV78X099447.7, clone ENTAV 115	--	--	--	--	--	--	--	--	--	--	--	--	--	--	-	-	-	--
CL1255.Contig2_All	3615	118	43	2.3981	0.7233	-1.7292	Down	6.4917e-13	1.1781e-11	gi|225435610|ref|XP_002283298.1|	880	0.0	PREDICTED: similar to Callose synthase 3 [Vitis vinifera]	gi|261876242|emb|FN395075.1|	1511	0.0	Malus domestica partial mRNA for 1,3-beta-glucan synthase (cals5 gene), cultivar Florina	sp|Q9LXT9|CALS3_ARATH	878	0.0	Callose synthase 3 OS=Arabidopsis thaliana GN=CALS3 PE=2 SV=3	--	--	--	--	--	K11000	0.0	882	pop:POPTR_817697	callose synthase [EC:2.4.1.-]	GO:0006074	GO:0035251//UDP-glucosyltransferase activity	GO:0043234//protein complex;GO:0044464//cell part	--
CL9555.Contig1_All	368	118	43	23.5573	7.1054	-1.7292	Down	6.4917e-13	1.1776e-11	gi|15241692|ref|NP_201013.1|	55.8	2e-07	protein IQ-domain 23 [Arabidopsis thaliana] >gi|15215590|gb|AAK91340.1| AT5g62070/mtg10_90 [Arabidopsis thaliana] >gi|23505993|gb|AAN28856.1| At5g62070/mtg10_90 [Arabidopsis thaliana] >gi|332010175|gb|AED97558.1| protein IQ-domain 23 [Arabidopsis thaliana]	--	--	--	--	--	--	--	--	--	--	--	--	--	--	--	--	--	--	-	-	-	--
Unigene4771_All	399	60	9	11.0477	1.3716	-3.0098	Down	6.6953e-13	1.2130e-11	--	--	--	--	--	--	--	--	--	--	--	--	--	--	--	--	--	--	--	--	--	--	-	-	-	--
Unigene10401_All	1965	70	214	2.6171	6.6225	1.3394	Up	7.2488e-13	1.3091e-11	gi|356538686|ref|XP_003537832.1|	783	0.0	PREDICTED: E3 ubiquitin-protein ligase synoviolin-like [Glycine max]	gi|356538685|ref|XM_003537784.1|	577	1e-161	PREDICTED: Glycine max E3 ubiquitin-protein ligase synoviolin-like (LOC100816441), mRNA	sp|Q8VYC8|RIN2_ARATH	117	2e-26	E3 ubiquitin protein ligase RIN2 OS=Arabidopsis thaliana GN=RIN2 PE=1 SV=1	SPBC17D11.02c	187	4e-47	COG5243	HRD ubiquitin ligase complex, ER membrane component	K10601	0.0	801	rcu:RCOM_1324630	E3 ubiquitin-protein ligase synoviolin [EC:6.3.2.19]	-	GO:0046914//transition metal ion binding	-	ko04120//Ubiquitin mediated proteolysis;ko04141//Protein processing in endoplasmic reticulum
Unigene2402_All	248	70	14	20.7366	3.4328	-2.5947	Down	7.2917e-13	1.3157e-11	--	--	--	--	--	--	--	--	--	--	--	--	--	--	--	--	--	--	--	--	--	--	-	-	-	--
CL23568.Contig1_All	1307	211	113	11.8604	5.2574	-1.1737	Down	7.3564e-13	1.3269e-11	gi|356540042|ref|XP_003538500.1|	646	0.0	PREDICTED: uroporphyrinogen decarboxylase, chloroplastic-like [Glycine max]	gi|225448634|ref|XM_002274349.1|	712	0.0	PREDICTED: Vitis vinifera similar to Uroporphyrinogen decarboxylase, chloroplastic (LOC100257034), mRNA	sp|Q42967|DCUP_TOBAC	631	0.0	Uroporphyrinogen decarboxylase, chloroplastic OS=Nicotiana tabacum GN=DCUP PE=1 SV=1	slr0536	443	4e-124	COG0407	Uroporphyrinogen-III decarboxylase	K01599	0.0	663	rcu:RCOM_0689410	uroporphyrinogen decarboxylase [EC:4.1.1.37]	-	-	-	ko01100//Metabolic pathways;ko01110//Biosynthesis of secondary metabolites;ko00860//Porphyrin and chlorophyll metabolism
CL5501.Contig1_All	811	211	113	19.1141	8.4728	-1.1737	Down	7.3564e-13	1.3263e-11	gi|356508134|ref|XP_003522815.1|	249	4e-65	PREDICTED: uncharacterized protein LOC100782955 [Glycine max]	gi|356515821|ref|XM_003526549.1|	192	3e-46	PREDICTED: Glycine max uncharacterized protein LOC100805807, transcript variant 1 (LOC100805807), mRNA	--	--	--	--	--	--	--	--	--	K07213	3e-11	66.6	vvi:100247137	copper chaperone	GO:0006812//cation transport	GO:0043169//cation binding	-	--
CL28003.Contig1_All	479	169	80	25.9205	10.1560	-1.3518	Down	7.3640e-13	1.3272e-11	--	--	--	--	--	--	--	--	--	--	--	--	--	--	--	--	--	--	--	--	--	--	-	-	-	--
Unigene390_All	304	86	23	20.7834	4.6007	-2.1755	Down	8.2279e-13	1.4757e-11	--	--	--	--	--	--	--	--	--	--	--	--	--	--	--	--	--	--	--	--	--	--	-	-	-	--
CL20487.Contig1_All	715	254	149	26.0988	12.6721	-1.0423	Down	8.9214e-13	1.5962e-11	gi|283136132|gb|ADB11385.1|	271	9e-72	TCHQD class glutathione transferase TCHOD1 [Populus trichocarpa]	gi|147795890|emb|AM449015.2|	157	2e-35	Vitis vinifera contig VV78X033633.8, whole genome shotgun sequence	sp|O80662|TCHQD_ARATH	245	2e-65	Glutathione S-transferase TCHQD OS=Arabidopsis thaliana GN=TCHQD PE=2 SV=1	--	--	--	--	--	K00799	6e-12	68.6	vvi:100260869	glutathione S-transferase [EC:2.5.1.18]	-	GO:0003824//catalytic activity	-	ko00480//Glutathione metabolism
CL20325.Contig1_All	681	203	107	21.8999	9.5544	-1.1967	Down	9.0028e-13	1.6075e-11	gi|224071947|ref|XP_002303599.1|	349	2e-95	tir-nbs resistance protein [Populus trichocarpa] >gi|222841031|gb|EEE78578.1| tir-nbs resistance protein [Populus trichocarpa]	gi|147774688|emb|AM452053.2|	315	3e-83	Vitis vinifera contig VV78X242738.14, whole genome shotgun sequence	--	--	--	--	--	--	--	--	--	--	--	--	--	--	GO:0006952//defense response;GO:0012501//programmed cell death	GO:0004872//receptor activity;GO:0016462//pyrophosphatase activity;GO:0032559//adenyl ribonucleotide binding	GO:0043231//intracellular membrane-bounded organelle;GO:0031224//intrinsic to membrane	--
CL17840.Contig1_All	284	26	123	6.7259	26.3363	1.9693	Up	9.4803e-13	1.6887e-11	--	--	--	--	--	--	--	--	--	--	--	--	--	--	--	--	--	--	--	--	--	--	-	-	-	--
CL15042.Contig1_All	548	84	22	11.2614	2.4412	-2.2057	Down	9.6883e-13	1.7237e-11	gi|187372994|gb|ACD03231.1|	295	3e-79	xyloglucan endotransglucosylase/hydrolase 7 [Malus x domestica]	gi|187372993|gb|EU494966.1|	967	0.0	Malus x domestica xyloglucan endotransglucosylase/hydrolase 7 mRNA, complete cds	sp|Q8LG58|XTH16_ARATH	202	1e-52	Probable xyloglucan endotransglucosylase/hydrolase protein 16 OS=Arabidopsis thaliana GN=XTH16 PE=2 SV=2	--	--	--	--	--	K08235	4e-57	218	pop:POPTR_711461	xyloglucan:xyloglucosyl transferase [EC:2.4.1.207]	GO:0044042//glucan metabolic process	GO:0016798//hydrolase activity, acting on glycosyl bonds;GO:0016758//transferase activity, transferring hexosyl groups	GO:0005576//extracellular region;GO:0030312//external encapsulating structure	ko04075//Plant hormone signal transduction
CL8988.Contig1_All	312	84	22	19.7796	4.2878	-2.2057	Down	9.6883e-13	1.7230e-11	--	--	--	--	gi|357528261|gb|JN187081.1|	61.9	3e-07	Malus x domestica granule-bound starch synthase GBSS2 gene, complete cds	--	--	--	--	--	--	--	--	--	--	--	--	--	--	-	-	-	--
CL3028.Contig2_All	888	57	188	4.7158	12.8740	1.4489	Up	9.9288e-13	1.7637e-11	gi|356502854|ref|XP_003520230.1|	302	4e-81	PREDICTED: glutathione S-transferase-like [Glycine max]	gi|283135881|gb|GQ377243.1|	129	5e-27	Populus trichocarpa phi class glutathione transferase GSTF4 mRNA, complete cds	sp|P46423|GSTF_HYOMU	294	4e-80	Glutathione S-transferase OS=Hyoscyamus muticus PE=1 SV=1	mll0034	89.7	6e-18	COG0625	Glutathione S-transferase	K00799	1e-81	300	vvi:100243577	glutathione S-transferase [EC:2.5.1.18]	-	-	-	ko00480//Glutathione metabolism
CL4206.Contig1_All	674	156	71	17.0042	6.4057	-1.4085	Down	1.1514e-12	2.0299e-11	gi|356568329|ref|XP_003552364.1|	286	2e-76	PREDICTED: ribosomal RNA small subunit methyltransferase A-like [Glycine max]	gi|225318699|dbj|AK323658.1|	165	7e-38	Solanum lycopersicum cDNA, clone: LEFL1061DG08, HTC in leaf	--	--	--	--	alr3229	96.7	3e-20	COG0030	Dimethyladenosine transferase (rRNA methylation)	K14191	5e-13	72.0	zma:100284053	18S rRNA (adenine1779-N6/adenine1780-N6)-dimethyltransferase [EC:2.1.1.183]	-	-	-	--
Unigene1998_All	324	50	5	11.3375	0.9384	-3.5948	Down	1.1570e-12	2.0390e-11	gi|209968797|gb|ACJ02772.1|	98.6	2e-20	indole-3-glycerol phosphate lyase IGL1 [Lamium galeobdolon]	gi|209968790|gb|EU747712.1|	61.9	3e-07	Consolida orientalis indole-3-glycerol phosphate lyase BX1 mRNA, complete cds	sp|P42390|TRPA_MAIZE	70.1	3e-13	Indole-3-glycerol phosphate lyase, chloroplastic OS=Zea mays GN=BX1 PE=1 SV=2	alr4811	60.1	1e-09	COG0159	Tryptophan synthase alpha chain	K01695	8e-21	95.9	ath:AT3G54640	tryptophan synthase alpha chain [EC:4.2.1.20]	GO:0052482;GO:0006568//tryptophan metabolic process	GO:0046872//metal ion binding;GO:0016836//hydro-lyase activity	GO:0009532//plastid stroma;GO:0042579//microbody;GO:0009534//chloroplast thylakoid	ko01100//Metabolic pathways;ko01110//Biosynthesis of secondary metabolites;ko00260//Glycine, serine and threonine metabolism;ko00400//Phenylalanine, tyrosine and tryptophan biosynthesis
CL29082.Contig1_All	413	124	48	22.0579	7.0674	-1.6420	Down	1.2201e-12	2.1417e-11	--	--	--	--	--	--	--	--	--	--	--	--	--	--	--	--	--	--	--	--	--	--	-	-	-	--
Unigene12687_All	584	7	73	0.8806	7.6011	3.1096	Up	1.2703e-12	2.2246e-11	gi|316996008|dbj|BAD83458.2|	392	1e-108	cytochrome c maturation protein CcmFN [Nicotiana tabacum]	gi|322394252|gb|HQ874649.1|	1013	0.0	Ricinus communis mitochondrion, complete genome	sp|Q04648|CCBS_OENBE	361	1e-100	Probable cytochrome c biosynthesis protein OS=Oenothera berteriana PE=2 SV=3	--	--	--	--	--	--	--	--	--	--	GO:0043623//cellular protein complex assembly;GO:0051181//cofactor transport	GO:0051184	GO:0043231//intracellular membrane-bounded organelle;GO:0031410//cytoplasmic vesicle	--
CL1041.Contig3_All	747	229	129	22.5220	10.5012	-1.1008	Down	1.2919e-12	2.2615e-11	gi|356504783|ref|XP_003521174.1|	164	1e-39	PREDICTED: cytoplasmic tRNA 2-thiolation protein 2-like [Glycine max]	gi|340746104|gb|AC239720.2|	69.9	3e-09	Medicago truncatula strain A17 clone mtrs-159h11, complete sequence	sp|O65628|CTU2_ARATH	151	3e-37	Cytoplasmic tRNA 2-thiolation protein 2 OS=Arabidopsis thaliana GN=CTU2 PE=2 SV=3	--	--	--	--	--	K14169	3e-40	162	vvi:100252179	cytoplasmic tRNA 2-thiolation protein 2	-	-	-	ko04122//Sulfur relay system
CL27162.Contig1_All	1237	197	103	11.7001	5.0633	-1.2084	Down	1.3115e-12	2.2940e-11	gi|356560412|ref|XP_003548486.1|	712	0.0	PREDICTED: transcription-repair-coupling factor-like [Glycine max]	gi|356560411|ref|XM_003548438.1|	603	1e-169	PREDICTED: Glycine max transcription-repair-coupling factor-like (LOC100791900), mRNA	sp|Q0DM51|RH3_ORYSJ	57.0	2e-08	DEAD-box ATP-dependent RNA helicase 3, chloroplastic OS=Oryza sativa subsp. japonica GN=Os03g0827700 PE=2 SV=2	all5215	355	1e-97	COG1197	Transcription-repair coupling factor (superfamily II helicase)	K03655	1e-35	148	rcu:RCOM_0843050	ATP-dependent DNA helicase RecG [EC:3.6.4.12]	GO:0006259//DNA metabolic process;GO:0006351//transcription, DNA-dependent	GO:0042623//ATPase activity, coupled;GO:0001071;GO:0003677//DNA binding;GO:0032559//adenyl ribonucleotide binding	GO:0009536//plastid	ko03440//Homologous recombination
CL6125.Contig1_All	948	254	150	19.6842	9.6217	-1.0327	Down	1.3259e-12	2.3165e-11	--	--	--	--	--	--	--	--	--	--	--	--	--	--	--	--	--	--	--	--	--	--	-	-	-	--
CL24808.Contig1_All	306	255	151	61.2225	30.0071	-1.0288	Down	1.4080e-12	2.4569e-11	gi|49615353|gb|AAT66935.1|	68.9	2e-11	superoxide dismutase [Malus xiaojinensis]	gi|49615352|gb|AY646367.1|	327	3e-87	Malus xiaojinensis superoxide dismutase (Sod1) mRNA, complete cds	sp|P23345|SODC4_MAIZE	62.8	4e-11	Superoxide dismutase [Cu-Zn] 4A OS=Zea mays GN=SODCC.3 PE=2 SV=2	--	--	--	--	--	K04565	8e-11	62.8	zma:542722	Cu/Zn superoxide dismutase [EC:1.15.1.1]	-	-	-	ko04146//Peroxisome
CL23109.Contig1_All	1212	146	64	8.8500	3.2110	-1.4627	Down	1.4595e-12	2.5408e-11	gi|18409540|ref|NP_564988.1|	211	2e-53	uncharacterized protein [Arabidopsis thaliana] >gi|3176675|gb|AAC18798.1| F17O7.4 [Arabidopsis thaliana] >gi|15010576|gb|AAK73947.1| At1g70420/F17O7_4 [Arabidopsis thaliana] >gi|21700801|gb|AAM70524.1| At1g70420/F17O7_4 [Arabidopsis thaliana] >gi|332196939|gb|AEE35060.1| uncharacterized protein [Arabidopsis thaliana]	gi|356502254|ref|XM_003519887.1|	63.9	3e-07	PREDICTED: Glycine max uncharacterized protein LOC100776669 (LOC100776669), mRNA	--	--	--	--	--	--	--	--	--	--	--	--	--	--	-	-	-	--
CL5647.Contig1_All	456	171	83	27.5501	11.0683	-1.3156	Down	1.6066e-12	2.7838e-11	--	--	--	--	--	--	--	--	--	--	--	--	--	--	--	--	--	--	--	--	--	--	-	-	-	--
CL6431.Contig1_All	1547	221	123	10.4953	4.8348	-1.1182	Down	1.6719e-12	2.8903e-11	gi|356555873|ref|XP_003546254.1|	672	0.0	PREDICTED: D-glycerate 3-kinase, chloroplastic-like [Glycine max]	gi|357455046|ref|XM_003597756.1|	377	1e-101	Medicago truncatula D-glycerate 3-kinase (MTR_2g102510) mRNA, complete cds	sp|Q944I4|GLYK_ARATH	592	1e-169	D-glycerate 3-kinase, chloroplastic OS=Arabidopsis thaliana GN=GLYK PE=1 SV=2	SPAC630.09c	159	2e-38	COG4240	Predicted kinase	--	--	--	--	--	-	-	-	--
CL24671.Contig1_All	393	113	41	21.1241	6.3439	-1.7354	Down	1.7510e-12	3.0187e-11	gi|356560491|ref|XP_003548525.1|	122	1e-27	PREDICTED: uncharacterized RNA methyltransferase pc1998-like [Glycine max]	gi|356560490|ref|XM_003548477.1|	153	1e-34	PREDICTED: Glycine max uncharacterized protein LOC100816889 (LOC100816889), mRNA	--	--	--	--	--	--	--	--	--	K00599	2e-28	121	ath:AT3G27180	[EC:2.1.1.-]	-	-	-	ko00350//Tyrosine metabolism;ko00340//Histidine metabolism
CL18900.Contig1_All	987	181	91	13.4727	5.6065	-1.2649	Down	1.8057e-12	3.1095e-11	gi|192910796|gb|ACF06506.1|	177	2e-43	RNA polymerase [Elaeis guineensis]	gi|357480468|ref|XM_003610472.1|	75.8	7e-11	Medicago truncatula DNA-directed RNA polymerases I, II, and III subunit RPABC3 (MTR_4g133090) mRNA, complete cds	--	--	--	--	--	--	--	--	--	K03016	2e-39	160	vvi:100254322	DNA-directed RNA polymerases I, II, and III subunit RPABC3	-	-	-	ko01100//Metabolic pathways;ko00230//Purine metabolism;ko00240//Pyrimidine metabolism;ko03020//RNA polymerase
Unigene8426_All	367	74	17	14.8135	2.8168	-2.3948	Down	1.9179e-12	3.2989e-11	--	--	--	--	--	--	--	--	--	--	--	--	--	--	--	--	--	--	--	--	--	--	-	-	-	--
CL53.Contig1_All	430	81	21	13.8391	2.9697	-2.2204	Down	2.0009e-12	3.4364e-11	--	--	--	--	gi|339431357|gb|HQ445899.1|	81.8	5e-13	Malus x domestica cultivar Evereste fire blight resistance locus LG12, complete sequence	--	--	--	--	--	--	--	--	--	--	--	--	--	--	-	-	-	--
CL27909.Contig1_All	566	182	92	23.6237	9.8841	-1.2571	Down	2.0100e-12	3.4466e-11	gi|356555845|ref|XP_003546240.1|	84.0	1e-15	PREDICTED: uncharacterized protein LOC100799098 [Glycine max]	gi|224126082|ref|XM_002319715.1|	63.9	1e-07	Populus trichocarpa predicted protein, mRNA	--	--	--	--	--	--	--	--	--	--	--	--	--	--	GO:0044267//cellular protein metabolic process	GO:0005515//protein binding	GO:0043234//protein complex	--
CL8542.Contig1_All	378	248	146	48.2006	23.4871	-1.0372	Down	2.0295e-12	3.4747e-11	gi|356555624|ref|XP_003546130.1|	69.3	2e-11	PREDICTED: RING finger protein 157-like [Glycine max]	gi|123678284|emb|AM462305.1|	63.9	1e-07	Vitis vinifera, whole genome shotgun sequence, contig VV78X067245.5, clone ENTAV 115	sp|Q84ZL0|FH5_ORYSJ	62.8	5e-11	Formin-like protein 5 OS=Oryza sativa subsp. japonica GN=FH5 PE=2 SV=2	CC3494_1	57.0	8e-09	COG3637	Opacity protein and related surface antigens	K15174	6e-09	56.6	sbi:SORBI_07g003820	RNA polymerase II-associated factor 1	-	GO:0005488//binding	-	ko01100//Metabolic pathways;ko00564//Glycerophospholipid metabolism;ko00565//Ether lipid metabolism;ko04144//Endocytosis
Unigene7859_All	509	248	146	35.7953	17.4423	-1.0372	Down	2.0295e-12	3.4734e-11	gi|14326549|gb|AAK60319.1|AF385728_1	86.7	1e-16	AT3g47831/T23J7 [Arabidopsis thaliana] >gi|18700230|gb|AAL77725.1| AT3g47831/T23J7 [Arabidopsis thaliana]	gi|165905715|gb|AC216684.1|	73.8	1e-10	Populus trichocarpa clone POP030-A02, complete sequence	--	--	--	--	--	--	--	--	--	--	--	--	--	--	-	-	GO:0031410//cytoplasmic vesicle	--
Unigene6473_All	478	102	34	15.6771	4.3253	-1.8578	Down	2.1383e-12	3.6554e-11	gi|18403267|ref|NP_564580.1|	203	9e-52	Ankyrin repeat family protein [Arabidopsis thaliana] >gi|75248476|sp|Q8VY88.1|LTD_ARATH RecName: Full=Protein LHCP TRANSLOCATION DEFECT; AltName: Full=Protein GRANA-DEFICIENT CHLOROPLAST 1; Flags: Precursor >gi|332194478|gb|AEE32599.1| Ankyrin repeat family protein [Arabidopsis thaliana]	gi|349713872|emb|FQ379964.1|	192	2e-46	Vitis vinifera clone SS0ADG1YM24	sp|Q8VY88|LTD_ARATH	203	4e-53	Protein LHCP TRANSLOCATION DEFECT OS=Arabidopsis thaliana GN=LTD PE=1 SV=1	--	--	--	--	--	--	--	--	--	--	-	-	GO:0009532//plastid stroma	--
CL7039.Contig1_All	1382	203	109	10.7915	4.7961	-1.1700	Down	2.2670e-12	3.8635e-11	gi|357511647|ref|XP_003626112.1|	563	1e-159	Transmembrane protein 184A [Medicago truncatula] >gi|355501127|gb|AES82330.1| Transmembrane protein 184A [Medicago truncatula]	gi|357511646|ref|XM_003626064.1|	331	1e-87	Medicago truncatula Transmembrane protein 184A (MTR_7g111160) mRNA, complete cds	--	--	--	--	--	--	--	--	--	--	--	--	--	--	-	-	-	--
CL11765.Contig1_All	244	193	101	58.1112	25.1709	-1.2071	Down	2.3072e-12	3.9276e-11	--	--	--	--	gi|147767758|emb|AM441122.2|	58.0	4e-06	Vitis vinifera contig VV78X168536.7, whole genome shotgun sequence	--	--	--	--	--	--	--	--	--	--	--	--	--	--	-	-	-	--
CL20204.Contig1_All	763	135	57	12.9987	4.5427	-1.5167	Down	2.6880e-12	4.5514e-11	gi|356558451|ref|XP_003547520.1|	181	1e-44	PREDICTED: uncharacterized protein LOC100799625 [Glycine max]	gi|123651419|emb|AM440149.1|	111	1e-21	Vitis vinifera contig VV78X099022.12, whole genome shotgun sequence	sp|Q9T076|ENL2_ARATH	52.8	2e-07	Early nodulin-like protein 2 OS=Arabidopsis thaliana GN=At4g27520 PE=1 SV=1	YGL028c	56.2	6e-08	COG5309	Exo-beta-1,3-glucanase	K14325	2e-07	53.9	osa:4325394	RNA-binding protein with serine-rich domain 1	-	-	GO:0043231//intracellular membrane-bounded organelle	ko01100//Metabolic pathways;ko00230//Purine metabolism;ko00240//Pyrimidine metabolism;ko03020//RNA polymerase;ko03015//mRNA surveillance pathway;ko03013//RNA transport
CL12479.Contig1_All	775	17	99	1.6115	7.7679	2.2691	Up	2.7322e-12	4.6244e-11	gi|302398883|gb|ADL36736.1|	424	1e-117	HSF domain class transcription factor [Malus x domestica]	gi|302398882|gb|HM122597.1|	1388	0.0	Malus x domestica HSF domain class transcription factor (HSF1) mRNA, complete cds	sp|O22230|HSFB3_ARATH	226	1e-59	Heat stress transcription factor B-3 OS=Arabidopsis thaliana GN=HSFB3 PE=2 SV=1	YGL073w	93.2	4e-19	COG5169	Heat shock transcription factor	--	--	--	--	--	GO:0006351//transcription, DNA-dependent;GO:0010038//response to metal ion	GO:0003677//DNA binding;GO:0001071	GO:0043231//intracellular membrane-bounded organelle	--
CL21185.Contig1_All	812	234	135	21.1715	10.1099	-1.0664	Down	2.7788e-12	4.6980e-11	gi|356521608|ref|XP_003529446.1|	122	5e-27	PREDICTED: B3 domain-containing protein Os06g0112300-like [Glycine max]	gi|147774871|emb|AM427628.2|	77.8	1e-11	Vitis vinifera contig VV78X114147.12, whole genome shotgun sequence	sp|Q7XLP4|Y4869_ORYSJ	107	6e-24	B3 domain-containing protein Os04g0386900 OS=Oryza sativa subsp. japonica GN=Os04g0386900 PE=2 SV=3	--	--	--	--	--	--	--	--	--	--	-	-	-	--
Unigene3962_All	954	115	43	8.8561	2.7409	-1.6920	Down	2.7806e-12	4.6993e-11	gi|356576549|ref|XP_003556393.1|	162	7e-39	PREDICTED: uncharacterized protein LOC100812916 isoform 1 [Glycine max]	gi|123638973|emb|AM439683.1|	73.8	3e-10	Vitis vinifera, whole genome shotgun sequence, contig VV78X191809.6, clone ENTAV 115	--	--	--	--	--	--	--	--	--	--	--	--	--	--	GO:0009926//auxin polar transport;GO:0050832//defense response to fungus;GO:0048528//post-embryonic root development	GO:0005488//binding	GO:0019897//extrinsic to plasma membrane	--
Unigene8196_All	1328	136	58	7.5237	2.6558	-1.5023	Down	3.1876e-12	5.3586e-11	gi|82568695|dbj|BAE48661.1|	657	0.0	Pm27 [Prunus mume]	gi|82568694|dbj|AB218781.1|	1082	0.0	Prunus mume Pm27 mRNA, complete cds	--	--	--	--	--	--	--	--	--	--	--	--	--	--	-	-	-	--
CL8005.Contig1_All	718	230	132	23.5340	11.1794	-1.0739	Down	3.2019e-12	5.3807e-11	gi|87116463|dbj|BAE79384.1|	53.9	2e-06	unnamed protein product [Ipomoea batatas]	--	--	--	--	--	--	--	--	--	--	--	--	--	--	--	--	--	--	-	-	-	--
CL8410.Contig1_All	513	98	32	14.0346	3.7932	-1.8875	Down	3.3903e-12	5.6822e-11	gi|356536254|ref|XP_003536654.1|	181	3e-45	PREDICTED: MATE efflux family protein 7-like [Glycine max]	gi|356536251|ref|XM_003536605.1|	69.9	2e-09	PREDICTED: Glycine max MATE efflux family protein 5-like (LOC100799518), mRNA	sp|Q8RWF5|MATE9_ARATH	143	4e-35	MATE efflux family protein 9 OS=Arabidopsis thaliana GN=DTXL5 PE=2 SV=1	SPCC4B3.13	86.3	3e-17	COG0534	Na+-driven multidrug efflux pump	--	--	--	--	--	GO:0015893//drug transport	GO:0015291//secondary active transmembrane transporter activity	GO:0044464//cell part	--
CL2718.Contig1_All	845	78	224	6.7816	16.1198	1.2491	Up	3.4683e-12	5.7976e-11	gi|112030956|gb|ABH88068.1|	520	1e-146	photosystem II protein D1 [Phaseolus vulgaris]	gi|345433540|dbj|AP012207.1|	1673	0.0	Pyrus pyrifolia chloroplast DNA, complete sequence, cultivar: Hosui	sp|P69556|PSBA_TOBAC	511	2e-145	Photosystem Q(B) protein OS=Nicotiana tabacum GN=psbA PE=3 SV=2	--	--	--	--	--	K02703	3e-145	511	pop:Poptr_cp001	photosystem II P680 reaction center D1 protein	-	-	-	ko00195//Photosynthesis;ko01100//Metabolic pathways
CL18254.Contig1_All	234	203	110	63.7342	28.5854	-1.1568	Down	3.5656e-12	5.9469e-11	gi|292668995|gb|ADE41152.1|	99.0	2e-20	AP2 domain class transcription factor [Malus x domestica]	gi|292668994|gb|GU732483.1|	363	5e-98	Malus x domestica AP2 domain class transcription factor (AP2D60) mRNA, complete cds	--	--	--	--	--	--	--	--	--	--	--	--	--	--	GO:0010468//regulation of gene expression;GO:0006351//transcription, DNA-dependent	GO:0003676//nucleic acid binding;GO:0001071	GO:0043231//intracellular membrane-bounded organelle	--
CL9467.Contig1_All	327	169	83	37.9692	15.4347	-1.2987	Down	3.5837e-12	5.9726e-11	--	--	--	--	--	--	--	--	--	--	--	--	--	--	--	--	--	--	--	--	--	--	-	-	-	--
Unigene15024_All	1093	77	222	5.1756	12.3510	1.2548	Up	3.6411e-12	6.0660e-11	gi|125991251|sp|A0ZZ78.1|YCF2_GOSBA	40.4	4e-07	RecName: Full=Protein ycf2	gi|345433540|dbj|AP012207.1|	105	9e-20	Pyrus pyrifolia chloroplast DNA, complete sequence, cultivar: Hosui	sp|Q2L949|YCF2_GOSHI	40.4	1e-08	Protein ycf2 OS=Gossypium hirsutum GN=ycf2-A PE=3 SV=1	--	--	--	--	--	--	--	--	--	--	-	-	-	--
Unigene2710_All	253	53	7	15.3903	1.6825	-3.1933	Down	3.7777e-12	6.2819e-11	--	--	--	--	--	--	--	--	--	--	--	--	--	--	--	--	--	--	--	--	--	--	-	-	-	--
CL23431.Contig1_All	1168	239	140	15.0331	7.2888	-1.0444	Down	3.8372e-12	6.3737e-11	gi|297740394|emb|CBI30576.3|	249	5e-65	unnamed protein product [Vitis vinifera]	gi|147859239|emb|AM483089.2|	65.9	8e-08	Vitis vinifera contig VV78X077123.8, whole genome shotgun sequence	--	--	--	--	--	--	--	--	--	--	--	--	--	--	-	-	-	--
CL9247.Contig1_All	301	71	16	17.3294	3.2324	-2.4225	Down	3.8586e-12	6.4068e-11	--	--	--	--	--	--	--	--	--	--	--	--	--	--	--	--	--	--	--	--	--	--	-	-	-	--
CL5659.Contig1_All	661	170	84	18.8947	7.7276	-1.2899	Down	4.0203e-12	6.6678e-11	gi|261876241|emb|CAZ15554.1|	210	2e-53	1,3-beta-glucan synthase [Malus x domestica]	gi|261876240|emb|FN395074.1|	1090	0.0	Malus domestica partial mRNA for 1,3-beta-glucan synthase (cals4 gene), cultivar Florina	sp|Q9ZT82|CALSC_ARATH	165	2e-41	Callose synthase 12 OS=Arabidopsis thaliana GN=CALS12 PE=1 SV=1	--	--	--	--	--	K11000	4e-43	171	rcu:RCOM_1174510	callose synthase [EC:2.4.1.-]	GO:0051707//response to other organism;GO:0052482;GO:0048229//gametophyte development;GO:0006074;GO:0002218//activation of innate immune response;GO:0009887//organ morphogenesis;GO:0010260//organ senescence	GO:0035251//UDP-glucosyltransferase activity	GO:0043234//protein complex;GO:0031410//cytoplasmic vesicle;GO:0016020//membrane	--
CL28582.Contig1_All	529	247	147	34.3031	16.8978	-1.0215	Down	4.1946e-12	6.9466e-11	gi|224083342|ref|XP_002306988.1|	144	5e-34	glutamate-gated kainate-type ion channel receptor subunit GluR5 [Populus trichocarpa] >gi|222856437|gb|EEE93984.1| glutamate-gated kainate-type ion channel receptor subunit GluR5 [Populus trichocarpa]	gi|224083341|ref|XM_002306952.1|	109	3e-21	Populus trichocarpa glutamate-gated kainate-type ion channel receptor subunit GluR5, mRNA	sp|Q9C8E7|GLR33_ARATH	132	1e-31	Glutamate receptor 3.3 OS=Arabidopsis thaliana GN=GLR3.3 PE=2 SV=1	--	--	--	--	--	K05387	2e-31	132	ath:AT1G42540	glutamate receptor, ionotropic, other eukaryote	GO:0009314//response to radiation;GO:0006810//transport;GO:0006875//cellular metal ion homeostasis	GO:0008066//glutamate receptor activity;GO:0005216//ion channel activity	GO:0016020//membrane	--
Unigene4737_All	515	69	15	9.8431	1.7711	-2.4745	Down	4.2383e-12	7.0111e-11	gi|351734376|ref|NP_001235139.1|	181	4e-45	uncharacterized protein LOC100306188 [Glycine max]	gi|351734375|ref|NM_001248210.1|	73.8	1e-10	Glycine max uncharacterized LOC100306188 (LOC100306188), mRNA	sp|Q945M8|CSPLI_ARATH	177	4e-45	CASP-like protein At3g53850 OS=Arabidopsis thaliana GN=At3g53850 PE=2 SV=1	--	--	--	--	--	--	--	--	--	--	-	-	-	--
Unigene11022_All	234	88	26	27.6286	6.7566	-2.0318	Down	4.2880e-12	7.0907e-11	--	--	--	--	--	--	--	--	--	--	--	--	--	--	--	--	--	--	--	--	--	--	-	-	-	--
CL10792.Contig1_All	729	99	33	9.9770	2.7527	-1.8578	Down	4.5025e-12	7.4150e-11	gi|351726265|ref|NP_001235585.1|	228	7e-59	uncharacterized protein LOC100527403 [Glycine max]	gi|349708481|emb|FQ385249.1|	165	7e-38	Vitis vinifera clone SS0AEB32YN18	--	--	--	--	HI1161	64.3	2e-10	COG2050	Uncharacterized protein, possibly involved in aromatic compounds catabolism	--	--	--	--	--	-	-	-	--
CL16374.Contig1_All	456	62	193	9.9889	25.7371	1.3655	Up	4.7905e-12	7.8689e-11	gi|356508118|ref|XP_003522807.1|	106	1e-22	PREDICTED: auxin-induced protein 10A5-like [Glycine max]	gi|147822275|emb|AM477590.2|	60.0	2e-06	Vitis vinifera contig VV78X067305.54, whole genome shotgun sequence	sp|P33081|AX15A_SOYBN	91.7	2e-19	Auxin-induced protein 15A OS=Glycine max PE=2 SV=1	--	--	--	--	--	K14488	7e-25	110	vvi:100256532	SAUR family protein	-	-	-	ko04075//Plant hormone signal transduction
Unigene1650_All	608	91	28	10.9959	2.8004	-1.9733	Down	4.8498e-12	7.9575e-11	gi|356561369|ref|XP_003548955.1|	120	1e-26	PREDICTED: uncharacterized protein LOC100800901 [Glycine max]	gi|356561368|ref|XM_003548907.1|	63.9	2e-07	PREDICTED: Glycine max uncharacterized protein LOC100800901 (LOC100800901), mRNA	--	--	--	--	--	--	--	--	--	--	--	--	--	--	-	-	-	--
CL7141.Contig1_All	1482	106	273	5.2547	11.2017	1.0920	Up	4.9003e-12	8.0375e-11	gi|295311663|ref|YP_003587235.1|	650	0.0	ribosomal protein S4 [Citrullus lanatus] >gi|259156791|gb|ACV96653.1| ribosomal protein S4 [Citrullus lanatus]	gi|291463837|gb|GU363534.1|	1867	0.0	Fragaria vesca subsp. americana isolate mt67326 mitochondrial sequence	sp|Q31708|RT04_ARATH	582	2e-166	Ribosomal protein S4, mitochondrial OS=Arabidopsis thaliana GN=RPS4 PE=2 SV=2	BMEI1133	60.8	6e-09	COG0522	Ribosomal protein S4 and related proteins	K02986	1e-09	62.0	osa:3131457	small subunit ribosomal protein S4	GO:0010467//gene expression	GO:0003723//RNA binding;GO:0005198//structural molecule activity	GO:0009536//plastid	ko03010//Ribosome
CL28796.Contig1_All	1097	172	86	11.5190	4.7672	-1.2728	Down	5.0290e-12	8.2395e-11	gi|356526483|ref|XP_003531847.1|	124	4e-27	PREDICTED: uncharacterized protein LOC100814580 [Glycine max]	gi|147812633|emb|AM473409.2|	61.9	1e-06	Vitis vinifera contig VV78X060367.15, whole genome shotgun sequence	--	--	--	--	--	--	--	--	--	--	--	--	--	--	-	-	-	--
CL5274.Contig1_All	787	225	129	21.0039	9.9674	-1.0754	Down	5.2018e-12	8.5038e-11	--	--	--	--	--	--	--	--	--	--	--	--	--	--	--	--	--	--	--	--	--	--	-	-	-	--
CL8531.Contig1_All	383	86	25	16.4965	3.9693	-2.0552	Down	5.2257e-12	8.5367e-11	--	--	--	--	--	--	--	--	--	--	--	--	--	--	--	--	--	--	--	--	--	--	-	-	-	--
Unigene2264_All	1068	132	56	9.0802	3.1885	-1.5098	Down	5.5279e-12	8.9973e-11	gi|356569426|ref|XP_003552902.1|	372	1e-102	PREDICTED: uncharacterized protein LOC100784357 [Glycine max]	gi|356551965|ref|XM_003544295.1|	95.6	8e-17	PREDICTED: Glycine max uncharacterized protein LOC100803689 (LOC100803689), mRNA	--	--	--	--	--	--	--	--	--	--	--	--	--	--	-	-	GO:0043231//intracellular membrane-bounded organelle	--
CL29841.Contig1_All	1380	109	40	5.8028	1.7626	-1.7190	Down	5.9851e-12	9.7130e-11	gi|4336436|gb|AAD17805.1|	454	1e-126	protein phosphatase type 2C [Lotus japonicus]	gi|349714593|emb|FQ396964.1|	216	4e-53	Vitis vinifera clone SS0AEB8YE14	sp|Q9LDA7|P2C39_ARATH	446	2e-125	Probable protein phosphatase 2C 39 OS=Arabidopsis thaliana GN=At3g15260 PE=2 SV=1	SPCC4F11.02	112	1e-24	COG0631	Serine/threonine protein phosphatase	K01090	2e-34	144	sbi:SORBI_01g038410	protein phosphatase [EC:3.1.3.16]	-	-	-	ko04075//Plant hormone signal transduction
CL24562.Contig1_All	264	240	142	66.7882	32.7079	-1.0300	Down	6.0646e-12	9.8277e-11	gi|18405560|ref|NP_565947.1|	90.9	5e-18	Single-stranded nucleic acid binding R3H protein [Arabidopsis thaliana] >gi|20196933|gb|AAB86456.2| expressed protein [Arabidopsis thaliana] >gi|20197117|gb|AAM14924.1| expressed protein [Arabidopsis thaliana] >gi|330254813|gb|AEC09907.1| Single-stranded nucleic acid binding R3H protein [Arabidopsis thaliana]	gi|356534745|ref|XM_003535865.1|	131	3e-28	PREDICTED: Glycine max uncharacterized protein LOC100799336 (LOC100799336), mRNA	--	--	--	--	--	--	--	--	--	--	--	--	--	--	-	GO:0005488//binding	-	--
CL11759.Contig1_All	280	197	107	51.6893	23.2377	-1.1534	Down	8.2851e-12	1.3324e-10	--	--	--	--	--	--	--	--	--	--	--	--	--	--	--	--	--	--	--	--	--	--	-	-	-	--
CL4355.Contig1_All	517	135	59	19.1838	6.9395	-1.4670	Down	9.0578e-12	1.4488e-10	--	--	--	--	gi|356550234|ref|XM_003543445.1|	58.0	8e-06	PREDICTED: Glycine max U-box domain-containing protein 40-like (LOC100775869), mRNA	--	--	--	--	--	--	--	--	--	--	--	--	--	--	-	-	-	--
CL12763.Contig1_All	299	56	9	13.7597	1.8304	-2.9102	Down	9.1426e-12	1.4613e-10	--	--	--	--	--	--	--	--	--	--	--	--	--	--	--	--	--	--	--	--	--	--	-	-	-	--
Unigene10896_All	540	6	66	0.8163	7.4322	3.1866	Up	9.2913e-12	1.4840e-10	gi|15234670|ref|NP_194752.1|	65.9	3e-10	uncharacterized protein [Arabidopsis thaliana] >gi|332660341|gb|AEE85741.1| uncharacterized protein [Arabidopsis thaliana]	--	--	--	--	--	--	--	--	--	--	--	--	--	--	--	--	--	--	-	-	-	--
CL5192.Contig1_All	485	111	42	16.8141	5.2659	-1.6749	Down	9.4054e-12	1.5017e-10	--	--	--	--	--	--	--	--	--	--	--	--	--	--	--	--	--	--	--	--	--	--	-	-	-	--
CL3937.Contig1_All	1236	242	145	14.3843	7.1337	-1.0118	Down	1.0060e-11	1.5999e-10	gi|356535252|ref|XP_003536162.1|	557	1e-157	PREDICTED: aspartic proteinase-like protein 2-like [Glycine max]	gi|297840890|ref|XM_002888281.1|	60.0	5e-06	Arabidopsis lyrata subsp. lyrata aspartyl protease family protein, mRNA	sp|Q9S9K4|ASPL2_ARATH	421	4e-118	Aspartic proteinase-like protein 2 OS=Arabidopsis thaliana GN=At1g65240 PE=1 SV=2	--	--	--	--	--	K00924	9e-79	291	ath:AT5G22850	[EC:2.7.1.-]	-	-	-	--
CL26687.Contig1_All	328	179	93	40.0933	17.2416	-1.2175	Down	1.0381e-11	1.6475e-10	--	--	--	--	--	--	--	--	--	--	--	--	--	--	--	--	--	--	--	--	--	--	-	-	-	--
CL15996.Contig1_All	210	91	29	31.8357	8.3974	-1.9226	Down	1.1201e-11	1.7699e-10	--	--	--	--	--	--	--	--	--	--	--	--	--	--	--	--	--	--	--	--	--	--	-	-	-	--
CL29976.Contig1_All	404	180	94	32.7328	14.1486	-1.2101	Down	1.1435e-11	1.8051e-10	gi|42569523|ref|NP_180718.2|	105	2e-22	uncharacterized protein [Arabidopsis thaliana] >gi|330253471|gb|AEC08565.1| uncharacterized protein [Arabidopsis thaliana]	--	--	--	--	--	--	--	--	--	--	--	--	--	--	--	--	--	--	-	-	-	--
CL22919.Contig1_All	1242	157	76	9.2869	3.7210	-1.3195	Down	1.1661e-11	1.8394e-10	gi|351727731|ref|NP_001236659.1|	255	1e-66	src2 protein [Glycine max] >gi|2055230|dbj|BAA19769.1| SRC2 [Glycine max]	gi|210141270|dbj|AK245187.1|	79.8	6e-12	Glycine max cDNA, clone: GMFL01-23-D23	sp|Q9SN46|LRX5_ARATH	45.4	4e-10	Leucine-rich repeat extensin-like protein 5 OS=Arabidopsis thaliana GN=LRX5 PE=2 SV=2	YDL140c	58.9	2e-08	COG0086	DNA-directed RNA polymerase, beta' subunit/160 kD subunit	K03006	3e-09	60.8	ath:AT4G35800	DNA-directed RNA polymerase II subunit RPB1 [EC:2.7.7.6]	-	-	-	ko01100//Metabolic pathways;ko00230//Purine metabolism;ko00240//Pyrimidine metabolism;ko03020//RNA polymerase
Unigene9518_All	2083	225	131	7.9357	3.8243	-1.0532	Down	1.1778e-11	1.8573e-10	gi|356546838|ref|XP_003541829.1|	468	1e-130	PREDICTED: uncharacterized protein LOC100800642 [Glycine max]	gi|225321369|dbj|AK319257.1|	99.6	1e-17	Solanum lycopersicum cDNA, clone: LEFL1027BG01, HTC in leaf	sp|Q9LT17|BBR_ARATH	84.3	2e-16	E3 ubiquitin ligase BIG BROTHER-related OS=Arabidopsis thaliana GN=BBR PE=2 SV=1	--	--	--	--	--	K13148	3e-06	51.6	vvi:100261060	integrator complex subunit 11 [EC:3.1.27.-]	-	GO:0046872//metal ion binding	-	ko04120//Ubiquitin mediated proteolysis;ko04141//Protein processing in endoplasmic reticulum
Unigene16865_All	419	219	126	38.3992	18.2862	-1.0703	Down	1.1932e-11	1.8795e-10	gi|356574789|ref|XP_003555527.1|	97.8	4e-20	PREDICTED: uncharacterized protein LOC100787581 [Glycine max]	--	--	--	--	--	--	--	--	--	--	--	--	--	--	--	--	--	--	-	-	-	--
CL7265.Contig1_All	464	86	26	13.6167	3.4074	-1.9986	Down	1.2577e-11	1.9790e-10	--	--	--	--	--	--	--	--	--	--	--	--	--	--	--	--	--	--	--	--	--	--	-	-	-	--
CL6711.Contig1_All	381	197	108	37.9869	17.2372	-1.1400	Down	1.2938e-11	2.0329e-10	gi|3402282|emb|CAA04449.1|	167	4e-41	proline-rich protein [Solanum tuberosum]	gi|225427924|ref|XR_077870.1|	111	5e-22	PREDICTED: Vitis vinifera misc_RNA (LOC100245206), miscRNA	sp|Q38913|EXTN1_ARATH	124	1e-29	Extensin-1 OS=Arabidopsis thaliana GN=EXT1 PE=2 SV=2	Rv3876	69.3	2e-12	COG0455	ATPases involved in chromosome partitioning	K01115	2e-16	81.3	vcn:VOLCADRAFT_99471	phospholipase D [EC:3.1.4.4]	-	-	-	ko01100//Metabolic pathways;ko00564//Glycerophospholipid metabolism;ko00565//Ether lipid metabolism;ko04144//Endocytosis
CL20950.Contig1_All	935	187	100	14.6934	6.5036	-1.1759	Down	1.3663e-11	2.1401e-10	gi|356555325|ref|XP_003545984.1|	313	2e-84	PREDICTED: LOW QUALITY PROTEIN: xylulose 5-phosphate/phosphate translocator, chloroplastic [Glycine max]	gi|98174494|gb|AC182666.2|	248	8e-63	Populus trichocarpa clone Pop1-18F23, complete sequence	sp|Q9LF61|XPT_ARATH	296	1e-80	Xylulose 5-phosphate/phosphate translocator, chloroplastic OS=Arabidopsis thaliana GN=XPT PE=2 SV=1	--	--	--	--	--	--	--	--	--	--	-	-	-	--
CL9737.Contig1_All	326	173	89	38.9871	16.6012	-1.2317	Down	1.5004e-11	2.3411e-10	--	--	--	--	--	--	--	--	--	--	--	--	--	--	--	--	--	--	--	--	--	--	-	-	-	--
CL25807.Contig1_All	293	92	30	23.0681	6.2262	-1.8895	Down	1.5047e-11	2.3469e-10	gi|3403234|gb|AAC29136.1|	52.8	2e-06	ribulose-1,5-bisphosphate carboxylase/oxygenase N-methyltransferase [Spinacia oleracea] >gi|3403238|gb|AAC29138.1| ribulose-1,5-bisphosphate carboxylase/oxygenase small subunit N-methyltransferase II [Spinacia oleracea]	--	--	--	--	sp|Q43088|RBCMT_PEA	50.1	3e-07	Ribulose-1,5 bisphosphate carboxylase/oxygenase large subunit N-methyltransferase, chloroplastic OS=Pisum sativum GN=RBCMT PE=1 SV=1	--	--	--	--	--	--	--	--	--	--	-	-	-	--
Unigene3951_All	252	120	49	34.9843	11.8240	-1.5650	Down	1.5172e-11	2.3648e-10	--	--	--	--	--	--	--	--	--	--	--	--	--	--	--	--	--	--	--	--	--	--	-	-	-	--
CL4484.Contig1_All	663	223	130	24.7106	11.9233	-1.0513	Down	1.5513e-11	2.4162e-10	gi|356575200|ref|XP_003555730.1|	216	2e-55	PREDICTED: uncharacterized protein LOC100817177 [Glycine max]	gi|349730459|emb|FQ383094.1|	91.7	8e-16	Vitis vinifera clone SS0ABG31YN24	--	--	--	--	--	--	--	--	--	--	--	--	--	--	-	-	-	--
CL9668.Contig1_All	268	107	40	29.3320	9.0760	-1.6923	Down	1.5774e-11	2.4551e-10	--	--	--	--	--	--	--	--	--	--	--	--	--	--	--	--	--	--	--	--	--	--	-	-	-	--
CL27674.Contig1_All	723	95	32	9.6533	2.6914	-1.8427	Down	1.5806e-11	2.4593e-10	gi|224109196|ref|XP_002315119.1|	52.0	2e-11	dicer-like protein [Populus trichocarpa] >gi|222864159|gb|EEF01290.1| dicer-like protein [Populus trichocarpa]	--	--	--	--	sp|Q3EBC8|DCL2_ARATH	53.5	5e-12	Endoribonuclease Dicer homolog 2 OS=Arabidopsis thaliana GN=At3g03300 PE=1 SV=2	--	--	--	--	--	K11592	1e-16	58.2	rcu:RCOM_1077610	endoribonuclease Dicer [EC:3.1.26.-]	GO:0010467//gene expression	GO:0003723//RNA binding;GO:0016891//endoribonuclease activity, producing 5'-phosphomonoesters;GO:0042623//ATPase activity, coupled;GO:0032559//adenyl ribonucleotide binding	GO:0044464//cell part	--
CL7168.Contig1_All	743	189	102	18.6881	8.3479	-1.1626	Down	1.6264e-11	2.5270e-10	--	--	--	--	gi|147811358|emb|AM454587.2|	61.9	8e-07	Vitis vinifera contig VV78X034322.8, whole genome shotgun sequence	--	--	--	--	--	--	--	--	--	--	--	--	--	--	-	-	-	--
Unigene10878_All	439	7	68	1.1715	9.4192	3.0072	Up	1.6432e-11	2.5514e-10	gi|224101833|ref|XP_002334238.1|	188	2e-47	AP2/ERF domain-containing transcription factor [Populus trichocarpa] >gi|148372081|gb|ABQ62972.1| TINY-like protein [Populus trichocarpa] >gi|222870106|gb|EEF07237.1| AP2/ERF domain-containing transcription factor [Populus trichocarpa]	gi|292668922|gb|GU732447.1|	165	4e-38	Malus x domestica AP2 domain class transcription factor (AP2D23) mRNA, complete cds	sp|Q8LBQ7|ERF34_ARATH	170	3e-43	Ethylene-responsive transcription factor ERF034 OS=Arabidopsis thaliana GN=ERF034 PE=2 SV=2	--	--	--	--	--	K09286	7e-38	153	vvi:100252531	EREBP-like factor	GO:0044267//cellular protein metabolic process;GO:0010468//regulation of gene expression;GO:0006351//transcription, DNA-dependent;GO:0006950//response to stress	GO:0003676//nucleic acid binding;GO:0001071;GO:0005515//protein binding;GO:0032559//adenyl ribonucleotide binding	GO:0043231//intracellular membrane-bounded organelle;GO:0005737//cytoplasm	--
CL15505.Contig1_All	238	72	18	22.2253	4.5990	-2.2728	Down	1.7485e-11	2.7100e-10	--	--	--	--	--	--	--	--	--	--	--	--	--	--	--	--	--	--	--	--	--	--	-	-	-	--
Unigene1200_All	303	41	3	9.9411	0.6021	-4.0453	Down	1.7511e-11	2.7132e-10	--	--	--	--	--	--	--	--	--	--	--	--	--	--	--	--	--	--	--	--	--	--	-	-	-	--
CL208.Contig3_All	2103	132	58	4.6113	1.6771	-1.4592	Down	1.8504e-11	2.8631e-10	gi|356570204|ref|XP_003553280.1|	672	0.0	PREDICTED: E3 ubiquitin-protein ligase RGLG2-like [Glycine max]	gi|349717167|emb|FQ392192.1|	474	1e-130	Vitis vinifera clone SS0AFA7YB04	sp|Q9LY87|RGLG2_ARATH	617	1e-176	E3 ubiquitin-protein ligase RGLG2 OS=Arabidopsis thaliana GN=RGLG2 PE=1 SV=1	--	--	--	--	--	K01931	2e-08	58.9	ppp:PHYPADRAFT_82022	protein neuralized	-	-	-	--
CL16663.Contig1_All	272	82	24	22.1481	5.3655	-2.0454	Down	1.8867e-11	2.9162e-10	--	--	--	--	--	--	--	--	--	--	--	--	--	--	--	--	--	--	--	--	--	--	-	-	-	--
CL26702.Contig1_All	314	90	29	21.0574	5.6161	-1.9067	Down	1.8873e-11	2.9162e-10	gi|356575088|ref|XP_003555674.1|	127	7e-29	PREDICTED: endoplasmic reticulum-Golgi intermediate compartment protein 3-like [Glycine max]	gi|356547536|ref|XM_003542120.1|	107	6e-21	PREDICTED: Glycine max probable endoplasmic reticulum-Golgi intermediate compartment protein 3-like (LOC100788499), mRNA	--	--	--	--	--	--	--	--	--	--	--	--	--	--	-	-	-	--
Unigene9112_All	1358	208	118	11.2527	5.2838	-1.0906	Down	1.9392e-11	2.9900e-10	gi|18399067|ref|NP_566385.1|	537	1e-151	haloacid dehalogenase-like hydrolase [Arabidopsis thaliana] >gi|332641462|gb|AEE74983.1| haloacid dehalogenase-like hydrolase [Arabidopsis thaliana]	gi|349721460|emb|FQ381911.1|	472	1e-130	Vitis vinifera clone SS0ABG79YN22	--	--	--	--	CAC0632	63.5	8e-10	COG0637	Predicted phosphatase/phosphohexomutase	--	--	--	--	--	-	-	-	--
CL5050.Contig1_All	937	166	84	13.0155	5.4514	-1.2555	Down	1.9405e-11	2.9910e-10	gi|356575933|ref|XP_003556090.1|	424	1e-117	PREDICTED: inactive rhomboid protein 1-like isoform 1 [Glycine max]	gi|349715583|emb|FQ380879.1|	143	3e-31	Vitis vinifera clone SS0ACG22YE08	sp|Q8LB17|Y3846_ARATH	47.8	9e-06	Uncharacterized protein At3g58460 OS=Arabidopsis thaliana GN=At3g58460 PE=1 SV=2	CAC0954	107	4e-23	COG0705	Uncharacterized membrane protein (homolog of Drosophila rhomboid)	K07059	8e-10	62.0	olu:OSTLU_26597		-	-	-	--
CL25876.Contig1_All	277	192	105	50.9230	23.0503	-1.1435	Down	2.0909e-11	3.2106e-10	--	--	--	--	--	--	--	--	--	--	--	--	--	--	--	--	--	--	--	--	--	--	-	-	-	--
CL16493.Contig1_All	344	85	26	18.1532	4.5960	-1.9818	Down	2.1458e-11	3.2905e-10	--	--	--	--	--	--	--	--	--	--	--	--	--	--	--	--	--	--	--	--	--	--	-	-	-	--
CL5539.Contig1_All	1077	222	130	15.1436	7.3400	-1.0449	Down	2.1760e-11	3.3333e-10	gi|30684334|ref|NP_193557.2|	322	9e-87	beta-1,4-N-acetylglucosaminyltransferase [Arabidopsis thaliana] >gi|332658614|gb|AEE84014.1| beta-1,4-N-acetylglucosaminyltransferase [Arabidopsis thaliana]	gi|123673903|emb|AM434342.1|	190	2e-45	Vitis vinifera contig VV78X222009.4, whole genome shotgun sequence	--	--	--	--	all2287	52.4	1e-06	COG0707	UDP-N-acetylglucosamine:LPS N-acetylglucosamine transferase	K07441	1e-90	330	vvi:100262464	beta-1,4-N-acetylglucosaminyltransferase [EC:2.4.1.141]	-	-	-	ko01100//Metabolic pathways;ko00510//N-Glycan biosynthesis
CL28251.Contig1_All	718	141	65	14.4274	5.5050	-1.3900	Down	2.2062e-11	3.3749e-10	gi|356550993|ref|XP_003543864.1|	102	4e-21	PREDICTED: uncharacterized protein LOC100789388 [Glycine max]	gi|189162523|dbj|AP009746.1|	75.8	5e-11	Lotus japonicus genomic DNA, chromosome 2, clone: LjT16J19, TM1882, complete sequence	--	--	--	--	--	--	--	--	--	--	--	--	--	--	-	-	-	--
CL27663.Contig1_All	797	193	106	17.7906	8.0875	-1.1373	Down	2.2677e-11	3.4654e-10	gi|357518103|ref|XP_003629340.1|	335	5e-91	Peptide methionine sulfoxide reductase msrA [Medicago truncatula] >gi|355523362|gb|AET03816.1| Peptide methionine sulfoxide reductase msrA [Medicago truncatula]	gi|349718192|emb|FQ387391.1|	226	2e-56	Vitis vinifera clone SS0AEB26YJ23	sp|Q9SL43|MSRA5_ARATH	319	1e-87	Peptide methionine sulfoxide reductase A5 OS=Arabidopsis thaliana GN=MSRA5 PE=2 SV=1	XF1940	112	7e-25	COG0225	Peptide methionine sulfoxide reductase	K07304	6e-93	337	rcu:RCOM_0017890	peptide-methionine (S)-S-oxide reductase [EC:1.8.4.11]	GO:0043412	GO:0016671//oxidoreductase activity, acting on sulfur group of donors, disulfide as acceptor	GO:0031410//cytoplasmic vesicle	--
CL20057.Contig1_All	657	218	127	24.3772	11.7546	-1.0523	Down	2.5244e-11	3.8379e-10	gi|356560177|ref|XP_003548371.1|	160	1e-38	PREDICTED: uncharacterized protein LOC100814582 [Glycine max]	gi|356560176|ref|XM_003548323.1|	119	3e-24	PREDICTED: Glycine max uncharacterized protein LOC100814582 (LOC100814582), mRNA	--	--	--	--	--	--	--	--	--	--	--	--	--	--	-	-	GO:0043231//intracellular membrane-bounded organelle	--
CL28225.Contig1_All	508	142	66	20.5360	7.9004	-1.3782	Down	2.5304e-11	3.8457e-10	--	--	--	--	--	--	--	--	--	--	--	--	--	--	--	--	--	--	--	--	--	--	-	-	-	--
Unigene7458_All	251	138	63	40.3922	15.2628	-1.4041	Down	2.5408e-11	3.8602e-10	--	--	--	--	--	--	--	--	--	--	--	--	--	--	--	--	--	--	--	--	--	--	-	-	-	--
CL2779.Contig1_All	1114	151	73	9.9583	3.9848	-1.3214	Down	2.7291e-11	4.1308e-10	gi|356561814|ref|XP_003549173.1|	345	8e-94	PREDICTED: plastid division protein CDP1, chloroplastic-like [Glycine max]	gi|349726432|emb|FQ382642.1|	79.8	5e-12	Vitis vinifera clone SS0ABG4YC12	sp|Q8VY16|CDP1_ARATH	318	4e-87	Plastid division protein CDP1, chloroplastic OS=Arabidopsis thaliana GN=CDP1 PE=1 SV=2	--	--	--	--	--	--	--	--	--	--	-	-	-	--
CL2640.Contig1_All	914	207	118	16.6386	7.8506	-1.0837	Down	2.7478e-11	4.1548e-10	--	--	--	--	--	--	--	--	--	--	--	--	--	--	--	--	--	--	--	--	--	--	-	-	-	--
CL22928.Contig1_All	1414	233	140	12.1059	6.0207	-1.0077	Down	2.8223e-11	4.2631e-10	gi|356572264|ref|XP_003554289.1|	530	1e-149	PREDICTED: probable arabinose 5-phosphate isomerase-like [Glycine max]	gi|292728465|dbj|AK336675.1|	281	9e-73	Lotus japonicus cDNA, clone: LjFL1-018-CC04, HTC	sp|Q9M1T1|SETH3_ARATH	520	8e-148	Probable arabinose 5-phosphate isomerase OS=Arabidopsis thaliana GN=SETH3 PE=2 SV=1	CPn0526_1	156	9e-38	COG0794	Predicted sugar phosphate isomerase involved in capsule formation	K06041	2e-157	553	pop:POPTR_816080	arabinose-5-phosphate isomerase [EC:5.3.1.13]	-	-	-	--
CL26719.Contig1_All	1017	165	84	11.9194	5.0226	-1.2468	Down	2.8625e-11	4.3209e-10	gi|356562860|ref|XP_003549686.1|	439	1e-122	PREDICTED: exosome complex component RRP41-like [Glycine max]	gi|349705509|emb|FQ384065.1|	628	1e-177	Vitis vinifera clone SS0AAG42YP13	sp|Q84T68|EXOS5_ORYSJ	72.4	4e-13	Exosome complex exonuclease RRP46 homolog OS=Oryza sativa subsp. japonica GN=RRP46 PE=1 SV=2	MK0381	219	8e-57	COG0689	RNase PH	K11600	1e-125	447	vvi:100265488	exosome complex component RRP41	GO:0010467//gene expression	GO:0003676//nucleic acid binding;GO:0008408//3'-5' exonuclease activity	-	ko03018//RNA degradation
CL1577.Contig1_All	999	214	124	15.7377	7.5479	-1.0601	Down	2.9221e-11	4.4034e-10	gi|14149112|dbj|BAB55653.1|	313	4e-84	bg55 [Bruguiera gymnorhiza]	gi|123676246|emb|AM467437.1|	67.9	2e-08	Vitis vinifera, whole genome shotgun sequence, contig VV78X012132.9, clone ENTAV 115	sp|O23225|PUB5_ARATH	211	5e-55	U-box domain-containing protein 5 OS=Arabidopsis thaliana GN=PUB5 PE=2 SV=2	--	--	--	--	--	--	--	--	--	--	-	-	-	--
CL16708.Contig1_All	292	86	27	21.6375	5.6228	-1.9442	Down	2.9410e-11	4.4274e-10	--	--	--	--	gi|316996537|dbj|AB545982.1|	60.0	1e-06	Pyrus pyrifolia genes for F-box proteins and S2-RNase, complete cds, haplotype: S2	--	--	--	--	--	--	--	--	--	--	--	--	--	--	-	-	-	--
CL25667.Contig1_All	634	86	27	9.9656	2.5897	-1.9442	Down	2.9410e-11	4.4259e-10	--	--	--	--	--	--	--	--	--	--	--	--	--	--	--	--	--	--	--	--	--	--	-	-	-	--
CL27473.Contig1_All	490	222	131	33.2850	16.2571	-1.0338	Down	3.2395e-11	4.8703e-10	gi|115466046|ref|NP_001056622.1|	159	2e-38	Os06g0116600 [Oryza sativa Japonica Group] >gi|113594662|dbj|BAF18536.1| Os06g0116600 [Oryza sativa Japonica Group]	gi|349711723|emb|FQ379342.1|	165	5e-38	Vitis vinifera clone SS0AEB10YL15	sp|Q38732|DAG_ANTMA	70.9	3e-13	DAG protein, chloroplastic OS=Antirrhinum majus GN=DAG PE=2 SV=1	--	--	--	--	--	--	--	--	--	--	GO:0000478//endonucleolytic cleavages during rRNA processing;GO:0006996//organelle organization	-	GO:0009536//plastid	--
CL14044.Contig1_All	638	104	39	11.9758	3.7172	-1.6878	Down	3.3053e-11	4.9641e-10	gi|356499648|ref|XP_003518649.1|	283	2e-75	PREDICTED: transcription initiation factor TFIID subunit 6-like [Glycine max]	gi|356499647|ref|XM_003518601.1|	216	2e-53	PREDICTED: Glycine max transcription initiation factor TFIID subunit 6-like (LOC100783444), mRNA	--	--	--	--	SPCC16C4.18c	142	6e-34	COG5095	Transcription initiation factor TFIID, subunit TAF6 (also component of histone acetyltransferase SAGA)	K03131	1e-76	283	vvi:100263756	transcription initiation factor TFIID subunit 6	GO:0006351//transcription, DNA-dependent;GO:0000904//cell morphogenesis involved in differentiation	GO:0008135//translation factor activity, nucleic acid binding	GO:0043231//intracellular membrane-bounded organelle	ko03022//Basal transcription factors
CL5566.Contig1_All	1746	193	107	8.1209	3.7266	-1.1238	Down	3.5165e-11	5.2636e-10	gi|356506948|ref|XP_003522235.1|	676	0.0	PREDICTED: ferrochelatase-2, chloroplastic-like [Glycine max]	gi|356506947|ref|XM_003522187.1|	543	1e-151	PREDICTED: Glycine max ferrochelatase-2, chloroplastic-like (LOC100813423), mRNA	sp|P42044|HEMH_CUCSA	644	0.0	Ferrochelatase-2, chloroplastic OS=Cucumis sativus GN=HEMH PE=2 SV=1	slr0839_1	393	6e-109	COG0276	Protoheme ferro-lyase (ferrochelatase)	K01772	0.0	667	vvi:100264627	ferrochelatase [EC:4.99.1.1]	-	-	-	ko01100//Metabolic pathways;ko01110//Biosynthesis of secondary metabolites;ko00860//Porphyrin and chlorophyll metabolism
Unigene1147_All	340	40	3	8.6432	0.5366	-4.0096	Down	3.6139e-11	5.4002e-10	--	--	--	--	--	--	--	--	--	--	--	--	--	--	--	--	--	--	--	--	--	--	-	-	-	--
Unigene1712_All	2245	129	57	4.2215	1.5439	-1.4512	Down	3.7771e-11	5.6365e-10	gi|224061471|ref|XP_002300496.1|	955	0.0	microtubule organization protein [Populus trichocarpa] >gi|222847754|gb|EEE85301.1| microtubule organization protein [Populus trichocarpa]	gi|224061470|ref|XM_002300460.1|	880	0.0	Populus trichocarpa microtubule organization protein (MOR2), mRNA	sp|Q94FN2|MOR1_ARATH	782	0.0	Protein MOR1 OS=Arabidopsis thaliana GN=MOR1 PE=1 SV=1	--	--	--	--	--	--	--	--	--	--	GO:0000919//cell plate formation;GO:0015031//protein transport	GO:0015631//tubulin binding	GO:0015630//microtubule cytoskeleton;GO:0044444//cytoplasmic part	--
CL20084.Contig1_All	705	163	83	16.9860	7.1591	-1.2465	Down	3.8016e-11	5.6712e-10	gi|3913670|sp|O49856.1|FTRC_SOYBN	239	2e-62	RecName: Full=Ferredoxin-thioredoxin reductase catalytic chain, chloroplastic; Short=FTR-C; Flags: Precursor >gi|2765445|emb|CAA75356.1| ferredoxin thioredoxin reductase precursor [Glycine max]	gi|160959376|emb|CU227532.1|	305	3e-80	Populus EST from severe drought-stressed leaves	sp|O49856|FTRC_SOYBN	239	8e-64	Ferredoxin-thioredoxin reductase catalytic chain, chloroplastic OS=Glycine max GN=FTRC PE=2 SV=1	alr4065	177	1e-44	COG4802	Ferredoxin-thioredoxin reductase, catalytic subunit	--	--	--	--	--	GO:0008152//metabolic process	GO:0016731;GO:0051536//iron-sulfur cluster binding;GO:0043169//cation binding	GO:0009536//plastid	--
CL28707.Contig1_All	526	163	83	22.7664	9.5953	-1.2465	Down	3.8016e-11	5.6693e-10	gi|357462845|ref|XP_003601704.1|	183	1e-45	Receptor-like kinase [Medicago truncatula] >gi|355490752|gb|AES71955.1| Receptor-like kinase [Medicago truncatula]	gi|356538062|ref|XM_003537476.1|	60.0	2e-06	PREDICTED: Glycine max probable receptor protein kinase TMK1-like (LOC100783655), mRNA	sp|P43298|TMK1_ARATH	106	8e-24	Probable receptor protein kinase TMK1 OS=Arabidopsis thaliana GN=TMK1 PE=2 SV=1	--	--	--	--	--	K00924	9e-24	107	ath:AT1G24650	[EC:2.7.1.-]	-	GO:0004672//protein kinase activity;GO:0000166//nucleotide binding	GO:0016020//membrane	ko04626//Plant-pathogen interaction
Unigene16485_All	309	212	123	50.4045	24.2055	-1.0582	Down	3.8513e-11	5.7415e-10	gi|289546597|gb|ADD10143.1|	105	2e-22	isoamylase isoform 3 [Manihot esculenta]	gi|225459206|ref|XM_002284006.1|	73.8	8e-11	PREDICTED: Vitis vinifera similar to isoamylase-type starch-debranching enzyme 3 (LOC100255802), mRNA	sp|Q9M0S5|ISOA3_ARATH	95.1	8e-21	Isoamylase 3, chloroplastic OS=Arabidopsis thaliana GN=ISA3 PE=1 SV=2	--	--	--	--	--	K02438	3e-23	103	rcu:RCOM_1037500	glycogen operon protein GlgX [EC:3.2.1.-]	GO:0005982//starch metabolic process	GO:0016798//hydrolase activity, acting on glycosyl bonds;GO:0043167//ion binding;GO:0004133//glycogen debranching enzyme activity	GO:0009532//plastid stroma;GO:0043036	--
CL4052.Contig1_All	1041	219	129	15.4556	7.5354	-1.0364	Down	4.0101e-11	5.9523e-10	gi|356528426|ref|XP_003532804.1|	359	4e-98	PREDICTED: uncharacterized protein LOC100816185 [Glycine max]	gi|123695768|emb|AM486046.1|	280	2e-72	Vitis vinifera contig VV78X042566.6, whole genome shotgun sequence	--	--	--	--	--	--	--	--	--	--	--	--	--	--	-	-	-	--
CL18952.Contig1_All	700	146	70	15.3231	6.0809	-1.3334	Down	4.2547e-11	6.2944e-10	gi|356495978|ref|XP_003516847.1|	389	1e-107	PREDICTED: uncharacterized protein RSN1-like [Glycine max]	gi|156104930|gb|AC208376.1|	151	1e-33	Populus trichocarpa clone JGIACSB249-L05, complete sequence	--	--	--	--	SPBC354.08c	56.6	4e-08	COG5594	Uncharacterized integral membrane protein	--	--	--	--	--	-	-	-	--
CL812.Contig1_All	1019	155	77	11.1751	4.5950	-1.2822	Down	4.3543e-11	6.4310e-10	gi|342365838|gb|AEL30371.1|	136	5e-63	TIR-NBS-LRR type disease resistance protein [Arachis hypogaea]	gi|313184297|emb|FN823235.1|	710	0.0	Malus x domestica genomic sequence for BAC clone MC-20 containing a Mal d 1 gene cluster	--	--	--	--	--	--	--	--	--	--	--	--	--	--	-	-	-	--
Unigene15344_All	1961	12	80	0.4496	2.4807	2.4640	Up	4.5779e-11	6.7501e-10	gi|302399041|gb|ADL36815.1|	1066	0.0	SCL domain class transcription factor [Malus x domestica]	gi|302399040|gb|HM122676.1|	3309	0.0	Malus x domestica SCL domain class transcription factor (SCL13) mRNA, complete cds	sp|Q9M0M5|SCL13_ARATH	602	3e-172	Scarecrow-like protein 13 OS=Arabidopsis thaliana GN=SCL13 PE=2 SV=2	--	--	--	--	--	K14494	5e-57	220	pop:POPTR_645273	DELLA protein	GO:0010468//regulation of gene expression	-	-	ko04075//Plant hormone signal transduction
Unigene15962_All	1890	72	19	2.7987	0.6113	-2.1948	Down	4.6961e-11	6.9129e-10	gi|225426282|ref|XP_002266388.1|	474	1e-132	PREDICTED: similar to B2 protein [Vitis vinifera]	gi|356547526|ref|XM_003542115.1|	276	7e-71	PREDICTED: Glycine max uncharacterized protein LOC100785849 (LOC100785849), mRNA	sp|P37707|B2_DAUCA	312	4e-85	B2 protein OS=Daucus carota PE=2 SV=1	--	--	--	--	--	--	--	--	--	--	-	-	-	--
Unigene9046_All	217	47	6	15.9122	1.6814	-3.2424	Down	4.7169e-11	6.9412e-10	--	--	--	--	--	--	--	--	--	--	--	--	--	--	--	--	--	--	--	--	--	--	-	-	-	--
CL2509.Contig1_All	827	210	122	18.6555	8.9706	-1.0563	Down	5.0757e-11	7.4471e-10	gi|356503007|ref|XP_003520304.1|	206	5e-52	PREDICTED: apyrase-like [Glycine max]	gi|349725761|emb|FQ393713.1|	127	2e-26	Vitis vinifera clone SS0AFA24YK15	--	--	--	--	--	--	--	--	--	K01510	1e-59	227	rcu:RCOM_0836420	apyrase [EC:3.6.1.5]	-	-	-	ko00230//Purine metabolism;ko00240//Pyrimidine metabolism
CL26837.Contig1_All	393	106	41	19.8155	6.3439	-1.6432	Down	5.0940e-11	7.4715e-10	--	--	--	--	--	--	--	--	--	--	--	--	--	--	--	--	--	--	--	--	--	--	-	-	-	--
Unigene10349_All	235	100	37	31.2625	9.5742	-1.7072	Down	5.5286e-11	8.0903e-10	--	--	--	--	--	--	--	--	--	--	--	--	--	--	--	--	--	--	--	--	--	--	-	-	-	--
CL6838.Contig1_All	1578	218	129	10.1494	4.9711	-1.0298	Down	5.6046e-11	8.1934e-10	gi|356542258|ref|XP_003539586.1|	431	1e-119	PREDICTED: uncharacterized protein LOC100804520 [Glycine max]	gi|356542257|ref|XM_003539538.1|	139	9e-30	PREDICTED: Glycine max uncharacterized protein LOC100804520 (LOC100804520), mRNA	sp|Q3ED65|MENG_ARATH	60.8	2e-09	2-phytyl-1,4-naphtoquinone methyltransferase, chloroplastic OS=Arabidopsis thaliana GN=MENG PE=1 SV=2	SPBC28F2.12	56.2	2e-07	COG0086	DNA-directed RNA polymerase, beta' subunit/160 kD subunit	K14325	2e-09	61.6	rcu:RCOM_1576190	RNA-binding protein with serine-rich domain 1	-	-	-	ko01100//Metabolic pathways;ko01110//Biosynthesis of secondary metabolites;ko00130//Ubiquinone and other terpenoid-quinone biosynthesis;ko03015//mRNA surveillance pathway;ko03013//RNA transport
CL3631.Contig1_All	807	140	66	12.7452	4.9732	-1.3577	Down	5.8110e-11	8.4756e-10	gi|356565270|ref|XP_003550865.1|	182	4e-45	PREDICTED: ribonuclease J-like [Glycine max]	gi|356507348|ref|XM_003522382.1|	131	1e-27	PREDICTED: Glycine max ribonuclease J-like (LOC100783850), mRNA	sp|O80450|TGT3B_ARATH	65.9	3e-11	Trihelix transcription factor GT-3b OS=Arabidopsis thaliana GN=GT-3B PE=1 SV=1	--	--	--	--	--	--	--	--	--	--	-	-	-	--
CL19473.Contig1_All	973	194	109	14.6481	6.8121	-1.1045	Down	5.8408e-11	8.5163e-10	gi|334188274|ref|NP_001190497.1|	388	1e-107	isoleucyl-tRNA synthetase [Arabidopsis thaliana] >gi|332008381|gb|AED95764.1| isoleucyl-tRNA synthetase [Arabidopsis thaliana]	gi|147836352|emb|AM486261.2|	224	1e-55	Vitis vinifera contig VV78X011738.6, whole genome shotgun sequence	--	--	--	--	alr1073	207	2e-53	COG0060	Isoleucyl-tRNA synthetase	K01870	3e-115	412	vvi:100254604	isoleucyl-tRNA synthetase [EC:6.1.1.5]	GO:0006412//translation	GO:0004812//aminoacyl-tRNA ligase activity;GO:0046914//transition metal ion binding;GO:0032559//adenyl ribonucleotide binding	GO:0044424//intracellular part	ko00970//Aminoacyl-tRNA biosynthesis;ko00290//Valine, leucine and isoleucine biosynthesis
Unigene8750_All	418	51	8	8.9637	1.1638	-2.9453	Down	6.0391e-11	8.7939e-10	--	--	--	--	gi|327134014|dbj|AB621370.1|	135	4e-29	Pyrus pyrifolia gene for 5S ribosomal RNA, partial sequence, cultivar: Hosui	--	--	--	--	--	--	--	--	--	--	--	--	--	--	-	-	-	--
CL16736.Contig1_All	204	121	52	43.5760	15.5003	-1.4912	Down	6.3198e-11	9.1638e-10	--	--	--	--	--	--	--	--	--	--	--	--	--	--	--	--	--	--	--	--	--	--	-	-	-	--
CL10433.Contig1_All	279	169	89	44.5015	19.3979	-1.1980	Down	6.8660e-11	9.9170e-10	--	--	--	--	--	--	--	--	--	--	--	--	--	--	--	--	--	--	--	--	--	--	-	-	-	--
Unigene8844_All	214	66	16	22.6580	4.5465	-2.3172	Down	7.3496e-11	1.0591e-09	--	--	--	--	--	--	--	--	--	--	--	--	--	--	--	--	--	--	--	--	--	--	-	-	-	--
CL19637.Contig1_All	1096	217	129	14.5459	7.1573	-1.0231	Down	7.8205e-11	1.1237e-09	gi|334902911|gb|AEH25587.1|	108	2e-22	transposase [Solanum demissum]	--	--	--	--	--	--	--	--	--	--	--	--	--	K10583	1e-08	58.2	vvi:100244778	ubiquitin-conjugating enzyme E2 S [EC:6.3.2.19]	-	GO:0005488//binding	-	ko04120//Ubiquitin mediated proteolysis
CL11178.Contig1_All	256	14	84	4.0177	19.9530	2.3122	Up	7.8607e-11	1.1284e-09	gi|5360263|dbj|BAA81904.1|	71.2	4e-12	NtPRp27 [Nicotiana tabacum]	gi|349731029|emb|FQ389237.1|	65.9	2e-08	Vitis vinifera clone SS0AEB20YH04	--	--	--	--	--	--	--	--	--	--	--	--	--	--	-	-	-	--
CL17410.Contig1_All	422	161	83	28.0289	11.9601	-1.2287	Down	8.2239e-11	1.1802e-09	gi|356569074|ref|XP_003552731.1|	103	6e-22	PREDICTED: uncharacterized protein LOC100500217 [Glycine max]	gi|356569073|ref|XM_003552683.1|	85.7	3e-14	PREDICTED: Glycine max uncharacterized protein LOC100500217 (LOC100500217), mRNA	--	--	--	--	--	--	--	--	--	--	--	--	--	--	-	-	GO:0031410//cytoplasmic vesicle;GO:0043231//intracellular membrane-bounded organelle	--
CL8486.Contig1_All	340	64	15	13.8291	2.6828	-2.3659	Down	8.3383e-11	1.1962e-09	--	--	--	--	--	--	--	--	--	--	--	--	--	--	--	--	--	--	--	--	--	--	-	-	-	--
CL20195.Contig1_All	640	199	114	22.8436	10.8316	-1.0765	Down	8.3423e-11	1.1964e-09	--	--	--	--	--	--	--	--	--	--	--	--	--	--	--	--	--	--	--	--	--	--	-	-	-	--
CL6644.Contig1_All	1390	188	105	9.9365	4.5935	-1.1131	Down	8.7936e-11	1.2583e-09	gi|356555441|ref|XP_003546040.1|	638	0.0	PREDICTED: protein LST8 homolog [Glycine max]	gi|356549183|ref|XM_003542929.1|	811	0.0	PREDICTED: Glycine max protein LST8 homolog (LOC100812024), mRNA	sp|Q9FLX9|NLE1_ARATH	83.6	2e-16	Notchless protein homolog OS=Arabidopsis thaliana GN=NLE1 PE=2 SV=1	all0438_2	130	5e-30	COG2319	FOG: WD40 repeat	K08266	0.0	630	rcu:RCOM_0891600	G protein beta subunit-like	-	-	-	--
CL24479.Contig1_All	313	177	96	41.5452	18.6507	-1.1555	Down	8.8135e-11	1.2607e-09	--	--	--	--	--	--	--	--	--	--	--	--	--	--	--	--	--	--	--	--	--	--	-	-	-	--
CL5931.Contig1_All	800	116	49	10.6527	3.7246	-1.5161	Down	9.2740e-11	1.3232e-09	gi|356545977|ref|XP_003541409.1|	244	1e-63	PREDICTED: serine/threonine-protein kinase-like protein CCR1-like [Glycine max]	gi|147770082|emb|AM451749.2|	63.9	2e-07	Vitis vinifera contig VV78X233142.5, whole genome shotgun sequence	sp|Q9S7D9|ACCR1_ARATH	242	2e-64	Serine/threonine-protein kinase-like protein CCR1 OS=Arabidopsis thaliana GN=CCR1 PE=1 SV=1	--	--	--	--	--	K00924	2e-16	83.6	osa:4333525	[EC:2.7.1.-]	GO:0048511//rhythmic process;GO:0003006//reproductive developmental process;GO:0010118//stomatal movement;GO:0016070//RNA metabolic process;GO:0006970//response to osmotic stress;GO:0010038//response to metal ion;GO:0006464//protein modification process;GO:0009699//phenylpropanoid biosynthetic process;GO:0006952//defense response;GO:0006405//RNA export from nucleus;GO:0032392//DNA geometric change	GO:0004871//signal transducer activity;GO:0016620//oxidoreductase activity, acting on the aldehyde or oxo group of donors, NAD or NADP as acceptor;GO:0004672//protein kinase activity;GO:0042802//identical protein binding;GO:0032559//adenyl ribonucleotide binding;GO:0043566//structure-specific DNA binding	GO:0031981//nuclear lumen;GO:0009536//plastid;GO:0016020//membrane;GO:0042579//microbody;GO:0030312//external encapsulating structure	--
CL12087.Contig1_All	318	120	52	27.7234	9.9436	-1.4793	Down	9.8261e-11	1.3979e-09	gi|356554221|ref|XP_003545447.1|	89.0	2e-17	PREDICTED: uncharacterized protein LOC100812051 [Glycine max]	gi|356501373|ref|XM_003519452.1|	81.8	3e-13	PREDICTED: Glycine max uncharacterized protein LOC100798094 (LOC100798094), mRNA	--	--	--	--	--	--	--	--	--	--	--	--	--	--	-	-	-	--
CL27481.Contig1_All	480	184	102	28.1623	12.9219	-1.1239	Down	9.9786e-11	1.4169e-09	gi|356507288|ref|XP_003522400.1|	156	1e-37	PREDICTED: uncharacterized protein LOC100810563 [Glycine max]	gi|356497292|ref|XM_003517447.1|	87.7	9e-15	PREDICTED: Glycine max uncharacterized protein LOC100810685 (LOC100810685), mRNA	--	--	--	--	--	--	--	--	--	--	--	--	--	--	-	-	-	--
Unigene7541_All	1357	124	55	6.7133	2.4646	-1.4457	Down	1.0190e-10	1.4451e-09	gi|356501473|ref|XP_003519549.1|	214	3e-54	PREDICTED: conserved oligomeric Golgi complex subunit 5-like [Glycine max]	gi|356501472|ref|XM_003519501.1|	244	2e-61	PREDICTED: Glycine max conserved oligomeric Golgi complex subunit 5-like (LOC100780045), mRNA	sp|Q9FPQ6|GP1_CHLRE	134	9e-32	Vegetative cell wall protein gp1 OS=Chlamydomonas reinhardtii GN=GP1 PE=2 SV=1	Rv3876	89.4	1e-17	COG0455	ATPases involved in chromosome partitioning	K08507	2e-49	194	pop:POPTR_826036	unconventional SNARE in the endoplasmic reticulum protein 1	GO:0006810//transport	-	-	ko04130//SNARE interactions in vesicular transport
CL1348.Contig1_All	1608	190	107	8.6808	4.0464	-1.1012	Down	1.0208e-10	1.4472e-09	gi|356509869|ref|XP_003523666.1|	295	1e-78	PREDICTED: uncharacterized protein LOC100813264 [Glycine max]	gi|147810459|emb|AM449922.2|	123	5e-25	Vitis vinifera contig VV78X224259.6, whole genome shotgun sequence	sp|O82368|Y2988_ARATH	50.4	3e-06	Uncharacterized protein At2g29880 OS=Arabidopsis thaliana GN=At2g29880 PE=2 SV=1	--	--	--	--	--	--	--	--	--	--	-	-	-	--
CL4843.Contig1_All	1007	222	134	16.1963	8.0918	-1.0011	Down	1.0392e-10	1.4713e-09	--	--	--	--	gi|316996537|dbj|AB545982.1|	381	1e-103	Pyrus pyrifolia genes for F-box proteins and S2-RNase, complete cds, haplotype: S2	--	--	--	--	--	--	--	--	--	--	--	--	--	--	-	-	-	--
Unigene8010_All	750	169	90	16.5546	7.2971	-1.1818	Down	1.0942e-10	1.5473e-09	gi|18398354|ref|NP_565410.1|	166	4e-40	uncharacterized protein [Arabidopsis thaliana] >gi|14190507|gb|AAK55734.1|AF380653_1 At2g17240/T23A1.10 [Arabidopsis thaliana] >gi|4584347|gb|AAD25142.1| expressed protein [Arabidopsis thaliana] >gi|15809772|gb|AAL06814.1| At2g17240/T23A1.10 [Arabidopsis thaliana] >gi|330251508|gb|AEC06602.1| uncharacterized protein [Arabidopsis thaliana]	gi|21407089|gb|AY088315.1|	133	3e-28	Arabidopsis thaliana clone 552 mRNA, complete sequence	--	--	--	--	--	--	--	--	--	K03404	5e-06	48.9	ppp:PHYPADRAFT_210987	magnesium chelatase subunit D [EC:6.6.1.1]	-	-	-	ko01100//Metabolic pathways;ko01110//Biosynthesis of secondary metabolites;ko00860//Porphyrin and chlorophyll metabolism
CL28214.Contig1_All	407	191	108	34.4771	16.1361	-1.0953	Down	1.0979e-10	1.5515e-09	--	--	--	--	gi|195647837|gb|EU971269.1|	65.9	3e-08	Zea mays clone 360888 mRNA sequence	--	--	--	--	--	--	--	--	--	--	--	--	--	--	-	-	-	--
CL26215.Contig1_All	381	97	36	18.7042	5.7457	-1.7028	Down	1.1606e-10	1.6354e-09	gi|224126633|ref|XP_002329603.1|	80.9	5e-15	SET domain protein [Populus trichocarpa] >gi|222870312|gb|EEF07443.1| SET domain protein [Populus trichocarpa]	gi|224126632|ref|XM_002329567.1|	73.8	1e-10	Populus trichocarpa SET domain protein (SDG920), mRNA	sp|Q8VZ17|SUVH6_ARATH	62.8	5e-11	Histone-lysine N-methyltransferase, H3 lysine-9 specific SUVH6 OS=Arabidopsis thaliana GN=SUVH6 PE=2 SV=2	--	--	--	--	--	--	--	--	--	--	GO:0006325//chromatin organization;GO:0006479//protein amino acid methylation	GO:0046914//transition metal ion binding;GO:0016279//protein-lysine N-methyltransferase activity;GO:0000166//nucleotide binding	GO:0043231//intracellular membrane-bounded organelle	--
Unigene10584_All	284	0	38	0.0000	8.1364	12.9902	Up	1.2209e-10	1.7167e-09	gi|4097820|gb|AAD00171.1|	77.4	6e-14	actinorizal nodulin AgNOD-GHRP [Alnus glutinosa]	gi|148807151|gb|EF640670.1|	93.7	8e-17	Prunus dulcis clone Pdbcs-L17 putative glycine-rich protein mRNA, partial cds	sp|P37704|GRP7_DAUCA	59.7	4e-10	Glycine-rich protein DC7.1 OS=Daucus carota PE=2 SV=1	CC0303	65.5	2e-11	COG1230	Co/Zn/Cd efflux system component	K14689	6e-11	63.2	vcn:VOLCADRAFT_63715	solute carrier family 30 (zinc transporter), member 2	-	-	-	--
CL28295.Contig1_All	926	147	73	11.6627	4.7938	-1.2827	Down	1.3567e-10	1.8986e-09	gi|357446867|ref|XP_003593709.1|	444	1e-124	ATP-dependent RNA helicase dhx8 [Medicago truncatula] >gi|355482757|gb|AES63960.1| ATP-dependent RNA helicase dhx8 [Medicago truncatula]	gi|356549259|ref|XR_137153.1|	202	4e-49	PREDICTED: Glycine max probable ATP-dependent RNA helicase DHX35-like (LOC100787259), miscRNA	sp|Q38953|DHX8_ARATH	213	9e-56	Probable pre-mRNA-splicing factor ATP-dependent RNA helicase OS=Arabidopsis thaliana GN=At3g26560 PE=1 SV=2	SPAC10F6.02c_2	226	4e-59	COG1643	HrpA-like helicases	K13117	6e-132	467	pop:POPTR_831104	ATP-dependent RNA helicase DDX35 [EC:3.6.4.13]	-	GO:0017111//nucleoside-triphosphatase activity;GO:0000166//nucleotide binding	-	--
CL18873.Contig1_All	1031	194	111	13.8240	6.5468	-1.0783	Down	1.3570e-10	1.8984e-09	gi|356524720|ref|XP_003530976.1|	535	1e-151	PREDICTED: purple acid phosphatase 17-like isoform 1 [Glycine max]	gi|292727784|dbj|AK336406.1|	270	2e-69	Lotus japonicus cDNA, clone: LjFL1-002-BA02, HTC	sp|Q9SCX8|PPA17_ARATH	465	2e-131	Purple acid phosphatase 17 OS=Arabidopsis thaliana GN=PAP17 PE=2 SV=1	all1686	89.7	7e-18	COG1409	Predicted phosphohydrolases	K01078	3e-118	422	rcu:RCOM_1150260	acid phosphatase [EC:3.1.3.2]	-	-	-	ko00740//Riboflavin metabolism
CL27216.Contig1_All	331	126	57	27.9663	10.4716	-1.4172	Down	1.3739e-10	1.9203e-09	gi|255647345|gb|ACU24139.1|	57.8	5e-08	unknown [Glycine max]	gi|32128521|gb|BT008970.1|	103	1e-19	Triticum aestivum clone wdk1c.pk014.n5:fis, full insert mRNA sequence	--	--	--	--	--	--	--	--	--	--	--	--	--	--	-	-	-	--
CL26972.Contig1_All	487	83	27	12.5211	3.3713	-1.8930	Down	1.4120e-10	1.9729e-09	gi|356531551|ref|XP_003534341.1|	196	1e-49	PREDICTED: abscisic acid 8'-hydroxylase 1-like [Glycine max]	gi|310705876|gb|GU559987.1|	174	5e-41	Prunus avium ABA 8'-hydroxylase (CYP707A1) mRNA, partial cds	sp|Q949P1|ABAH1_ARATH	185	9e-48	Abscisic acid 8'-hydroxylase 1 OS=Arabidopsis thaliana GN=CYP707A1 PE=2 SV=1	slr0574	62.0	4e-10	COG2124	Cytochrome P450	K09843	4e-50	194	rcu:RCOM_0814150	(+)-abscisic acid 8'-hydroxylase [EC:1.14.13.93]	GO:0006952//defense response;GO:0003006//reproductive developmental process;GO:0006714;GO:0009416//response to light stimulus	GO:0016709//oxidoreductase activity, acting on paired donors, with incorporation or reduction of molecular oxygen, NADH or NADPH as one donor, and incorporation of one atom of oxygen;GO:0005506//iron ion binding	-	ko00906//Carotenoid biosynthesis
CL25954.Contig1_All	285	98	37	25.2623	7.8945	-1.6781	Down	1.4520e-10	2.0269e-09	--	--	--	--	--	--	--	--	--	--	--	--	--	--	--	--	--	--	--	--	--	--	-	-	-	--
Unigene11142_All	373	98	37	19.3023	6.0320	-1.6781	Down	1.4520e-10	2.0262e-09	--	--	--	--	--	--	--	--	--	--	--	--	--	--	--	--	--	--	--	--	--	--	-	-	-	--
CL14271.Contig1_All	989	95	35	7.0570	2.1520	-1.7134	Down	1.4995e-10	2.0886e-09	gi|357519451|ref|XP_003630014.1|	156	4e-37	Lsd1-like protein [Medicago truncatula] >gi|355524036|gb|AET04490.1| Lsd1-like protein [Medicago truncatula]	gi|349720264|emb|FQ397968.1|	155	9e-35	Vitis vinifera clone SS0AEB5YC04	sp|P94077|LSD1_ARATH	142	3e-34	Protein LSD1 OS=Arabidopsis thaliana GN=LSD1 PE=1 SV=1	--	--	--	--	--	K10746	3e-09	60.5	ota:Ot01g04690	exonuclease 1 [EC:3.1.-.-]	GO:0012501//programmed cell death;GO:0006810//transport;GO:0048646//anatomical structure formation involved in morphogenesis;GO:0010565;GO:0033554//cellular response to stress;GO:0002239//response to oomycetes;GO:0009627//systemic acquired resistance;GO:0042743//hydrogen peroxide metabolic process;GO:0000305//response to oxygen radical;GO:0009873//ethylene mediated signaling pathway	-	-	ko03430//Mismatch repair
Unigene336_All	226	89	31	28.9317	8.3411	-1.7943	Down	1.5190e-10	2.1137e-09	--	--	--	--	--	--	--	--	--	--	--	--	--	--	--	--	--	--	--	--	--	--	-	-	-	--
CL1136.Contig1_All	1253	184	103	10.7884	4.9987	-1.1099	Down	1.5387e-10	2.1404e-09	gi|356560587|ref|XP_003548572.1|	333	4e-90	PREDICTED: probable ATP-dependent DNA helicase HFM1-like [Glycine max]	gi|356560586|ref|XM_003548524.1|	113	4e-22	PREDICTED: Glycine max probable ATP-dependent DNA helicase HFM1-like (LOC100802318), mRNA	--	--	--	--	--	--	--	--	--	K01529	5e-08	56.6	olu:OSTLU_31874	[EC:3.6.1.-]	-	-	-	--
CL29120.Contig1_All	478	158	82	24.2841	10.4317	-1.2190	Down	1.6016e-10	2.2259e-09	--	--	--	--	--	--	--	--	--	--	--	--	--	--	--	--	--	--	--	--	--	--	-	-	-	--
CL6373.Contig1_All	914	174	95	13.9861	6.3204	-1.1459	Down	1.6826e-10	2.3311e-09	--	--	--	--	--	--	--	--	--	--	--	--	--	--	--	--	--	--	--	--	--	--	-	-	-	--
CL2068.Contig1_All	964	140	68	10.6695	4.2894	-1.3146	Down	1.6908e-10	2.3411e-09	gi|356507606|ref|XP_003522555.1|	573	1e-162	PREDICTED: serine carboxypeptidase-like 42-like [Glycine max]	gi|356507605|ref|XM_003522507.1|	293	2e-76	PREDICTED: Glycine max serine carboxypeptidase-like 42-like (LOC100815723), mRNA	sp|Q9FH05|SCP42_ARATH	518	2e-147	Serine carboxypeptidase-like 42 OS=Arabidopsis thaliana GN=SCPL42 PE=2 SV=1	YBR139w	95.5	1e-19	COG2939	Carboxypeptidase C (cathepsin A)	K13289	1e-160	563	pop:POPTR_551354	cathepsin A (carboxypeptidase C) [EC:3.4.16.5]	-	-	-	--
CL27715.Contig1_All	530	102	40	14.1389	4.5894	-1.6233	Down	1.7043e-10	2.3591e-09	--	--	--	--	--	--	--	--	--	--	--	--	--	--	--	--	--	--	--	--	--	--	-	-	-	--
CL27133.Contig1_All	394	180	100	33.5636	15.4338	-1.1208	Down	1.7481e-10	2.4152e-09	--	--	--	--	--	--	--	--	--	--	--	--	--	--	--	--	--	--	--	--	--	--	-	-	-	--
CL4725.Contig1_All	1148	164	87	10.4953	4.6083	-1.1874	Down	1.7601e-10	2.4309e-09	gi|356516293|ref|XP_003526830.1|	223	3e-57	PREDICTED: 4-alpha-glucanotransferase, chloroplastic/amyloplastic-like [Glycine max]	gi|356516292|ref|XM_003526782.1|	202	5e-49	PREDICTED: Glycine max 4-alpha-glucanotransferase, chloroplastic/amyloplastic-like (LOC100795007), mRNA	sp|Q06801|DPEP_SOLTU	215	3e-56	4-alpha-glucanotransferase, chloroplastic/amyloplastic OS=Solanum tuberosum GN=DPEP PE=1 SV=1	alr3871	146	8e-35	COG1640	4-alpha-glucanotransferase	K00705	4e-65	246	pop:POPTR_1082701	4-alpha-glucanotransferase [EC:2.4.1.25]	GO:0005982//starch metabolic process	GO:0043167//ion binding;GO:0004133//glycogen debranching enzyme activity;GO:0016740//transferase activity	GO:0009536//plastid	ko01100//Metabolic pathways;ko00500//Starch and sucrose metabolism
CL27871.Contig1_All	501	192	110	28.1550	13.3513	-1.0764	Down	1.7915e-10	2.4728e-09	gi|297831110|ref|XP_002883437.1|	150	1e-35	hydrolase [Arabidopsis lyrata subsp. lyrata] >gi|297329277|gb|EFH59696.1| hydrolase [Arabidopsis lyrata subsp. lyrata]	gi|292727823|dbj|AK336445.1|	58.0	8e-06	Lotus japonicus cDNA, clone: LjFL1-004-AG05, HTC	sp|Q9ZT66|E134_MAIZE	89.7	7e-19	Endo-1,3;1,4-beta-D-glucanase OS=Zea mays PE=1 SV=1	YAL049c	50.4	1e-06	COG0412	Dienelactone hydrolase and related enzymes	K01061	4e-06	48.1	pop:POPTR_1108355	carboxymethylenebutenolidase [EC:3.1.1.45]	-	-	-	ko01100//Metabolic pathways
CL27952.Contig1_All	448	192	110	31.4859	14.9308	-1.0764	Down	1.7915e-10	2.4720e-09	gi|297829934|ref|XP_002882849.1|	119	2e-26	metallo-beta-lactamase family protein [Arabidopsis lyrata subsp. lyrata] >gi|297328689|gb|EFH59108.1| metallo-beta-lactamase family protein [Arabidopsis lyrata subsp. lyrata]	gi|349706148|emb|FQ384687.1|	95.6	3e-17	Vitis vinifera clone SS0AAG13YA10	--	--	--	--	SPCC777.06c	56.2	2e-08	COG1235	Metal-dependent hydrolases of the beta-lactamase superfamily I	--	--	--	--	--	-	GO:0003824//catalytic activity	GO:0009536//plastid	--
CL4220.Contig1_All	746	99	38	9.7496	3.0975	-1.6542	Down	1.8031e-10	2.4873e-09	gi|32454714|gb|AAP83138.1|	419	1e-116	lipoxygenase [Nicotiana attenuata]	gi|268636248|gb|FJ858257.1|	115	6e-23	Vitis vinifera cultivar Sauvignon Blanc lipoxygenase (LOXO) mRNA, complete cds	sp|O24371|LOX31_SOLTU	412	7e-116	Linoleate 13S-lipoxygenase 3-1, chloroplastic OS=Solanum tuberosum GN=LOX3.1 PE=1 SV=1	--	--	--	--	--	K00454	6e-113	404	vvi:100241150	lipoxygenase [EC:1.13.11.12]	-	-	-	ko01100//Metabolic pathways;ko00591//Linoleic acid metabolism;ko00592//alpha-Linolenic acid metabolism
Unigene2739_All	386	45	6	8.5648	0.9452	-3.1797	Down	1.8213e-10	2.5093e-09	--	--	--	--	--	--	--	--	--	--	--	--	--	--	--	--	--	--	--	--	--	--	-	-	-	--
CL8684.Contig1_All	640	84	28	9.6425	2.6604	-1.8578	Down	1.8768e-10	2.5809e-09	--	--	--	--	gi|147845615|emb|AM440811.2|	85.7	5e-14	Vitis vinifera contig VV78X257493.14, whole genome shotgun sequence	--	--	--	--	--	--	--	--	--	--	--	--	--	--	-	-	-	--
CL5107.Contig1_All	890	150	76	12.3821	5.1927	-1.2537	Down	1.8816e-10	2.5868e-09	gi|292668985|gb|ADE41147.1|	432	1e-120	AP2 domain class transcription factor [Malus x domestica]	gi|292668984|gb|GU732478.1|	1429	0.0	Malus x domestica AP2 domain class transcription factor (AP2D54) mRNA, complete cds	sp|Q9FJ90|ERF25_ARATH	209	2e-54	Ethylene-responsive transcription factor ERF025 OS=Arabidopsis thaliana GN=ERF025 PE=2 SV=1	--	--	--	--	--	K09286	4e-30	129	ath:AT4G25490	EREBP-like factor	-	-	-	--
CL9606.Contig1_All	397	113	48	20.9113	7.3522	-1.5080	Down	1.9109e-10	2.6246e-09	gi|238479547|ref|NP_001154572.1|	65.1	3e-10	RNA-binding ASCH domain protein [Arabidopsis thaliana] >gi|330255179|gb|AEC10273.1| RNA-binding ASCH domain protein [Arabidopsis thaliana]	--	--	--	--	--	--	--	--	--	--	--	--	--	--	--	--	--	--	-	-	-	--
Unigene11910_All	513	101	251	14.4643	29.7526	1.0405	Up	1.9109e-10	2.6238e-09	gi|52783264|sp|Q9FUL4.1|RL24_PRUAV	231	3e-60	RecName: Full=60S ribosomal protein L24 >gi|10180025|gb|AAG13986.1|AF298827_1 60S ribosomal protein L24 [Prunus avium]	gi|349708501|emb|FQ385269.1|	260	1e-66	Vitis vinifera clone SS0AEB32YM18	sp|Q9FUL4|RL24_PRUAV	231	1e-61	60S ribosomal protein L24 OS=Prunus avium GN=RPL24 PE=2 SV=1	SPCC330.14c	120	9e-28	COG2075	Ribosomal protein L24E	K02896	7e-63	236	rcu:RCOM_0840480	large subunit ribosomal protein L24e	-	-	-	ko03010//Ribosome
Unigene8359_All	207	90	32	31.9422	9.4004	-1.7647	Down	1.9553e-10	2.6831e-09	--	--	--	--	--	--	--	--	--	--	--	--	--	--	--	--	--	--	--	--	--	--	-	-	-	--
CL898.Contig1_All	1035	171	93	12.1380	5.4640	-1.1515	Down	2.0524e-10	2.8121e-09	gi|356504163|ref|XP_003520868.1|	316	4e-85	PREDICTED: uncharacterized protein LOC100814647 [Glycine max]	gi|349704895|emb|FQ383849.1|	97.6	2e-17	Vitis vinifera clone SS0ABG13YE24	--	--	--	--	--	--	--	--	--	--	--	--	--	--	-	-	-	--
CL24735.Contig1_All	304	189	108	45.6752	21.6032	-1.0802	Down	2.2077e-10	3.0192e-09	gi|46093888|gb|AAS79797.1|	76.6	1e-13	alcohol acyl transferase [Malus x domestica]	gi|46093887|gb|AY517491.1|	375	1e-101	Malus x domestica alcohol acyl transferase (AAT2) mRNA, complete cds	--	--	--	--	--	--	--	--	--	--	--	--	--	--	-	-	-	--
CL858.Contig2_All	1729	172	94	7.3085	3.3060	-1.1445	Down	2.2297e-10	3.0483e-09	gi|356508093|ref|XP_003522795.1|	407	1e-112	PREDICTED: 5'-adenylylsulfate reductase-like 4-like [Glycine max]	gi|349718259|emb|FQ381264.1|	137	4e-29	Vitis vinifera clone SS0ACG16YH24	sp|Q9SA00|APRL4_ARATH	332	3e-91	5'-adenylylsulfate reductase-like 4 OS=Arabidopsis thaliana GN=APRL4 PE=2 SV=1	--	--	--	--	--	K09580	5e-06	50.4	pop:POPTR_801273	protein disulfide-isomerase A1 [EC:5.3.4.1]	-	-	GO:0031410//cytoplasmic vesicle	ko04141//Protein processing in endoplasmic reticulum
Unigene10998_All	265	0	37	0.0000	8.4903	13.0516	Up	2.2315e-10	3.0499e-09	gi|310751878|gb|ADP09379.1|	153	7e-37	anthocyanidin synthase [Pyrus pyrifolia]	gi|86559289|gb|DQ381771.1|	486	1e-135	Malus x domestica anthocyanidin synthase (ANS) gene, complete cds	sp|P51091|LDOX_MALDO	151	7e-38	Leucoanthocyanidin dioxygenase OS=Malus domestica GN=ANS PE=2 SV=1	--	--	--	--	--	K05277	5e-24	106	vvi:100233142	leucoanthocyanidin dioxygenase [EC:1.14.11.19]	GO:0009699//phenylpropanoid biosynthetic process	GO:0043169//cation binding;GO:0019842//vitamin binding;GO:0016706//oxidoreductase activity, acting on paired donors, with incorporation or reduction of molecular oxygen, 2-oxoglutarate as one donor, and incorporation of one atom each of oxygen into both donors;GO:0016701//oxidoreductase activity, acting on single donors with incorporation of molecular oxygen	-	ko00941//Flavonoid biosynthesis;ko01100//Metabolic pathways;ko01110//Biosynthesis of secondary metabolites
CL24906.Contig1_All	365	114	49	22.9459	8.1634	-1.4910	Down	2.2601e-10	3.0862e-09	gi|356515673|ref|XP_003526523.1|	100	7e-21	PREDICTED: uncharacterized protein LOC100811495 [Glycine max]	gi|356515672|ref|XM_003526475.1|	153	1e-34	PREDICTED: Glycine max uncharacterized protein LOC100811495 (LOC100811495), mRNA	--	--	--	--	--	--	--	--	--	--	--	--	--	--	GO:0007155//cell adhesion	GO:0046914//transition metal ion binding	GO:0044464//cell part	--
CL25190.Contig1_All	356	202	119	41.6863	20.3266	-1.0362	Down	2.2825e-10	3.1138e-09	--	--	--	--	--	--	--	--	--	--	--	--	--	--	--	--	--	--	--	--	--	--	-	-	-	--
CL961.Contig1_All	918	107	44	8.5631	2.9146	-1.5548	Down	2.3239e-10	3.1675e-09	gi|224142301|ref|XP_002324497.1|	322	7e-87	SecY protein [Populus trichocarpa] >gi|222865931|gb|EEF03062.1| SecY protein [Populus trichocarpa]	gi|224142300|ref|XM_002324461.1|	448	1e-123	Populus trichocarpa SecY protein, mRNA	sp|Q38885|SECY_ARATH	310	9e-85	Preprotein translocase subunit secY, chloroplastic OS=Arabidopsis thaliana GN=SECY PE=1 SV=2	sll1814	138	2e-32	COG0201	Preprotein translocase subunit SecY	K10956	4e-88	322	pop:POPTR_262437	protein transport protein SEC61 subunit alpha	GO:0006810//transport	GO:0005488//binding;GO:0008320//protein transmembrane transporter activity	GO:0031224//intrinsic to membrane;GO:0009534//chloroplast thylakoid	ko03060//Protein export;ko04145//Phagosome;ko04141//Protein processing in endoplasmic reticulum
CL28059.Contig1_All	512	134	64	19.2277	7.6011	-1.3389	Down	2.3337e-10	3.1798e-09	--	--	--	--	gi|110743986|gb|AC189201.1|	58.0	8e-06	Brassica rapa subsp. pekinensis clone KBrB005N03, complete sequence	--	--	--	--	--	--	--	--	--	--	--	--	--	--	-	-	-	--
CL28550.Contig1_All	1081	78	210	5.3010	11.8130	1.1560	Up	2.3462e-10	3.1939e-09	gi|60280213|gb|AAX16491.1|	682	0.0	dihydroflavonol 4-reductase [Crataegus monogyna]	gi|28629485|gb|AY227731.1|	1911	0.0	Pyrus communis cultivar Conference dihydroflavonol 4-reductase mRNA, complete cds	sp|Q84KP0|DFRA_PYRCO	681	0.0	Bifunctional dihydroflavonol 4-reductase/flavanone 4-reductase OS=Pyrus communis GN=DFR PE=1 SV=1	SA0317	121	2e-27	COG0451	Nucleoside-diphosphate-sugar epimerases	K13082	1e-164	576	vvi:100233141	bifunctional dihydroflavonol 4-reductase/flavanone 4-reductase [EC:1.1.1.219 1.1.1.234]	-	-	-	ko00941//Flavonoid biosynthesis
CL26741.Contig1_All	417	118	52	20.7892	7.5829	-1.4550	Down	2.3584e-10	3.2095e-09	--	--	--	--	--	--	--	--	--	--	--	--	--	--	--	--	--	--	--	--	--	--	-	-	-	--
CL3906.Contig1_All	778	126	58	11.8983	4.5333	-1.3921	Down	2.4217e-10	3.2907e-09	gi|225456783|ref|XP_002275118.1|	57.8	2e-07	PREDICTED: similar to Callose synthase 10 [Vitis vinifera]	--	--	--	--	sp|Q9SJM0|CALSA_ARATH	57.0	1e-08	Callose synthase 10 OS=Arabidopsis thaliana GN=CALS10 PE=2 SV=4	--	--	--	--	--	K11000	1e-08	57.8	vvi:100255285	callose synthase [EC:2.4.1.-]	-	-	-	--
Unigene1615_All	298	85	29	20.9553	5.9177	-1.8242	Down	2.4656e-10	3.3483e-09	--	--	--	--	gi|332640072|gb|CP002686.1|	58.0	5e-06	Arabidopsis thaliana chromosome 3, complete sequence	--	--	--	--	--	--	--	--	--	--	--	--	--	--	-	-	-	--
CL10471.Contig1_All	289	88	31	22.3706	6.5228	-1.7780	Down	2.5053e-10	3.4001e-09	--	--	--	--	--	--	--	--	--	--	--	--	--	--	--	--	--	--	--	--	--	--	-	-	-	--
CL28787.Contig1_All	1036	153	79	10.8499	4.6370	-1.2264	Down	2.5601e-10	3.4702e-09	gi|268044007|gb|ACY92092.1|	160	4e-38	HOS1 [Citrus trifoliata]	gi|268044006|gb|FJ844367.1|	71.9	1e-09	Citrus trifoliata HOS1 (HOS1) mRNA, complete cds	sp|Q84JU6|HOS1_ARATH	63.9	1e-10	E3 ubiquitin-protein ligase HOS1 OS=Arabidopsis thaliana GN=HOS1 PE=1 SV=1	--	--	--	--	--	--	--	--	--	--	-	-	-	--
Unigene2189_All	526	80	26	11.1737	3.0058	-1.8943	Down	2.9816e-10	4.0026e-09	gi|224114331|ref|XP_002332400.1|	176	2e-43	tir-nbs-lrr resistance protein [Populus trichocarpa] >gi|222832723|gb|EEE71200.1| tir-nbs-lrr resistance protein [Populus trichocarpa]	--	--	--	--	sp|Q9SZ67|WRK19_ARATH	132	8e-32	Probable WRKY transcription factor 19 OS=Arabidopsis thaliana GN=WRKY19 PE=2 SV=1	alr0124_1	73.2	2e-13	COG4886	Leucine-rich repeat (LRR) protein	K06685	1e-21	99.8	ath:AT4G19050	maintenance of ploidy protein MOB1 (MPS1 binder 1)	GO:0006950//response to stress;GO:0009987//cellular process	GO:0000166//nucleotide binding	-	--
CL17954.Contig1_All	216	200	118	68.0250	33.2197	-1.0340	Down	3.0044e-10	4.0320e-09	--	--	--	--	gi|147839106|emb|AM464615.2|	61.9	2e-07	Vitis vinifera contig VV78X217967.5, whole genome shotgun sequence	--	--	--	--	--	--	--	--	--	--	--	--	--	--	-	-	-	--
Unigene333_All	696	72	21	7.6000	1.8348	-2.0504	Down	3.0090e-10	4.0370e-09	gi|356511931|ref|XP_003524675.1|	204	8e-52	PREDICTED: uncharacterized protein LOC100813994 [Glycine max]	gi|67625917|gb|AC144765.19|	60.0	3e-06	Medicago truncatula chromosome 8 clone mth2-35o11, complete sequence	sp|Q9FPR2|AGP18_ARATH	171	4e-43	Lysine-rich arabinogalactan protein 18 OS=Arabidopsis thaliana GN=AGP18 PE=2 SV=1	Rv3876	92.0	8e-19	COG0455	ATPases involved in chromosome partitioning	K01115	3e-23	105	vcn:VOLCADRAFT_99471	phospholipase D [EC:3.1.4.4]	-	-	-	ko01100//Metabolic pathways;ko00564//Glycerophospholipid metabolism;ko00565//Ether lipid metabolism;ko04144//Endocytosis
CL1116.Contig1_All	1049	150	77	10.5053	4.4636	-1.2348	Down	3.0760e-10	4.1218e-09	gi|224111880|ref|XP_002316010.1|	461	1e-128	cytochrome P450 [Populus trichocarpa] >gi|222865050|gb|EEF02181.1| cytochrome P450 [Populus trichocarpa]	gi|224112190|ref|XM_002332781.1|	65.9	7e-08	Populus trichocarpa cytochrome P450 (CYP749A1v3), mRNA	sp|O48786|C734A_ARATH	276	1e-74	Cytochrome P450 734A1 OS=Arabidopsis thaliana GN=CYP734A1 PE=2 SV=1	Cj1411c	118	2e-26	COG2124	Cytochrome P450	K00232	1e-71	267	vvi:100249305	acyl-CoA oxidase [EC:1.3.3.6]	-	GO:0016491//oxidoreductase activity;GO:0005506//iron ion binding	-	ko01100//Metabolic pathways;ko01110//Biosynthesis of secondary metabolites;ko00592//alpha-Linolenic acid metabolism;ko01040//Biosynthesis of unsaturated fatty acids;ko04146//Peroxisome;ko00908//Zeatin biosynthesis;ko00071//Fatty acid metabolism
CL2071.Contig2_All	710	188	108	19.4532	9.2498	-1.0725	Down	3.1219e-10	4.1771e-09	gi|71041100|gb|AAZ20438.1|	392	1e-108	MYB22 [Malus x domestica]	gi|71041099|gb|DQ074470.1|	1217	0.0	Malus x domestica MYB22 mRNA, complete cds	sp|O22264|MYB12_ARATH	239	1e-63	Transcription factor MYB12 OS=Arabidopsis thaliana GN=MYB12 PE=2 SV=1	ECU11g1690	105	7e-23	COG5147	Myb superfamily proteins, including transcription factors and mRNA splicing factors	K09422	3e-68	255	vvi:100260656	myb proto-oncogene protein, plant	-	-	-	--
Unigene351_All	233	89	32	28.0625	8.3515	-1.7485	Down	3.2079e-10	4.2844e-09	gi|356554417|ref|XP_003545543.1|	58.2	4e-08	PREDICTED: uncharacterized protein LOC100812055 [Glycine max]	--	--	--	--	--	--	--	--	--	--	--	--	--	--	--	--	--	--	-	GO:0046872//metal ion binding	-	--
CL1224.Contig2_All	985	151	78	11.2625	4.8153	-1.2258	Down	3.4012e-10	4.5371e-09	gi|334186865|ref|NP_001190817.1|	303	4e-81	Pleckstrin homology (PH) domain-containing protein [Arabidopsis thaliana] >gi|332659423|gb|AEE84823.1| Pleckstrin homology (PH) domain-containing protein [Arabidopsis thaliana]	gi|356539322|ref|XM_003538100.1|	178	6e-42	PREDICTED: Glycine max uncharacterized protein LOC100803809 (LOC100803809), mRNA	--	--	--	--	--	--	--	--	--	--	--	--	--	--	-	-	-	--
Unigene2296_All	556	58	13	7.6638	1.4218	-2.4303	Down	3.4133e-10	4.5505e-09	gi|351721400|ref|NP_001236696.1|	121	5e-27	uncharacterized protein LOC100500349 [Glycine max]	--	--	--	--	sp|Q8LBM2|TIF5A_ARATH	87.0	6e-18	Protein TIFY 5A OS=Arabidopsis thaliana GN=TIFY5A PE=1 SV=1	--	--	--	--	--	K13464	2e-06	49.7	pop:POPTR_548076	jasmonate ZIM domain-containing protein	-	GO:0005488//binding	-	ko04626//Plant-pathogen interaction;ko04075//Plant hormone signal transduction
CL20994.Contig1_All	546	167	91	22.4707	10.1348	-1.1487	Down	3.6064e-10	4.7965e-09	--	--	--	--	--	--	--	--	--	--	--	--	--	--	--	--	--	--	--	--	--	--	-	-	-	--
Unigene3871_All	212	129	61	44.7040	17.4969	-1.3533	Down	3.6232e-10	4.8175e-09	--	--	--	--	gi|356563835|ref|XM_003550116.1|	60.0	8e-07	PREDICTED: Glycine max transcriptional corepressor LEUNIG-like, transcript variant 2 (LOC100809084), mRNA	--	--	--	--	--	--	--	--	--	--	--	--	--	--	-	-	-	--
CL27017.Contig1_All	287	162	87	41.4692	18.4334	-1.1697	Down	3.7045e-10	4.9152e-09	--	--	--	--	--	--	--	--	--	--	--	--	--	--	--	--	--	--	--	--	--	--	-	-	-	--
CL17179.Contig1_All	735	78	25	7.7965	2.0683	-1.9144	Down	3.7400e-10	4.9608e-09	--	--	--	--	--	--	--	--	--	--	--	--	--	--	--	--	--	--	--	--	--	--	-	-	-	--
CL9565.Contig1_All	258	110	47	31.3231	11.0776	-1.4996	Down	3.9348e-10	5.2131e-09	gi|5123836|emb|CAB45387.1|	65.1	3e-10	NAD-malate dehydrogenase [Nicotiana tabacum]	--	--	--	--	--	--	--	--	--	--	--	--	--	K00026	5e-13	70.1	pop:POPTR_785828	malate dehydrogenase [EC:1.1.1.37]	-	-	-	ko01100//Metabolic pathways;ko01110//Biosynthesis of secondary metabolites;ko00630//Glyoxylate and dicarboxylate metabolism;ko00710//Carbon fixation in photosynthetic organisms;ko00620//Pyruvate metabolism;ko00020//Citrate cycle (TCA cycle)
CL13.Contig7_All	3151	93	35	2.1683	0.6754	-1.6828	Down	3.9493e-10	5.2291e-09	gi|356538573|ref|XP_003537777.1|	347	6e-94	PREDICTED: uncharacterized protein LOC100786132 [Glycine max]	gi|313184297|emb|FN823235.1|	145	3e-31	Malus x domestica genomic sequence for BAC clone MC-20 containing a Mal d 1 gene cluster	sp|P19683|ROC4_NICSY	82.4	1e-15	31 kDa ribonucleoprotein, chloroplastic OS=Nicotiana sylvestris PE=1 SV=1	SPAC140.02	169	4e-41	COG0724	RNA-binding proteins (RRM domain)	K11294	3e-99	361	rcu:RCOM_0599700	nucleolin	-	-	-	--
Unigene8447_All	415	103	42	18.2340	6.1542	-1.5670	Down	4.0057e-10	5.3006e-09	--	--	--	--	--	--	--	--	--	--	--	--	--	--	--	--	--	--	--	--	--	--	-	-	-	--
CL30252.Contig1_All	404	118	53	21.4582	7.9774	-1.4275	Down	4.2315e-10	5.5878e-09	--	--	--	--	gi|145693002|gb|EF423915.1|	801	0.0	Pyrus pyrifolia AP1-1 gene, complete cds	--	--	--	--	--	--	--	--	--	--	--	--	--	--	-	-	-	--
CL6656.Contig1_All	598	122	56	14.9882	5.6945	-1.3962	Down	4.2605e-10	5.6227e-09	gi|356530695|ref|XP_003533916.1|	80.5	2e-14	PREDICTED: probable protein phosphatase 2C 43-like [Glycine max]	gi|147776495|emb|AM442507.2|	58.0	1e-05	Vitis vinifera contig VV78X151557.7, whole genome shotgun sequence	sp|Q6ZHC8|P2C25_ORYSJ	70.9	5e-13	Probable protein phosphatase 2C 25 OS=Oryza sativa subsp. japonica GN=Os02g0685600 PE=2 SV=1	--	--	--	--	--	--	--	--	--	--	-	-	-	--
Unigene1887_All	251	50	9	14.6349	2.1804	-2.7467	Down	4.3029e-10	5.6721e-09	--	--	--	--	--	--	--	--	--	--	--	--	--	--	--	--	--	--	--	--	--	--	-	-	-	--
Unigene2840_All	304	50	9	12.0834	1.8003	-2.7467	Down	4.3029e-10	5.6704e-09	--	--	--	--	--	--	--	--	--	--	--	--	--	--	--	--	--	--	--	--	--	--	-	-	-	--
CL2416.Contig1_All	1092	193	113	12.9845	6.2925	-1.0451	Down	4.3283e-10	5.6971e-09	gi|356554104|ref|XP_003545389.1|	591	1e-168	PREDICTED: myosin-H heavy chain-like [Glycine max]	gi|356554103|ref|XM_003545341.1|	416	1e-113	PREDICTED: Glycine max myosin-H heavy chain-like (LOC100790815), mRNA	--	--	--	--	SPCC1919.10c	188	2e-47	COG5022	Myosin heavy chain	K03165	4e-67	252	ota:Ot06g03550	DNA topoisomerase III [EC:5.99.1.2]	-	-	-	ko03440//Homologous recombination
Unigene16753_All	207	159	85	56.4312	24.9699	-1.1763	Down	4.5010e-10	5.9157e-09	--	--	--	--	--	--	--	--	--	--	--	--	--	--	--	--	--	--	--	--	--	--	-	-	-	--
Unigene15505_All	389	14	80	2.6441	12.5057	2.2417	Up	4.7723e-10	6.2427e-09	gi|307101747|ref|YP_003875500.1|	269	8e-72	NADH dehydrogenase subunit 1 [Silene latifolia] >gi|296040791|gb|ADG85363.1| NADH dehydrogenase subunit 1 [Silene latifolia] >gi|301338042|gb|ADK73334.1| NADH dehydrogenase subunit 1 [Silene latifolia]	gi|197941017|gb|EU999003.1|	708	0.0	Arabidopsis thaliana NADH dehydrogenase subunit 1 mRNA, complete cds; mitochondrial	sp|P31839|NU1M_OENBE	268	8e-73	NADH-ubiquinone oxidoreductase chain 1 OS=Oenothera berteriana GN=ND1 PE=2 SV=1	RP796	179	8e-46	COG1005	NADH:ubiquinone oxidoreductase subunit 1 (chain H)	K03878	3e-71	263	osa:6450162	NADH dehydrogenase I subunit 1 [EC:1.6.5.3]	GO:0051234//establishment of localization;GO:0022904//respiratory electron transport chain	GO:0050136//NADH dehydrogenase (quinone) activity	GO:0031224//intrinsic to membrane;GO:0031410//cytoplasmic vesicle;GO:0005746//mitochondrial respiratory chain	ko00190//Oxidative phosphorylation;ko01100//Metabolic pathways
CL29607.Contig1_All	655	104	43	11.6650	3.9920	-1.5470	Down	4.8155e-10	6.2955e-09	--	--	--	--	--	--	--	--	--	--	--	--	--	--	--	--	--	--	--	--	--	--	-	-	-	--
CL10213.Contig1_All	331	82	28	18.2003	5.1440	-1.8230	Down	5.2062e-10	6.7904e-09	--	--	--	--	--	--	--	--	--	--	--	--	--	--	--	--	--	--	--	--	--	--	-	-	-	--
CL10105.Contig1_All	432	66	18	11.2241	2.5337	-2.1473	Down	5.2888e-10	6.8940e-09	--	--	--	--	--	--	--	--	--	--	--	--	--	--	--	--	--	--	--	--	--	--	-	-	-	--
CL29591.Contig1_All	358	112	49	22.9841	8.3230	-1.4655	Down	5.4536e-10	7.0985e-09	--	--	--	--	--	--	--	--	--	--	--	--	--	--	--	--	--	--	--	--	--	--	-	-	-	--
CL29847.Contig1_All	650	46	148	5.1992	13.8457	1.4131	Up	5.5064e-10	7.1651e-09	gi|357435975|ref|XP_003588263.1|	355	3e-97	NADH-ubiquinone oxidoreductase chain [Medicago truncatula] >gi|355477311|gb|AES58514.1| NADH-ubiquinone oxidoreductase chain [Medicago truncatula]	gi|87248034|gb|DQ381456.1|	1193	0.0	Beta vulgaris subsp. vulgaris NADH dehydrogenase subunit 3 (nad3) and ribosomal protein S12 (rps12) mRNAs, complete cds; mitochondrial	sp|Q96033|RT12_HELAN	245	1e-65	Ribosomal protein S12, mitochondrial OS=Helianthus annuus GN=RPS12 PE=2 SV=1	TP0243	169	3e-42	COG0048	Ribosomal protein S12	K03880	2e-42	169	osa:6450168	NADH dehydrogenase I subunit 3 [EC:1.6.5.3]	GO:0010467//gene expression	GO:0005198//structural molecule activity	GO:0009536//plastid	ko00190//Oxidative phosphorylation;ko01100//Metabolic pathways;ko03010//Ribosome
Unigene415_All	245	59	14	17.6920	3.4748	-2.3481	Down	5.5084e-10	7.1656e-09	--	--	--	--	--	--	--	--	--	--	--	--	--	--	--	--	--	--	--	--	--	--	-	-	-	--
CL1944.Contig2_All	2536	116	52	3.3605	1.2469	-1.4303	Down	5.6052e-10	7.2873e-09	gi|356533682|ref|XP_003535389.1|	1005	0.0	PREDICTED: probable methyltransferase PMT8-like [Glycine max]	gi|356536843|ref|XM_003536895.1|	728	0.0	PREDICTED: Glycine max probable methyltransferase PMT1-like (LOC100784179), mRNA	sp|Q93YV7|PMT3_ARATH	991	0.0	Probable methyltransferase PMT3 OS=Arabidopsis thaliana GN=At4g14360 PE=1 SV=1	--	--	--	--	--	--	--	--	--	--	-	-	-	--
CL23333.Contig1_All	1094	173	97	11.6177	5.3917	-1.1075	Down	5.7852e-10	7.5103e-09	gi|302398597|gb|ADL36593.1|	438	1e-122	BHLH domain class transcription factor [Malus x domestica]	gi|302398596|gb|HM122454.1|	1275	0.0	Malus x domestica BHLH domain class transcription factor (BHLH16) mRNA, complete cds	sp|Q9FH37|ILR3_ARATH	328	3e-90	Transcription factor ILR3 OS=Arabidopsis thaliana GN=ILR3 PE=1 SV=1	--	--	--	--	--	K13422	7e-06	49.3	sbi:SORBI_01g028230	transcription factor MYC2	-	-	-	ko04626//Plant-pathogen interaction;ko04075//Plant hormone signal transduction
CL27378.Contig1_All	568	174	98	22.5057	10.4917	-1.1010	Down	6.2301e-10	8.0597e-09	gi|356562983|ref|XP_003549747.1|	65.5	5e-10	PREDICTED: topless-related protein 4-like [Glycine max]	gi|356546113|ref|XM_003541428.1|	58.0	9e-06	PREDICTED: Glycine max topless-related protein 4-like (LOC100799941), mRNA	sp|Q0WV90|TPR1_ARATH	48.9	2e-06	Topless-related protein 1 OS=Arabidopsis thaliana GN=TPR1 PE=1 SV=3	--	--	--	--	--	--	--	--	--	--	-	-	-	--
Unigene302_All	259	69	20	19.5723	4.6957	-2.0594	Down	6.3252e-10	8.1685e-09	--	--	--	--	gi|339431357|gb|HQ445899.1|	230	5e-58	Malus x domestica cultivar Evereste fire blight resistance locus LG12, complete sequence	--	--	--	--	--	--	--	--	--	--	--	--	--	--	-	-	-	--
Unigene9875_All	256	92	35	26.4022	8.3137	-1.6671	Down	6.3829e-10	8.2286e-09	gi|356500742|ref|XP_003519190.1|	114	4e-25	PREDICTED: uncharacterized hydrolase C22A12.06c-like isoform 1 [Glycine max]	--	--	--	--	--	--	--	--	--	--	--	--	--	--	--	--	--	--	-	-	-	--
Unigene6948_All	434	36	3	6.0940	0.4203	-3.8579	Down	6.4504e-10	8.3108e-09	--	--	--	--	gi|316996537|dbj|AB545982.1|	242	2e-61	Pyrus pyrifolia genes for F-box proteins and S2-RNase, complete cds, haplotype: S2	--	--	--	--	--	--	--	--	--	--	--	--	--	--	-	-	-	--
CL10583.Contig1_All	281	117	53	30.5895	11.4693	-1.4153	Down	6.4945e-10	8.3605e-09	gi|356540980|ref|XP_003538962.1|	98.6	2e-20	PREDICTED: photosystem II stability/assembly factor HCF136, chloroplastic-like [Glycine max]	gi|356544403|ref|XM_003540593.1|	93.7	8e-17	PREDICTED: Glycine max photosystem II stability/assembly factor HCF136, chloroplastic-like (LOC100805606), mRNA	sp|Q5Z5A8|P2SAF_ORYSJ	89.0	5e-19	Photosystem II stability/assembly factor HCF136, chloroplastic OS=Oryza sativa subsp. japonica GN=HCF136 PE=3 SV=1	--	--	--	--	--	--	--	--	--	--	GO:0065003;GO:0006996//organelle organization;GO:0010038//response to metal ion	GO:0005488//binding	GO:0009532//plastid stroma;GO:0044436;GO:0009534//chloroplast thylakoid	--
CL6012.Contig1_All	449	175	99	28.6341	13.4078	-1.0947	Down	6.7008e-10	8.6136e-09	--	--	--	--	--	--	--	--	--	--	--	--	--	--	--	--	--	--	--	--	--	--	-	-	-	--
CL9163.Contig1_All	669	83	29	9.1147	2.6360	-1.7898	Down	6.7611e-10	8.6835e-09	gi|356518533|ref|XP_003527933.1|	289	2e-77	PREDICTED: auxin-induced protein 5NG4-like [Glycine max]	gi|356518532|ref|XM_003527885.1|	111	8e-22	PREDICTED: Glycine max auxin-induced protein 5NG4-like (LOC100783910), mRNA	sp|Q6J163|5NG4_PINTA	138	3e-33	Auxin-induced protein 5NG4 OS=Pinus taeda PE=2 SV=1	--	--	--	--	--	--	--	--	--	--	-	-	GO:0044464//cell part	--
CL17562.Contig1_All	351	130	63	27.2100	10.9144	-1.3179	Down	7.0073e-10	8.9867e-09	--	--	--	--	gi|147792252|emb|AM462848.2|	58.0	6e-06	Vitis vinifera contig VV78X223918.4, whole genome shotgun sequence	--	--	--	--	--	--	--	--	--	--	--	--	--	--	-	-	-	--
CL20955.Contig1_All	580	188	110	23.8134	11.5327	-1.0460	Down	7.0568e-10	9.0425e-09	gi|356541830|ref|XP_003539375.1|	76.6	2e-13	PREDICTED: linoleate 13S-lipoxygenase 2-1, chloroplastic-like [Glycine max]	--	--	--	--	sp|Q8GSM2|LOX23_HORVU	55.8	2e-08	Lipoxygenase 2.3, chloroplastic OS=Hordeum vulgare GN=LOX2.3 PE=1 SV=1	--	--	--	--	--	K00454	1e-17	86.7	rcu:RCOM_1528960	lipoxygenase [EC:1.13.11.12]	GO:0006633//fatty acid biosynthetic process	GO:0046872//metal ion binding;GO:0016702//oxidoreductase activity, acting on single donors with incorporation of molecular oxygen, incorporation of two atoms of oxygen	-	ko01100//Metabolic pathways;ko00591//Linoleic acid metabolism;ko00592//alpha-Linolenic acid metabolism
CL20255.Contig1_All	642	182	105	20.8271	9.9454	-1.0664	Down	7.1789e-10	9.1962e-09	gi|1754989|gb|AAB68048.1|	56.2	4e-07	proline-rich protein PRP2 precursor [Lupinus luteus]	--	--	--	--	sp|Q06841|NO75_LUPLU	54.7	4e-08	Early nodulin-75 (Fragment) OS=Lupinus luteus GN=ENOD2 PE=2 SV=1	ECs3284	52.4	6e-07	COG3115	Cell division protein	--	--	--	--	--	-	-	-	--
CL24347.Contig1_All	432	14	79	2.3809	11.1202	2.2236	Up	7.4596e-10	9.5476e-09	gi|283136142|gb|ADB11390.1|	178	2e-44	tau class glutathione transferase GSTU24 [Populus trichocarpa]	gi|337730157|gb|JN127763.1|	65.9	3e-08	Theobroma cacao clone TCC_BB027J18, complete sequence	sp|Q03662|GSTX1_TOBAC	154	1e-38	Probable glutathione S-transferase OS=Nicotiana tabacum PE=2 SV=1	XF0911	55.5	3e-08	COG0625	Glutathione S-transferase	K00799	2e-46	181	vvi:100254124	glutathione S-transferase [EC:2.5.1.18]	-	-	-	ko00480//Glutathione metabolism
CL5221.Contig1_All	640	118	54	13.5455	5.1308	-1.4006	Down	7.4958e-10	9.5912e-09	gi|356544588|ref|XP_003540731.1|	147	9e-35	PREDICTED: uracil-DNA glycosylase-like [Glycine max]	--	--	--	--	sp|P14918|EXTN_MAIZE	78.6	3e-15	Extensin OS=Zea mays GN=HRGP PE=2 SV=1	PA0750	60.1	3e-09	COG0692	Uracil DNA glycosylase	K03648	8e-41	164	vvi:100253025	uracil-DNA glycosylase [EC:3.2.2.-]	-	-	-	ko03410//Base excision repair
Unigene4765_All	288	45	7	11.4792	1.4780	-2.9573	Down	7.6920e-10	9.8281e-09	--	--	--	--	--	--	--	--	--	--	--	--	--	--	--	--	--	--	--	--	--	--	-	-	-	--
CL12837.Contig1_All	1011	131	64	9.5195	3.8494	-1.3063	Down	7.8965e-10	1.0081e-08	gi|306489519|gb|ADM94222.1|	236	6e-61	TGN-localized SYP41-interacting protein [Arabidopsis thaliana]	gi|162809361|gb|AC215897.1|	63.9	3e-07	Populus trichocarpa clone POP034-F24, complete sequence	--	--	--	--	PAB2109	50.1	6e-06	COG1196	Chromosome segregation ATPases	--	--	--	--	--	-	-	-	--
CL9034.Contig1_All	319	49	9	11.2849	1.7156	-2.7176	Down	8.1016e-10	1.0337e-08	--	--	--	--	gi|123716792|emb|AM448068.1|	63.9	8e-08	Vitis vinifera, whole genome shotgun sequence, contig VV78X051671.7, clone ENTAV 115	--	--	--	--	--	--	--	--	--	--	--	--	--	--	-	-	-	--
Unigene8990_All	349	49	9	10.3148	1.5681	-2.7176	Down	8.1016e-10	1.0334e-08	gi|292668955|gb|ADE41132.1|	121	4e-27	AP2 domain class transcription factor [Malus x domestica]	gi|292668954|gb|GU732463.1|	285	1e-74	Malus x domestica AP2 domain class transcription factor (AP2D39) mRNA, complete cds	--	--	--	--	--	--	--	--	--	K09286	3e-12	67.4	vvi:100252531	EREBP-like factor	GO:0010468//regulation of gene expression;GO:0006351//transcription, DNA-dependent	GO:0003676//nucleic acid binding;GO:0001071	GO:0043231//intracellular membrane-bounded organelle	--
CL2044.Contig2_All	1063	184	107	12.7168	6.1209	-1.0549	Down	8.1877e-10	1.0431e-08	gi|302398845|gb|ADL36717.1|	453	1e-126	HD domain class transcription factor [Malus x domestica]	gi|302398844|gb|HM122578.1|	1124	0.0	Malus x domestica HD domain class transcription factor (HD20) mRNA, complete cds	sp|Q40392|TMVRN_NICGU	145	4e-35	TMV resistance protein N OS=Nicotiana glutinosa GN=N PE=1 SV=1	--	--	--	--	--	K13457	5e-14	76.3	zma:606485	disease resistance protein RPM1	-	-	-	ko04626//Plant-pathogen interaction
CL3790.Contig1_All	859	87	32	7.4408	2.2653	-1.7158	Down	8.5625e-10	1.0893e-08	--	--	--	--	--	--	--	--	--	--	--	--	--	--	--	--	--	--	--	--	--	--	-	-	-	--
Unigene2279_All	293	60	15	15.0444	3.1131	-2.2728	Down	8.6090e-10	1.0949e-08	--	--	--	--	--	--	--	--	--	--	--	--	--	--	--	--	--	--	--	--	--	--	-	-	-	--
Unigene16792_All	277	104	44	27.5833	9.6592	-1.5138	Down	9.0245e-10	1.1448e-08	gi|255559820|ref|XP_002520929.1|	94.0	6e-19	bromodomain-containing protein [Ricinus communis] >gi|223539895|gb|EEF41474.1| bromodomain-containing protein [Ricinus communis]	gi|255559819|ref|XM_002520883.1|	60.0	1e-06	Ricinus communis bromodomain-containing protein, mRNA	--	--	--	--	--	--	--	--	--	--	--	--	--	--	-	GO:0016740//transferase activity	-	--
CL6322.Contig1_All	452	137	69	22.2676	9.2828	-1.2623	Down	9.3260e-10	1.1804e-08	gi|357134871|ref|XP_003569039.1|	70.9	6e-12	PREDICTED: uncharacterized protein LOC100831242 [Brachypodium distachyon]	--	--	--	--	--	--	--	--	--	--	--	--	--	--	--	--	--	--	GO:0032502//developmental process	-	GO:0031224//intrinsic to membrane;GO:0031410//cytoplasmic vesicle	--
CL6953.Contig1_All	877	168	94	14.0735	6.5177	-1.1105	Down	9.3988e-10	1.1889e-08	gi|356566864|ref|XP_003551646.1|	256	2e-67	PREDICTED: uncharacterized membrane protein yuiD-like [Glycine max]	gi|356540165|ref|XM_003538513.1|	218	7e-54	PREDICTED: Glycine max uncharacterized protein LOC100804874 (LOC100804874), mRNA	--	--	--	--	BH3402	136	4e-32	COG1963	Uncharacterized protein conserved in bacteria	K09775	2e-67	253	rcu:RCOM_1081740	hypothetical protein	-	-	GO:0044464//cell part	--
CL9831.Contig1_All	306	73	23	17.5264	4.5706	-1.9391	Down	9.8750e-10	1.2478e-08	--	--	--	--	gi|125995253|dbj|AB270792.1|	67.9	5e-09	Malus x domestica MdSFBB9-alpha, S9-RNase, MdSFBB9-beta genes, complete cds, Psi-SFBB9-alpha, Psi-SFBB9-beta pseudogenes	--	--	--	--	--	--	--	--	--	--	--	--	--	--	-	-	-	--
Unigene8406_All	668	116	53	12.7577	4.8247	-1.4029	Down	9.9428e-10	1.2560e-08	gi|164604992|dbj|BAF98292.1|	171	1e-41	2-C-methyl-D-erythritol 4-phosphate cytidylyltransferase [Hevea brasiliensis]	gi|164604989|dbj|AB294702.1|	178	4e-42	Hevea brasiliensis HbCMS mRNA for 2-C-methyl-D-erythritol 4-phosphate cytidylyltransferase, complete cds, note: HbEST_No.01777	sp|P69834|ISPD_ARATH	150	4e-37	2-C-methyl-D-erythritol 4-phosphate cytidylyltransferase, chloroplastic OS=Arabidopsis thaliana GN=ISPD PE=1 SV=1	CPn0579	92.8	4e-19	COG1211	4-diphosphocytidyl-2-methyl-D-erithritol synthase	K00991	8e-42	167	vvi:100247263	2-C-methyl-D-erythritol 4-phosphate cytidylyltransferase [EC:2.7.7.60]	-	-	-	ko01100//Metabolic pathways;ko01110//Biosynthesis of secondary metabolites;ko00900//Terpenoid backbone biosynthesis
CL30108.Contig1_All	538	175	100	23.8973	11.3028	-1.0802	Down	1.0204e-09	1.2876e-08	gi|356575152|ref|XP_003555706.1|	85.5	4e-16	PREDICTED: uncharacterized protein LOC100803646 [Glycine max]	gi|224123263|ref|XM_002330237.1|	65.9	4e-08	Populus trichocarpa predicted protein, mRNA	--	--	--	--	--	--	--	--	--	--	--	--	--	--	-	-	-	--
Unigene1786_All	200	26	0	9.5507	0.0000	-13.2214	Down	1.0285e-09	1.2974e-08	--	--	--	--	--	--	--	--	--	--	--	--	--	--	--	--	--	--	--	--	--	--	-	-	-	--
Unigene2797_All	828	129	63	11.4459	4.6268	-1.3067	Down	1.0498e-09	1.3227e-08	gi|356498592|ref|XP_003518134.1|	290	2e-77	PREDICTED: uncharacterized protein LOC100795433 [Glycine max]	gi|123697495|emb|AM451036.1|	89.7	4e-15	Vitis vinifera contig VV78X167820.5, whole genome shotgun sequence	--	--	--	--	--	--	--	--	--	K14794	5e-31	132	pop:POPTR_281639	ribosomal RNA-processing protein 12	-	-	-	--
CL29874.Contig1_All	360	143	74	29.1827	12.4996	-1.2232	Down	1.0604e-09	1.3350e-08	gi|357475931|ref|XP_003608251.1|	106	1e-22	Protein AUXIN SIGNALING F-BOX [Medicago truncatula] >gi|355509306|gb|AES90448.1| Protein AUXIN SIGNALING F-BOX [Medicago truncatula]	gi|147827155|emb|AM485570.2|	75.8	2e-11	Vitis vinifera contig VV78X053969.15, whole genome shotgun sequence	sp|Q9ZR12|GRH1_ARATH	93.2	3e-20	GRR1-like protein 1 OS=Arabidopsis thaliana GN=GRH1 PE=1 SV=1	--	--	--	--	--	K14485	4e-20	93.6	vvi:100233127	transport inhibitor response 1	GO:0040007//growth;GO:0009755//hormone-mediated signaling pathway;GO:0045013//negative regulation of transcription by carbon catabolites;GO:0009555//pollen development;GO:0009607//response to biotic stimulus;GO:0019941//modification-dependent protein catabolic process;GO:0048437//floral organ development	GO:0043178//alcohol binding;GO:0042562//hormone binding	GO:0000152//nuclear ubiquitin ligase complex	ko04626//Plant-pathogen interaction;ko04075//Plant hormone signal transduction
CL6338.Contig1_All	587	148	78	18.5232	8.0802	-1.1969	Down	1.0646e-09	1.3395e-08	--	--	--	--	--	--	--	--	--	--	--	--	--	--	--	--	--	--	--	--	--	--	-	-	-	--
Unigene3450_All	228	170	96	54.7780	25.6038	-1.0972	Down	1.0899e-09	1.3694e-08	gi|357148706|ref|XP_003574865.1|	150	6e-36	PREDICTED: polyubiquitin-like [Brachypodium distachyon]	gi|182407851|gb|EU586197.1|	281	1e-73	Malus x domestica cultivar Fuji polyubiquitin 2 mRNA, partial cds	sp|P0CH32|UBQ4_ARATH	150	2e-37	Polyubiquitin 4 OS=Arabidopsis thaliana GN=UBQ4 PE=1 SV=1	YLL039c	148	3e-36	COG5272	Ubiquitin	K08770	3e-37	150	ota:Ot12g01240	ubiquitin C	-	-	-	--
Unigene8902_All	332	68	20	15.0475	3.6632	-2.0383	Down	1.0908e-09	1.3702e-08	--	--	--	--	gi|345433540|dbj|AP012207.1|	654	0.0	Pyrus pyrifolia chloroplast DNA, complete sequence, cultivar: Hosui	--	--	--	--	--	--	--	--	--	--	--	--	--	--	-	-	-	--
CL9819.Contig1_All	235	98	40	30.6373	10.3505	-1.5656	Down	1.0921e-09	1.3713e-08	--	--	--	--	--	--	--	--	--	--	--	--	--	--	--	--	--	--	--	--	--	--	-	-	-	--
CL9908.Contig1_All	365	79	27	15.9011	4.4982	-1.8217	Down	1.1000e-09	1.3797e-08	--	--	--	--	--	--	--	--	--	--	--	--	--	--	--	--	--	--	--	--	--	--	-	-	-	--
CL7958.Contig1_All	570	82	29	10.5689	3.0938	-1.7724	Down	1.1148e-09	1.3967e-08	gi|255560481|ref|XP_002521255.1|	130	2e-29	conserved hypothetical protein [Ricinus communis] >gi|223539523|gb|EEF41111.1| conserved hypothetical protein [Ricinus communis]	--	--	--	--	--	--	--	--	--	--	--	--	--	--	--	--	--	--	-	-	-	--
CL8998.Contig1_All	233	130	64	40.9902	16.7029	-1.2952	Down	1.1799e-09	1.4742e-08	--	--	--	--	--	--	--	--	--	--	--	--	--	--	--	--	--	--	--	--	--	--	-	-	-	--
CL3529.Contig1_All	875	155	84	13.0142	5.8377	-1.1566	Down	1.2506e-09	1.5594e-08	gi|225440123|ref|XP_002277489.1|	454	1e-126	PREDICTED: similar to SNF2 domain-containing protein / helicase domain-containing protein / RING finger domain-containing protein [Vitis vinifera]	gi|225440122|ref|XM_002277453.1|	208	6e-51	PREDICTED: Vitis vinifera similar to SNF2 domain-containing protein / helicase domain-containing protein / RING finger domain-containing protein (LOC100263696), mRNA	sp|Q9XFH4|DDM1_ARATH	102	4e-22	ATP-dependent DNA helicase DDM1 OS=Arabidopsis thaliana GN=DDM1 PE=1 SV=1	YBR114w	154	2e-37	COG0553	Superfamily II DNA/RNA helicases, SNF2 family	K15083	4e-37	152	rcu:RCOM_1224050	DNA repair protein RAD16	-	-	-	--
CL9083.Contig1_All	386	66	19	12.5617	2.9932	-2.0693	Down	1.3298e-09	1.6503e-08	--	--	--	--	gi|316996529|dbj|AB545981.1|	61.9	4e-07	Pyrus pyrifolia genes for F-box proteins, S ribonuclease, complete cds, haplotype: S4	--	--	--	--	--	--	--	--	--	--	--	--	--	--	-	-	-	--
CL13228.Contig1_All	880	74	24	6.1779	1.6584	-1.8973	Down	1.3320e-09	1.6525e-08	gi|356574028|ref|XP_003555155.1|	268	6e-71	PREDICTED: serine/threonine protein phosphatase 2A 59 kDa regulatory subunit B' gamma isoform-like [Glycine max]	gi|147787327|emb|AM428612.2|	172	4e-40	Vitis vinifera contig VV78X277232.3, whole genome shotgun sequence	sp|Q9LU89|2A5N_ARATH	235	2e-62	Serine/threonine protein phosphatase 2A 59 kDa regulatory subunit B' eta isoform OS=Arabidopsis thaliana GN=B'ETA PE=2 SV=1	--	--	--	--	--	K11584	1e-82	303	rcu:RCOM_1081480	protein phosphatase 2 (formerly 2A), regulatory subunit B'	-	GO:0019888//protein phosphatase regulator activity	GO:0008287//protein serine/threonine phosphatase complex;GO:0043231//intracellular membrane-bounded organelle	ko03015//mRNA surveillance pathway
CL5767.Contig1_All	526	74	24	10.3357	2.7746	-1.8973	Down	1.3320e-09	1.6520e-08	gi|357439013|ref|XP_003589783.1|	150	7e-36	Receptor protein kinase-like protein [Medicago truncatula] >gi|355478831|gb|AES60034.1| Receptor protein kinase-like protein [Medicago truncatula]	gi|147828639|emb|AM481878.2|	58.0	8e-06	Vitis vinifera contig VV78X011863.8, whole genome shotgun sequence	sp|Q9LP24|Y1571_ARATH	80.5	5e-16	Probable leucine-rich repeat receptor-like protein kinase At1g35710 OS=Arabidopsis thaliana GN=At1g35710 PE=2 SV=1	--	--	--	--	--	K13415	8e-09	57.4	sbi:SORBI_03g032990	protein brassinosteroid insensitive 1 [EC:2.7.10.1 2.7.11.1]	-	GO:0005488//binding	-	ko04075//Plant hormone signal transduction
Unigene13443_All	293	0	34	0.0000	7.0563	12.7847	Up	1.3624e-09	1.6852e-08	--	--	--	--	gi|312844668|gb|HQ586061.1|	67.9	5e-09	Plocamiocolax pulvinata mitochondrion, complete genome	--	--	--	--	--	--	--	--	--	--	--	--	--	--	-	-	-	--
Unigene11041_All	348	4	50	0.8444	8.7369	3.3711	Up	1.3859e-09	1.7114e-08	gi|356564192|ref|XP_003550340.1|	187	4e-47	PREDICTED: alpha-amylase-like [Glycine max]	gi|60652318|gb|AY939870.1|	105	3e-20	Malus x domestica secreted alpha-amylase (AMY2) mRNA, partial cds	sp|P17859|AMYA_VIGMU	185	6e-48	Alpha-amylase OS=Vigna mungo GN=AMY1.1 PE=2 SV=1	L77437	66.6	1e-11	COG0366	Glycosidases	K01176	4e-49	189	rcu:RCOM_1590650	alpha-amylase [EC:3.2.1.1]	GO:0044238//primary metabolic process	GO:0046872//metal ion binding;GO:0016160//amylase activity	-	ko01100//Metabolic pathways;ko00500//Starch and sucrose metabolism
CL29267.Contig1_All	446	77	26	12.6838	3.5449	-1.8392	Down	1.3979e-09	1.7247e-08	gi|302398601|gb|ADL36595.1|	60.8	6e-09	BHLH domain class transcription factor [Malus x domestica]	gi|302398600|gb|HM122456.1|	204	5e-50	Malus x domestica BHLH domain class transcription factor (BHLH2) mRNA, complete cds	sp|Q39204|RAP1_ARATH	47.8	2e-06	Transcription factor MYC2 OS=Arabidopsis thaliana GN=RAP1 PE=1 SV=2	--	--	--	--	--	K13422	3e-08	55.1	rcu:RCOM_0864470	transcription factor MYC2	-	-	-	ko04626//Plant-pathogen interaction;ko04075//Plant hormone signal transduction
Unigene15433_All	238	11	70	3.3955	17.8850	2.3971	Up	1.4257e-09	1.7546e-08	gi|225468127|ref|XP_002268677.1|	50.4	8e-06	PREDICTED: hypothetical protein [Vitis vinifera] >gi|225469463|ref|XP_002269726.1| PREDICTED: hypothetical protein [Vitis vinifera] >gi|296086848|emb|CBI33015.3| unnamed protein product [Vitis vinifera]	--	--	--	--	--	--	--	--	--	--	--	--	--	--	--	--	--	--	-	-	GO:0005622//intracellular	--
CL8452.Contig1_All	222	174	100	57.5822	27.3914	-1.0719	Down	1.4437e-09	1.7758e-08	--	--	--	--	--	--	--	--	--	--	--	--	--	--	--	--	--	--	--	--	--	--	-	-	-	--
Unigene3068_All	2833	50	10	1.2966	0.2146	-2.5950	Down	1.4625e-09	1.7979e-08	gi|157041199|dbj|BAF79669.1|	1579	0.0	beta-D-xylosidase [Pyrus pyrifolia]	gi|65736612|dbj|AB195230.1|	5013	0.0	Pyrus pyrifolia PpARF2 mRNA for alpha-L-arabinofuranosidase / beta-D-xylosidase, complete cds	sp|Q9FGY1|BXL1_ARATH	1118	0.0	Beta-D-xylosidase 1 OS=Arabidopsis thaliana GN=BXL1 PE=1 SV=1	XF0845	280	7e-75	COG1472	Beta-glucosidase-related glycosidases	K05349	0.0	1129	rcu:RCOM_1347430	beta-glucosidase [EC:3.2.1.21]	GO:0044238//primary metabolic process;GO:0003006//reproductive developmental process	GO:0015926//glucosidase activity	GO:0005576//extracellular region;GO:0005618//cell wall	ko01110//Biosynthesis of secondary metabolites;ko00500//Starch and sucrose metabolism;ko00940//Phenylpropanoid biosynthesis;ko00460//Cyanoamino acid metabolism
Unigene2065_All	307	44	7	10.5295	1.3865	-2.9249	Down	1.4785e-09	1.8171e-08	gi|13383259|dbj|BAB39480.1|	155	1e-37	CPD photolyase [Cucumis sativus] >gi|20387244|dbj|BAB91322.1| CPD photolyase [Cucumis sativus]	gi|13383258|dbj|AB049102.1|	105	2e-20	Cucumis sativus CsPHR mRNA for CPD photolyase, complete cds	sp|Q9SB00|PHR_ARATH	154	1e-38	Deoxyribodipyrimidine photo-lyase OS=Arabidopsis thaliana GN=PHR1 PE=2 SV=1	--	--	--	--	--	K01669	3e-43	170	vvi:100243038	deoxyribodipyrimidine photo-lyase [EC:4.1.99.3]	GO:0009411//response to UV;GO:0009267//cellular response to starvation;GO:0010468//regulation of gene expression;GO:0006290//pyrimidine dimer repair	GO:0001071;GO:0003913//DNA photolyase activity	GO:0043231//intracellular membrane-bounded organelle	--
Unigene2127_All	377	44	7	8.5744	1.1291	-2.9249	Down	1.4785e-09	1.8166e-08	--	--	--	--	--	--	--	--	--	--	--	--	--	--	--	--	--	--	--	--	--	--	-	-	-	--
Unigene8927_All	218	48	9	16.1762	2.5105	-2.6878	Down	1.5210e-09	1.8668e-08	--	--	--	--	--	--	--	--	--	--	--	--	--	--	--	--	--	--	--	--	--	--	-	-	-	--
CL28757.Contig1_All	628	142	74	16.6120	7.1654	-1.2131	Down	1.5542e-09	1.9049e-08	gi|225431128|ref|XP_002265844.1|	130	1e-29	PREDICTED: similar to DnaJ-like protein [Vitis vinifera]	--	--	--	--	sp|Q9FYB5|DNJ11_ARATH	120	8e-28	Chaperone protein dnaJ 11, chloroplastic OS=Arabidopsis thaliana GN=ATJ11 PE=1 SV=2	MPN002	68.6	8e-12	COG2214	DnaJ-class molecular chaperone	K03686	2e-14	76.6	rcu:RCOM_0901080	molecular chaperone DnaJ	GO:0050896//response to stimulus	-	GO:0043231//intracellular membrane-bounded organelle	--
CL9669.Contig1_All	282	142	74	36.9940	15.9570	-1.2131	Down	1.5542e-09	1.9044e-08	--	--	--	--	--	--	--	--	--	--	--	--	--	--	--	--	--	--	--	--	--	--	-	-	-	--
CL25395.Contig1_All	845	158	87	13.7370	6.2608	-1.1336	Down	1.6009e-09	1.9594e-08	gi|356549224|ref|XP_003542997.1|	212	5e-54	PREDICTED: uncharacterized protein At4g08330, chloroplastic-like [Glycine max]	gi|356552676|ref|XM_003544641.1|	101	1e-18	PREDICTED: Glycine max uncharacterized protein LOC100819524 (LOC100819524), mRNA	sp|Q9STN5|Y4833_ARATH	178	3e-45	Uncharacterized protein At4g08330, chloroplastic OS=Arabidopsis thaliana GN=At4g08330 PE=1 SV=1	--	--	--	--	--	--	--	--	--	--	GO:0008152//metabolic process	GO:0016671//oxidoreductase activity, acting on sulfur group of donors, disulfide as acceptor	GO:0016020//membrane	--
CL3015.Contig1_All	1150	164	92	10.4770	4.8647	-1.1068	Down	1.6465e-09	2.0124e-08	gi|356507646|ref|XP_003522575.1|	335	8e-91	PREDICTED: uncharacterized protein LOC100782069 [Glycine max]	gi|17736862|dbj|AP004495.1|	101	1e-18	Lotus japonicus genomic DNA, chromosome 1, clone: LjT08B24, TM0027, complete sequence	--	--	--	--	--	--	--	--	--	--	--	--	--	--	-	-	-	--
CL11468.Contig1_All	614	16	82	1.9144	8.1211	2.0848	Up	1.6692e-09	2.0358e-08	gi|283135872|gb|ADB11327.1|	262	3e-69	tau class glutathione transferase GSTU45 [Populus trichocarpa]	gi|225316758|dbj|AK328722.1|	81.8	7e-13	Solanum lycopersicum cDNA, clone: LEFL3034L08, HTC in root	sp|Q9SR36|GSTU8_ARATH	230	5e-61	Glutathione S-transferase U8 OS=Arabidopsis thaliana GN=GSTU8 PE=2 SV=1	XF0911	62.4	5e-10	COG0625	Glutathione S-transferase	K00799	2e-62	236	vvi:100251970	glutathione S-transferase [EC:2.5.1.18]	GO:0009404//toxin metabolic process;GO:0010038//response to metal ion	GO:0016740//transferase activity	GO:0044424//intracellular part	ko00480//Glutathione metabolism
CL24782.Contig1_All	701	138	71	14.4628	6.1590	-1.2316	Down	1.6955e-09	2.0655e-08	gi|15231371|ref|NP_187360.1|	161	7e-39	disease resistance protein RPM1 [Arabidopsis thaliana] >gi|29839510|sp|Q39214.1|RPM1_ARATH RecName: Full=Disease resistance protein RPM1; AltName: Full=Resistance to Pseudomonas syringae protein 3 >gi|6729011|gb|AAF27008.1|AC016827_19 disease resistance gene (RPM1) [Arabidopsis thaliana] >gi|963017|emb|CAA61131.1| RPM1 [Arabidopsis thaliana] >gi|332640971|gb|AEE74492.1| disease resistance protein…	--	--	--	--	sp|Q39214|RPM1_ARATH	161	3e-40	Disease resistance protein RPM1 OS=Arabidopsis thaliana GN=RPM1 PE=1 SV=1	--	--	--	--	--	K13457	2e-43	173	rcu:RCOM_0742270	disease resistance protein RPM1	GO:0033554//cellular response to stress	GO:0005488//binding	GO:0016020//membrane	ko04626//Plant-pathogen interaction
CL24132.Contig1_All	1370	148	79	7.9366	3.5065	-1.1785	Down	1.6970e-09	2.0668e-08	gi|13431949|sp|Q9M4S8.1|TPIC_FRAAN	558	1e-157	RecName: Full=Triosephosphate isomerase, chloroplastic; Short=TIM; Short=Triose-phosphate isomerase; Flags: Precursor >gi|7650502|gb|AAF66071.1|AF257322_1 triosephosphate isomerase [Fragaria x ananassa]	gi|7650501|gb|AF257322.1|AF257322	1045	0.0	Fragaria x ananassa triosephosphate isomerase (TPI) mRNA, complete cds; nuclear gene for chloroplast product	sp|Q9M4S8|TPIC_FRAAN	558	3e-159	Triosephosphate isomerase, chloroplastic OS=Fragaria ananassa GN=TPI PE=2 SV=1	YDR050c	264	2e-70	COG0149	Triosephosphate isomerase	K01803	2e-144	509	rcu:RCOM_0660930	triosephosphate isomerase (TIM) [EC:5.3.1.1]	-	-	-	ko01100//Metabolic pathways;ko01110//Biosynthesis of secondary metabolites;ko00051//Fructose and mannose metabolism;ko00710//Carbon fixation in photosynthetic organisms;ko00010//Glycolysis / Gluconeogenesis;ko00562//Inositol phosphate metabolism
Unigene8791_All	447	84	31	13.8059	4.2172	-1.7109	Down	1.8022e-09	2.1901e-08	gi|356520434|ref|XP_003528867.1|	211	3e-54	PREDICTED: (+)-neomenthol dehydrogenase-like [Glycine max]	gi|31581033|dbj|AP006402.1|	87.7	8e-15	Lotus japonicus genomic DNA, chromosome 1, clone: LjT34J23, TM0284, complete sequence	sp|Q9ZUH5|SDR2_ARATH	192	8e-50	Short-chain dehydrogenase/reductase 2 OS=Arabidopsis thaliana GN=SDR2 PE=1 SV=1	--	--	--	--	--	K15095	4e-57	217	pop:POPTR_644424	(+)-neomenthol dehydrogenase [EC:1.1.1.208]	GO:0008152//metabolic process	GO:0016616//oxidoreductase activity, acting on the CH-OH group of donors, NAD or NADP as acceptor	-	ko01110//Biosynthesis of secondary metabolites;ko00902//Monoterpenoid biosynthesis
CL5415.Contig1_All	578	166	94	21.0995	9.8894	-1.0933	Down	1.9065e-09	2.3118e-08	--	--	--	--	gi|326505905|dbj|AK359983.1|	61.9	6e-07	Hordeum vulgare subsp. vulgare mRNA for predicted protein, complete cds, clone: NIASHv1107N18	--	--	--	--	--	--	--	--	--	--	--	--	--	--	-	-	-	--
Unigene11812_All	1440	49	150	2.4999	6.3343	1.3413	Up	1.9163e-09	2.3232e-08	gi|157273672|gb|ABV27490.1|	297	1e-149	fasciclin-like arabinogalactan protein 19 [Gossypium hirsutum]	gi|189163147|dbj|AP010381.1|	151	2e-33	Lotus japonicus genomic DNA, chromosome 2, clone: LjB13K21, BM1048, complete sequence	sp|Q9SU13|FLA2_ARATH	246	4e-128	Fasciclin-like arabinogalactan protein 2 OS=Arabidopsis thaliana GN=FLA2 PE=1 SV=1	--	--	--	--	--	K01115	2e-07	54.7	vcn:VOLCADRAFT_99471	phospholipase D [EC:3.1.4.4]	-	-	-	ko01100//Metabolic pathways;ko00564//Glycerophospholipid metabolism;ko00565//Ether lipid metabolism;ko04144//Endocytosis;ko00230//Purine metabolism;ko00240//Pyrimidine metabolism;ko03020//RNA polymerase
Unigene8067_All	378	130	65	25.2664	10.4566	-1.2728	Down	1.9665e-09	2.3813e-08	--	--	--	--	--	--	--	--	--	--	--	--	--	--	--	--	--	--	--	--	--	--	-	-	-	--
CL2488.Contig1_All	1930	150	81	5.7099	2.5521	-1.1618	Down	2.0217e-09	2.4415e-08	gi|356550952|ref|XP_003543845.1|	764	0.0	PREDICTED: plasma membrane ATPase 1-like [Glycine max]	gi|356550951|ref|XM_003543797.1|	618	1e-174	PREDICTED: Glycine max plasma membrane ATPase 1-like (LOC100818268), mRNA	sp|Q9SU58|PMA4_ARATH	729	0.0	ATPase 4, plasma membrane-type OS=Arabidopsis thaliana GN=AHA4 PE=1 SV=2	MA1678	226	1e-58	COG0474	Cation transport ATPase	K01535	0.0	746	rcu:RCOM_1513370	H+-transporting ATPase [EC:3.6.3.6]	-	-	-	ko00190//Oxidative phosphorylation
CL26655.Contig1_All	294	150	81	37.4832	16.7535	-1.1618	Down	2.0217e-09	2.4409e-08	--	--	--	--	--	--	--	--	--	--	--	--	--	--	--	--	--	--	--	--	--	--	-	-	-	--
CL3157.Contig1_All	968	161	90	12.2192	5.6537	-1.1119	Down	2.0218e-09	2.4403e-08	gi|356500443|ref|XP_003519041.1|	410	1e-113	PREDICTED: neurochondrin-like [Glycine max]	gi|349707411|emb|FQ395467.1|	283	1e-73	Vitis vinifera clone SS0AFA15YM06	--	--	--	--	--	--	--	--	--	--	--	--	--	--	-	-	-	--
CL25221.Contig1_All	347	98	41	20.7486	7.1849	-1.5300	Down	2.0649e-09	2.4877e-08	gi|356559748|ref|XP_003548159.1|	76.6	1e-13	PREDICTED: beta-carotene 3-hydroxylase 1, chloroplastic-like [Glycine max]	gi|350538546|ref|NM_001247419.1|	69.9	1e-09	Solanum lycopersicum beta-carotene hydroxylase (CrtR-b1), mRNA >gi|5870597|emb|Y14809.1| Lycopersicon esculentum mRNA for beta-carotene hydroxylase (CrtR-b1 gene)	sp|O49814|BCH2_CAPAN	73.9	2e-14	Beta-carotene hydroxylase 2, chloroplastic (Fragment) OS=Capsicum annuum GN=CA2 PE=2 SV=1	--	--	--	--	--	K02294	1e-15	78.6	vvi:100268009	beta-carotene hydroxylase [EC:1.14.13.-]	-	-	-	ko01100//Metabolic pathways;ko01110//Biosynthesis of secondary metabolites;ko00906//Carotenoid biosynthesis
Unigene4125_All	258	88	34	25.0585	8.0136	-1.6448	Down	2.1555e-09	2.5891e-08	--	--	--	--	--	--	--	--	--	--	--	--	--	--	--	--	--	--	--	--	--	--	-	-	-	--
CL431.Contig1_All	647	162	91	18.3951	8.5527	-1.1049	Down	2.1792e-09	2.6154e-08	gi|356497050|ref|XP_003517377.1|	106	2e-22	PREDICTED: uncharacterized protein LOC100791019 isoform 1 [Glycine max]	gi|225320543|dbj|AK324632.1|	73.8	2e-10	Solanum lycopersicum cDNA, clone: LEFL1080BD05, HTC in leaf	--	--	--	--	--	--	--	--	--	--	--	--	--	--	-	-	-	--
Unigene16564_All	235	141	74	44.0802	19.1484	-1.2029	Down	2.2728e-09	2.7234e-08	--	--	--	--	--	--	--	--	--	--	--	--	--	--	--	--	--	--	--	--	--	--	-	-	-	--
CL6255.Contig1_All	717	157	87	16.0869	7.3785	-1.1245	Down	2.2961e-09	2.7490e-08	--	--	--	--	--	--	--	--	--	--	--	--	--	--	--	--	--	--	--	--	--	--	-	-	-	--
CL24210.Contig1_All	1619	114	53	5.1731	1.9907	-1.3778	Down	2.3126e-09	2.7674e-08	gi|297719959|ref|NP_001172341.1|	248	2e-64	Os01g0367300 [Oryza sativa Japonica Group] >gi|57900228|dbj|BAD88333.1| peptidylprolyl cis-trans isomerase-like protein [Oryza sativa Japonica Group] >gi|255673231|dbj|BAH91071.1| Os01g0367300 [Oryza sativa Japonica Group]	gi|357122646|ref|XM_003562978.1|	61.9	2e-06	PREDICTED: Brachypodium distachyon uncharacterized LOC100823440 (LOC100823440), mRNA	sp|Q03251|GRP8_ARATH	66.6	4e-11	Glycine-rich RNA-binding protein 8 OS=Arabidopsis thaliana GN=GRP8 PE=1 SV=1	all2777	72.0	3e-12	COG0724	RNA-binding proteins (RRM domain)	K12897	1e-22	105	cre:CHLREDRAFT_195740	transformer-2 protein	-	-	-	ko03040//Spliceosome
CL6523.Contig1_All	831	110	50	9.7249	3.6588	-1.4103	Down	2.3207e-09	2.7748e-08	gi|37781226|gb|AAP44390.1|	213	4e-54	nematode resistance protein [Solanum tuberosum]	--	--	--	--	sp|Q9SZ67|WRK19_ARATH	186	1e-47	Probable WRKY transcription factor 19 OS=Arabidopsis thaliana GN=WRKY19 PE=2 SV=1	MA2301_1	78.6	1e-14	COG4886	Leucine-rich repeat (LRR) protein	K06685	5e-19	92.4	ath:AT4G19050	maintenance of ploidy protein MOB1 (MPS1 binder 1)	-	GO:0005488//binding	-	--
CL17808.Contig1_All	268	82	30	22.4787	6.8070	-1.7235	Down	2.3284e-09	2.7825e-08	--	--	--	--	--	--	--	--	--	--	--	--	--	--	--	--	--	--	--	--	--	--	-	-	-	--
CL8877.Contig1_All	306	82	30	19.6872	5.9617	-1.7235	Down	2.3284e-09	2.7818e-08	--	--	--	--	--	--	--	--	--	--	--	--	--	--	--	--	--	--	--	--	--	--	-	-	-	--
Unigene11074_All	297	2	42	0.4947	8.5993	4.1196	Up	2.3467e-09	2.8029e-08	gi|295311642|ref|YP_003587258.1|	169	4e-43	transport membrane protein [Citrullus lanatus] >gi|259156770|gb|ACV96632.1| transport membrane protein [Citrullus lanatus]	gi|87248045|gb|DQ381460.1|	430	1e-118	Beta vulgaris subsp. vulgaris SecY-independent transporter protein (mttB) mRNA, complete cds; mitochondrial	sp|P93312|YMF16_ARATH	155	6e-39	Uncharacterized tatC-like protein ymf16 OS=Arabidopsis thaliana GN=YMF16 PE=2 SV=2	--	--	--	--	--	--	--	--	--	--	-	-	GO:0031410//cytoplasmic vesicle;GO:0043231//intracellular membrane-bounded organelle	--
CL21170.Contig1_All	765	31	114	2.9771	9.0617	1.6059	Up	2.3514e-09	2.8070e-08	--	--	--	--	gi|123658567|emb|AM444736.1|	87.7	1e-14	Vitis vinifera contig VV78X152326.5, whole genome shotgun sequence	--	--	--	--	--	--	--	--	--	--	--	--	--	--	-	-	-	--
CL10678.Contig1_All	653	79	28	8.8880	2.6074	-1.7692	Down	2.3535e-09	2.8087e-08	gi|356529310|ref|XP_003533238.1|	125	5e-28	PREDICTED: uncharacterized protein LOC100795947 [Glycine max]	gi|154183906|gb|EU024863.1|	93.7	2e-16	Fragaria vesca subsp. americana clone fosmid 52I20, complete sequence	--	--	--	--	--	--	--	--	--	--	--	--	--	--	-	-	-	--
CL25084.Contig1_All	424	152	83	26.3372	11.9036	-1.1457	Down	2.3921e-09	2.8510e-08	--	--	--	--	--	--	--	--	--	--	--	--	--	--	--	--	--	--	--	--	--	--	-	-	-	--
CL2995.Contig3_All	709	99	42	10.2584	3.6022	-1.5099	Down	2.4566e-09	2.9161e-08	gi|357467991|ref|XP_003604280.1|	189	3e-47	Anaphase promoting complex subunit [Medicago truncatula] >gi|355505335|gb|AES86477.1| Anaphase promoting complex subunit [Medicago truncatula]	gi|349709221|emb|FQ378631.1|	299	2e-78	Vitis vinifera clone SS0AEB12YP23	sp|Q9M9L0|APC11_ARATH	189	1e-48	Anaphase-promoting complex subunit 11 OS=Arabidopsis thaliana GN=APC11 PE=1 SV=2	SPAC343.03	114	1e-25	COG5194	Component of SCF ubiquitin ligase and anaphase-promoting complex	K03358	7e-50	194	rcu:RCOM_1436820	anaphase-promoting complex subunit 11	-	-	-	ko04120//Ubiquitin mediated proteolysis
CL4767.Contig1_All	675	119	57	12.9520	5.1350	-1.3347	Down	2.5725e-09	3.0505e-08	gi|297798748|ref|XP_002867258.1|	168	6e-41	galactosyltransferase family protein [Arabidopsis lyrata subsp. lyrata] >gi|297313094|gb|EFH43517.1| galactosyltransferase family protein [Arabidopsis lyrata subsp. lyrata]	gi|356552505|ref|XM_003544560.1|	159	4e-36	PREDICTED: Glycine max probable beta-1,3-galactosyltransferase 10-like (LOC100816327), mRNA	sp|Q94A05|B3GTA_ARATH	166	8e-42	Probable beta-1,3-galactosyltransferase 10 OS=Arabidopsis thaliana GN=B3GALT10 PE=2 SV=1	--	--	--	--	--	--	--	--	--	--	GO:0006464//protein modification process	GO:0035250//UDP-galactosyltransferase activity	GO:0043231//intracellular membrane-bounded organelle;GO:0031224//intrinsic to membrane	--
Unigene2139_All	269	41	6	11.1976	1.3563	-3.0454	Down	2.6376e-09	3.1244e-08	--	--	--	--	gi|114199049|gb|DQ886021.1|	127	5e-27	Malus x domestica caffeic acid O-methyltransferase (omt4) gene, complete cds	--	--	--	--	--	--	--	--	--	--	--	--	--	--	-	-	-	--
CL7467.Contig1_All	755	148	80	14.4015	6.4433	-1.1603	Down	2.6830e-09	3.1747e-08	gi|356511299|ref|XP_003524364.1|	315	6e-85	PREDICTED: uncharacterized protein LOC100814166 [Glycine max]	gi|349725425|emb|FQ382496.1|	361	6e-97	Vitis vinifera clone SS0ABG54YK11	--	--	--	--	--	--	--	--	--	--	--	--	--	--	GO:0006464//protein modification process	GO:0016301//kinase activity;GO:0032559//adenyl ribonucleotide binding	GO:0043231//intracellular membrane-bounded organelle;GO:0016020//membrane	--
CL29040.Contig1_All	385	133	68	25.3795	10.7403	-1.2406	Down	2.7071e-09	3.2025e-08	--	--	--	--	--	--	--	--	--	--	--	--	--	--	--	--	--	--	--	--	--	--	-	-	-	--
CL4048.Contig1_All	346	58	15	12.3153	2.6362	-2.2239	Down	2.7169e-09	3.2131e-08	--	--	--	--	--	--	--	--	--	--	--	--	--	--	--	--	--	--	--	--	--	--	-	-	-	--
CL8647.Contig1_All	290	58	15	14.6934	3.1453	-2.2239	Down	2.7169e-09	3.2123e-08	gi|187372994|gb|ACD03231.1|	202	2e-51	xyloglucan endotransglucosylase/hydrolase 7 [Malus x domestica]	gi|187372993|gb|EU494966.1|	565	1e-159	Malus x domestica xyloglucan endotransglucosylase/hydrolase 7 mRNA, complete cds	sp|Q8LG58|XTH16_ARATH	182	4e-47	Probable xyloglucan endotransglucosylase/hydrolase protein 16 OS=Arabidopsis thaliana GN=XTH16 PE=2 SV=2	YLR213c	55.5	2e-08	COG2273	Beta-glucanase/Beta-glucan synthetase	K08235	6e-47	182	ath:AT3G23730	xyloglucan:xyloglucosyl transferase [EC:2.4.1.207]	-	-	-	ko04075//Plant hormone signal transduction
Unigene15810_All	292	124	61	31.1983	12.7033	-1.2963	Down	2.7753e-09	3.2779e-08	gi|356525568|ref|XP_003531396.1|	192	1e-48	PREDICTED: cellulose synthase A catalytic subunit 6 [UDP-forming]-like [Glycine max]	gi|357443616|ref|XM_003592038.1|	226	9e-57	Medicago truncatula Cellulose synthase (MTR_1g098550) mRNA, complete cds	sp|Q9SJ22|CESA9_ARATH	174	1e-44	Probable cellulose synthase A catalytic subunit 9 [UDP-forming] OS=Arabidopsis thaliana GN=CESA9 PE=2 SV=1	--	--	--	--	--	K10999	5e-47	182	pop:POPTR_819877	cellulose synthase A [EC:2.4.1.12]	GO:0045229//external encapsulating structure organization;GO:0009250//glucan biosynthetic process;GO:0003006//reproductive developmental process;GO:0042546//cell wall biogenesis	GO:0016759//cellulose synthase activity;GO:0046914//transition metal ion binding	GO:0031224//intrinsic to membrane	--
CL25443.Contig1_All	326	86	33	19.3809	6.1555	-1.6547	Down	2.8077e-09	3.3118e-08	--	--	--	--	--	--	--	--	--	--	--	--	--	--	--	--	--	--	--	--	--	--	-	-	-	--
Unigene6478_All	333	71	23	15.6641	4.2000	-1.8990	Down	2.8182e-09	3.3232e-08	gi|339431377|gb|AEJ72570.1|	73.2	1e-12	hypothetical protein [Malus x domestica]	gi|316996529|dbj|AB545981.1|	274	5e-71	Pyrus pyrifolia genes for F-box proteins, S ribonuclease, complete cds, haplotype: S4	--	--	--	--	--	--	--	--	--	--	--	--	--	--	-	-	-	--
CL28874.Contig1_All	378	139	73	27.0156	11.7435	-1.2019	Down	3.0203e-09	3.5493e-08	--	--	--	--	gi|302399080|gb|HM122696.1|	515	1e-144	Malus x domestica TCP domain class transcription factor (TCP4) mRNA, complete cds	--	--	--	--	--	--	--	--	--	--	--	--	--	--	-	-	-	--
CL6682.Contig1_All	826	156	87	13.8751	6.4048	-1.1153	Down	3.2860e-09	3.8372e-08	gi|228481103|gb|ACQ42250.1|	520	1e-146	blue light photoreceptor [Fragaria x ananassa]	gi|228481102|gb|FJ882980.1|	898	0.0	Fragaria x ananassa blue light photoreceptor mRNA, partial cds	sp|O48963|PHOT1_ARATH	475	1e-134	Phototropin-1 OS=Arabidopsis thaliana GN=PHOT1 PE=1 SV=1	SPAC17G8.14c_2	171	1e-42	COG0515	Serine/threonine protein kinase	K08282	3e-134	475	ath:AT3G45780	non-specific serine/threonine protein kinase [EC:2.7.11.1]	-	-	-	--
CL20413.Contig1_All	772	162	92	15.4166	7.2467	-1.0891	Down	3.3346e-09	3.8900e-08	gi|18424791|ref|NP_568985.1|	159	6e-38	cAMP-regulated phosphoprotein 19-related protein [Arabidopsis thaliana] >gi|16648718|gb|AAL25551.1| AT5g64130/MHJ24_11 [Arabidopsis thaliana] >gi|20453353|gb|AAM19915.1| AT5g64130/MHJ24_11 [Arabidopsis thaliana] >gi|332010460|gb|AED97843.1| cAMP-regulated phosphoprotein 19-related protein [Arabidopsis thaliana]	gi|160952991|emb|CU224244.1|	210	1e-51	Populus EST from leave	--	--	--	--	--	--	--	--	--	--	--	--	--	--	-	-	GO:0016020//membrane	--
CL5252.Contig1_All	1022	162	92	11.6455	5.4740	-1.0891	Down	3.3346e-09	3.8889e-08	gi|356560308|ref|XP_003548435.1|	517	1e-145	PREDICTED: uncharacterized protein LOC100807455 [Glycine max]	gi|356522553|ref|XM_003529863.1|	137	2e-29	PREDICTED: Glycine max uncharacterized protein LOC100806723 (LOC100806723), mRNA	--	--	--	--	--	--	--	--	--	--	--	--	--	--	-	-	-	--
CL26417.Contig1_All	452	181	108	29.4193	14.5296	-1.0178	Down	3.3492e-09	3.9018e-08	gi|1256771|gb|AAA96516.1|	186	7e-47	COP9 [Spinacia oleracea]	gi|356525927|ref|XM_003531525.1|	87.7	8e-15	PREDICTED: Glycine max COP9 signalosome complex subunit 8-like (LOC100801424), mRNA	sp|P43255|CSN8_ARATH	173	3e-44	COP9 signalosome complex subunit 8 OS=Arabidopsis thaliana GN=CSN8 PE=1 SV=1	--	--	--	--	--	K12181	7e-46	179	vvi:100257267	COP9 signalosome complex subunit 8	GO:0009719//response to endogenous stimulus;GO:0000338//protein deneddylation;GO:0043623//cellular protein complex assembly;GO:0009639//response to red or far red light	GO:0005488//binding;GO:0004175//endopeptidase activity	GO:0043231//intracellular membrane-bounded organelle;GO:0043234//protein complex	--
CL6717.Contig1_All	711	146	79	15.0860	6.7566	-1.1588	Down	3.5607e-09	4.1385e-08	gi|302398845|gb|ADL36717.1|	67.8	1e-10	HD domain class transcription factor [Malus x domestica]	gi|357456696|ref|XM_003598581.1|	79.8	3e-12	Medicago truncatula Uridine 5'-monophosphate synthase (MTR_3g017580) mRNA, complete cds	sp|Q40392|TMVRN_NICGU	50.1	1e-06	TMV resistance protein N OS=Nicotiana glutinosa GN=N PE=1 SV=1	--	--	--	--	--	K13421	2e-07	53.5	pop:POPTR_647290	uridine monophosphate synthetase [EC:2.4.2.10 4.1.1.23]	GO:0006952//defense response;GO:0009987//cellular process	GO:0000166//nucleotide binding	-	ko01100//Metabolic pathways;ko00240//Pyrimidine metabolism
CL18606.Contig1_All	958	163	93	12.5001	5.9032	-1.0824	Down	3.5785e-09	4.1581e-08	gi|357467579|ref|XP_003604074.1|	414	1e-115	50S ribosomal protein L3 [Medicago truncatula] >gi|355493122|gb|AES74325.1| 50S ribosomal protein L3 [Medicago truncatula]	gi|115444096|ref|NM_001052363.1|	256	3e-65	Oryza sativa Japonica Group Os02g0137200 (Os02g0137200) mRNA, partial cds	sp|Q9SKX4|RK3A_ARATH	411	3e-115	50S ribosomal protein L3-1, chloroplastic OS=Arabidopsis thaliana GN=RPL3A PE=1 SV=1	sll1799	234	2e-61	COG0087	Ribosomal protein L3	K02906	6e-115	411	ath:AT2G43030	large subunit ribosomal protein L3	GO:0010467//gene expression	GO:0005198//structural molecule activity	GO:0030529//ribonucleoprotein complex	ko03010//Ribosome
CL6543.Contig1_All	1605	136	71	6.2252	2.6900	-1.2105	Down	3.6494e-09	4.2338e-08	gi|356503553|ref|XP_003520572.1|	563	1e-159	PREDICTED: tRNA (guanine-N(7)-)-methyltransferase subunit WDR4-like [Glycine max]	gi|349726529|emb|FQ382739.1|	260	4e-66	Vitis vinifera clone SS0ABG45YO05	sp|Q9FLX9|NLE1_ARATH	52.8	5e-07	Notchless protein homolog OS=Arabidopsis thaliana GN=NLE1 PE=2 SV=1	all0283_3	77.8	5e-14	COG2319	FOG: WD40 repeat	K08266	1e-10	65.9	vcn:VOLCADRAFT_81959	G protein beta subunit-like	-	-	-	ko03018//RNA degradation;ko03022//Basal transcription factors
CL25918.Contig1_All	298	84	32	20.7088	6.5298	-1.6651	Down	3.6535e-09	4.2365e-08	--	--	--	--	gi|227278206|gb|FJ868969.1|	58.0	5e-06	Castanea sativa microsatellite CsCAT38 sequence	--	--	--	--	--	--	--	--	--	--	--	--	--	--	-	-	-	--
CL8661.Contig1_All	497	81	30	11.9735	3.6706	-1.7058	Down	3.7947e-09	4.3955e-08	gi|356570277|ref|XP_003553316.1|	95.9	2e-19	PREDICTED: transcription-repair-coupling factor-like [Glycine max]	gi|356570276|ref|XM_003553268.1|	73.8	1e-10	PREDICTED: Glycine max transcription-repair-coupling factor-like (LOC100805206), mRNA	--	--	--	--	--	--	--	--	--	--	--	--	--	--	GO:0044260;GO:0090304	GO:0017111//nucleoside-triphosphatase activity;GO:0003676//nucleic acid binding	-	--
CL29021.Contig1_All	474	127	64	19.6842	8.2105	-1.2615	Down	3.8799e-09	4.4873e-08	gi|224075299|ref|XP_002304589.1|	167	4e-41	nbs-lrr resistance protein [Populus trichocarpa] >gi|222842021|gb|EEE79568.1| nbs-lrr resistance protein [Populus trichocarpa]	gi|224096479|ref|XM_002334660.1|	79.8	2e-12	Populus trichocarpa nbs-lrr resistance protein, mRNA	sp|Q8W474|DRL7_ARATH	77.0	4e-15	Probable disease resistance protein At1g58390 OS=Arabidopsis thaliana GN=At1g58390 PE=2 SV=3	--	--	--	--	--	K13457	9e-11	63.5	pop:POPTR_755797	disease resistance protein RPM1	-	-	-	ko04626//Plant-pathogen interaction
Unigene7347_All	725	64	19	6.4854	1.5936	-2.0249	Down	3.9567e-09	4.5701e-08	--	--	--	--	--	--	--	--	--	--	--	--	--	--	--	--	--	--	--	--	--	--	-	-	-	--
CL29085.Contig1_All	475	132	68	20.4161	8.7053	-1.2297	Down	3.9856e-09	4.5999e-08	gi|356530663|ref|XP_003533900.1|	165	2e-40	PREDICTED: N(6)-adenine-specific DNA methyltransferase 2-like [Glycine max]	gi|291045385|gb|AC238919.6|	58.0	8e-06	Solanum lycopersicum strain Heinz 1706 chromosome 10 clone hba-21o12 map 10, complete sequence	sp|Q6ZCX3|FH6_ORYSJ	46.6	6e-06	Formin-like protein 6 OS=Oryza sativa subsp. japonica GN=FH6 PE=2 SV=2	--	--	--	--	--	--	--	--	--	--	GO:0006730//one-carbon metabolic process	GO:0005488//binding;GO:0016741//transferase activity, transferring one-carbon groups	-	--
Unigene332_All	231	52	12	16.5380	3.1589	-2.3883	Down	4.1287e-09	4.7576e-08	gi|356518433|ref|XP_003527883.1|	71.6	3e-12	PREDICTED: uncharacterized protein LOC100799956 [Glycine max]	gi|225314151|dbj|AK320898.1|	95.6	2e-17	Solanum lycopersicum cDNA, clone: LEFL1014BD04, HTC in leaf	--	--	--	--	--	--	--	--	--	--	--	--	--	--	GO:0010468//regulation of gene expression;GO:0009725//response to hormone stimulus	GO:0003676//nucleic acid binding	GO:0043231//intracellular membrane-bounded organelle	--
Unigene15227_All	299	44	138	10.8112	28.0657	1.3763	Up	4.3373e-09	4.9761e-08	--	--	--	--	--	--	--	--	--	--	--	--	--	--	--	--	--	--	--	--	--	--	-	-	-	--
CL13103.Contig1_All	261	138	73	38.8446	17.0079	-1.1915	Down	4.4059e-09	5.0496e-08	--	--	--	--	--	--	--	--	--	--	--	--	--	--	--	--	--	--	--	--	--	--	-	-	-	--
CL5638.Contig1_All	476	85	33	13.1191	4.2158	-1.6378	Down	4.5171e-09	5.1717e-08	--	--	--	--	--	--	--	--	--	--	--	--	--	--	--	--	--	--	--	--	--	--	-	-	-	--
Unigene7883_All	1310	85	33	4.7669	1.5318	-1.6378	Down	4.5171e-09	5.1704e-08	gi|356546134|ref|XP_003541486.1|	506	1e-142	PREDICTED: probable protein phosphatase 2C 76-like [Glycine max]	gi|194241583|gb|EU827608.1|	563	1e-157	Hevea brasiliensis protein phosphatase 2C (PP2C) mRNA, complete cds	sp|Q94AT1|P2C76_ARATH	482	2e-136	Probable protein phosphatase 2C 76 OS=Arabidopsis thaliana GN=At5g53140 PE=2 SV=1	SPCC1223.11	138	2e-32	COG0631	Serine/threonine protein phosphatase	K01090	6e-47	186	sbi:SORBI_01g038410	protein phosphatase [EC:3.1.3.16]	-	-	-	ko04075//Plant hormone signal transduction
CL5942.Contig1_All	530	17	82	2.3565	9.4082	1.9973	Up	4.5282e-09	5.1818e-08	gi|197941026|gb|ACH78249.1|	246	1e-64	ORFX [Arabidopsis thaliana]	gi|239764757|gb|GQ220325.1|	767	0.0	Vitis vinifera strain PN40024 mitochondrion, partial genome	sp|P93312|YMF16_ARATH	243	6e-65	Uncharacterized tatC-like protein ymf16 OS=Arabidopsis thaliana GN=YMF16 PE=2 SV=2	RP782	51.6	7e-07	COG0805	Sec-independent protein secretion pathway component TatC	--	--	--	--	--	-	-	-	--
CL29039.Contig1_All	410	115	55	20.6066	8.1573	-1.3369	Down	4.5479e-09	5.2030e-08	gi|356558799|ref|XP_003547690.1|	130	8e-30	PREDICTED: abhydrolase domain-containing protein FAM108C1-like [Glycine max]	gi|147796338|emb|AM449280.2|	157	9e-36	Vitis vinifera contig VV78X236407.2, whole genome shotgun sequence	--	--	--	--	--	--	--	--	--	--	--	--	--	--	-	-	-	--
CL15702.Contig1_All	203	180	108	65.1431	32.3516	-1.0098	Down	4.6645e-09	5.3323e-08	--	--	--	--	--	--	--	--	--	--	--	--	--	--	--	--	--	--	--	--	--	--	-	-	-	--
CL27029.Contig1_All	302	129	66	31.3816	13.2894	-1.2396	Down	4.7886e-09	5.4643e-08	gi|30678384|ref|NP_566144.2|	91.7	3e-18	glucuronokinase G [Arabidopsis thaliana] >gi|75305909|sp|Q93ZC9.1|GLAK1_ARATH RecName: Full=Glucuronokinase 1; Short=AtGlcAK1 >gi|16323053|gb|AAL15261.1| AT3g01640/F4P13_18 [Arabidopsis thaliana] >gi|22655334|gb|AAM98259.1| At3g01640/F4P13_18 [Arabidopsis thaliana] >gi|291293793|gb|ADD92391.1| glucuronokinase [Arabidopsis thaliana] >gi|332640177|gb|AEE73698.1| glucuronokinase G [Arabidopsis thali…	gi|123672800|emb|AM441978.1|	61.9	3e-07	Vitis vinifera, whole genome shotgun sequence, contig VV78X211845.3, clone ENTAV 115	sp|Q93ZC9|GLAK1_ARATH	91.7	9e-20	Glucuronokinase 1 OS=Arabidopsis thaliana GN=GLCAK1 PE=1 SV=1	--	--	--	--	--	--	--	--	--	--	-	-	-	--
CL5798.Contig1_All	369	129	66	25.6836	10.8764	-1.2396	Down	4.7886e-09	5.4629e-08	gi|356508079|ref|XP_003522788.1|	231	2e-60	PREDICTED: uncharacterized protein LOC100811449 [Glycine max]	gi|356515777|ref|XM_003526527.1|	196	1e-47	PREDICTED: Glycine max uncharacterized protein LOC100794117 (LOC100794117), mRNA	--	--	--	--	--	--	--	--	--	--	--	--	--	--	-	-	-	--
CL28993.Contig1_All	385	139	74	26.5244	11.6880	-1.1823	Down	4.8264e-09	5.5033e-08	--	--	--	--	--	--	--	--	--	--	--	--	--	--	--	--	--	--	--	--	--	--	-	-	-	--
CL23851.Contig1_All	1636	174	103	7.8137	3.8284	-1.0293	Down	4.8606e-09	5.5394e-08	gi|356531060|ref|XP_003534096.1|	311	2e-83	PREDICTED: uncharacterized protein LOC100786430 [Glycine max]	gi|356531059|ref|XM_003534048.1|	75.8	1e-10	PREDICTED: Glycine max uncharacterized protein LOC100786430 (LOC100786430), mRNA	--	--	--	--	--	--	--	--	--	--	--	--	--	--	-	-	-	--
CL7328.Contig1_All	635	174	103	20.1311	9.8635	-1.0293	Down	4.8606e-09	5.5380e-08	gi|356563900|ref|XP_003550195.1|	131	7e-30	PREDICTED: protein ALWAYS EARLY 3-like [Glycine max]	gi|225432329|ref|XM_002276262.1|	61.9	7e-07	PREDICTED: Vitis vinifera hypothetical protein LOC100261468 (LOC100261468), mRNA	sp|Q6A332|ALY3_ARATH	81.6	3e-16	Protein ALWAYS EARLY 3 OS=Arabidopsis thaliana GN=ALY3 PE=1 SV=1	--	--	--	--	--	--	--	--	--	--	-	-	-	--
CL4121.Contig1_All	723	156	88	15.8518	7.4014	-1.0988	Down	5.0521e-09	5.7415e-08	gi|356534228|ref|XP_003535659.1|	289	3e-77	PREDICTED: leucine-rich repeat receptor-like serine/threonine-protein kinase At2g14510-like [Glycine max]	gi|356534227|ref|XM_003535611.1|	99.6	3e-18	PREDICTED: Glycine max leucine-rich repeat receptor-like serine/threonine-protein kinase At2g14510-like (LOC100785765), mRNA	sp|C0LGI2|Y1677_ARATH	109	1e-24	Probable LRR receptor-like serine/threonine-protein kinase At1g67720 OS=Arabidopsis thaliana GN=At1g67720 PE=2 SV=1	--	--	--	--	--	K13420	3e-18	89.4	ath:AT5G46330	LRR receptor-like serine/threonine-protein kinase FLS2 [EC:2.7.11.1]	-	-	-	ko04626//Plant-pathogen interaction
CL8861.Contig1_All	375	96	41	18.8075	6.6485	-1.5002	Down	5.0701e-09	5.7590e-08	gi|356575327|ref|XP_003555793.1|	176	9e-44	PREDICTED: phosphoacetylglucosamine mutase-like [Glycine max]	gi|356575326|ref|XM_003555745.1|	107	7e-21	PREDICTED: Glycine max phosphoacetylglucosamine mutase-like (LOC100804530), mRNA	sp|P57750|AGM1_ARATH	147	2e-36	Phosphoacetylglucosamine mutase OS=Arabidopsis thaliana GN=DRT101 PE=1 SV=1	SPAC13C5.05c	87.8	4e-18	COG1109	Phosphomannomutase	K01836	3e-48	187	vvi:100259116	phosphoacetylglucosamine mutase [EC:5.4.2.3]	-	-	-	ko00520//Amino sugar and nucleotide sugar metabolism
Unigene1926_All	251	40	6	11.7079	1.4536	-3.0098	Down	5.1113e-09	5.8043e-08	gi|224100417|ref|XP_002311868.1|	124	4e-28	iaa-amino acid hydrolase 10 [Populus trichocarpa] >gi|222851688|gb|EEE89235.1| iaa-amino acid hydrolase 10 [Populus trichocarpa]	gi|147818283|emb|AM430131.2|	61.9	2e-07	Vitis vinifera contig VV78X024207.3, whole genome shotgun sequence	sp|Q8H3C9|ILL7_ORYSJ	75.9	5e-15	IAA-amino acid hydrolase ILR1-like 7 OS=Oryza sativa subsp. japonica GN=ILL7 PE=2 SV=1	PAB0873	60.5	7e-10	COG1473	Metal-dependent amidase/aminoacylase/carboxypeptidase	K14664	2e-29	124	pop:POPTR_418688	IAA-amino acid hydrolase [EC:3.5.1.-]	-	GO:0016787//hydrolase activity;GO:0005488//binding	-	--
Unigene2191_All	253	40	6	11.6153	1.4421	-3.0098	Down	5.1113e-09	5.8028e-08	--	--	--	--	--	--	--	--	--	--	--	--	--	--	--	--	--	--	--	--	--	--	-	-	-	--
CL12024.Contig1_All	337	46	9	10.0281	1.6240	-2.6264	Down	5.3130e-09	6.0196e-08	gi|225441716|ref|XP_002283010.1|	105	2e-22	PREDICTED: similar to Protein kinase [Vitis vinifera]	--	--	--	--	sp|Q9FL51|Y5694_ARATH	84.7	1e-17	Probably inactive leucine-rich repeat receptor-like protein kinase At5g06940 OS=Arabidopsis thaliana GN=At5g06940 PE=3 SV=1	--	--	--	--	--	K08286	7e-09	56.2	ath:AT4G28490	protein-serine/threonine kinase [EC:2.7.11.-]	GO:0008152//metabolic process	GO:0016491//oxidoreductase activity;GO:0016301//kinase activity;GO:0000166//nucleotide binding	GO:0016020//membrane	ko04626//Plant-pathogen interaction
Unigene6558_All	322	157	89	35.8209	16.8075	-1.0917	Down	5.4317e-09	6.1431e-08	gi|351722061|ref|NP_001236207.1|	99.0	2e-20	uncharacterized protein LOC100305495 precursor [Glycine max]	gi|351727572|ref|NM_001251516.1|	89.7	1e-15	Glycine max uncharacterized LOC100499692 (LOC100499692), mRNA	--	--	--	--	--	--	--	--	--	--	--	--	--	--	-	-	GO:0031224//intrinsic to membrane	--
Unigene2257_All	235	65	20	20.3207	5.1752	-1.9733	Down	5.4908e-09	6.2021e-08	--	--	--	--	gi|115456923|ref|NM_001058597.1|	58.0	4e-06	Oryza sativa Japonica Group Os04g0119000 (Os04g0119000) mRNA, complete cds	--	--	--	--	--	--	--	--	--	--	--	--	--	--	-	-	-	--
Unigene853_All	710	65	20	6.7259	1.7129	-1.9733	Down	5.4908e-09	6.2005e-08	gi|18417838|ref|NP_567879.1|	344	6e-94	UDP-N-acetylglucosamine (UAA) transporter family protein [Arabidopsis thaliana] >gi|332660534|gb|AEE85934.1| UDP-N-acetylglucosamine (UAA) transporter family protein [Arabidopsis thaliana]	gi|357466544|ref|XM_003603509.1|	305	3e-80	Medicago truncatula UDP-sugar transporter sqv-7 (MTR_3g109070) mRNA, complete cds	sp|Q84L08|GONS4_ARATH	75.1	3e-14	GDP-mannose transporter GONST4 OS=Arabidopsis thaliana GN=GONST4 PE=2 SV=1	YGL225w	62.4	7e-10	COG5070	Nucleotide-sugar transporter	--	--	--	--	--	GO:0006810//transport	-	GO:0031224//intrinsic to membrane	--
Unigene6978_All	462	33	3	5.2476	0.3949	-3.7321	Down	5.4931e-09	6.2015e-08	gi|115466740|ref|NP_001056969.1|	127	6e-29	Os06g0179500 [Oryza sativa Japonica Group] >gi|24413990|dbj|BAC22241.1| pentatricopeptide (PPR) repeat-containing protein-like [Oryza sativa Japonica Group] >gi|113595009|dbj|BAF18883.1| Os06g0179500 [Oryza sativa Japonica Group]	gi|224069467|ref|XM_002302945.1|	83.8	1e-13	Populus trichocarpa predicted protein, mRNA	sp|P0C897|Y3264_ARATH	118	1e-27	Putative UPF0481 protein At3g02645 OS=Arabidopsis thaliana GN=At3g02645 PE=3 SV=1	--	--	--	--	--	--	--	--	--	--	-	-	-	--
CL15149.Contig1_All	271	86	34	23.3142	7.6292	-1.6116	Down	5.5398e-09	6.2511e-08	--	--	--	--	--	--	--	--	--	--	--	--	--	--	--	--	--	--	--	--	--	--	-	-	-	--
CL5578.Contig1_All	794	146	80	13.5090	6.1269	-1.1407	Down	5.5817e-09	6.2951e-08	gi|356504163|ref|XP_003520868.1|	133	3e-30	PREDICTED: uncharacterized protein LOC100814647 [Glycine max]	--	--	--	--	--	--	--	--	--	--	--	--	--	--	--	--	--	--	-	-	-	--
CL2645.Contig1_All	1165	177	106	11.1619	5.5328	-1.0125	Down	5.7946e-09	6.5253e-08	gi|15223293|ref|NP_171616.1|	241	2e-62	RNA recognition motif-containing protein [Arabidopsis thaliana] >gi|16930401|gb|AAL31886.1|AF419554_1 At1g01080/T25K16_7 [Arabidopsis thaliana] >gi|22135777|gb|AAM91045.1| At1g01080/T25K16_7 [Arabidopsis thaliana] >gi|332189110|gb|AEE27231.1| RNA recognition motif-containing protein [Arabidopsis thaliana]	--	--	--	--	sp|P19684|ROC5_NICSY	112	3e-25	33 kDa ribonucleoprotein, chloroplastic OS=Nicotiana sylvestris PE=1 SV=1	SPAC140.02	74.3	4e-13	COG0724	RNA-binding proteins (RRM domain)	K13126	9e-15	79.0	ota:Ot07g03680	polyadenylate-binding protein	-	-	-	ko03018//RNA degradation;ko03015//mRNA surveillance pathway;ko03013//RNA transport
CL29815.Contig1_All	451	117	57	19.0591	7.6854	-1.3103	Down	5.8090e-09	6.5382e-08	gi|357461757|ref|XP_003601160.1|	155	2e-37	Elongation factor Tu [Medicago truncatula] >gi|355490208|gb|AES71411.1| Elongation factor Tu [Medicago truncatula]	gi|292774551|dbj|AK337743.1|	200	8e-49	Lotus japonicus cDNA, clone: LjFL1-078-DC08, HTC	sp|O24310|EFTU_PEA	154	2e-38	Elongation factor Tu, chloroplastic OS=Pisum sativum GN=tufA PE=2 SV=1	all4337	86.7	1e-17	COG0050	GTPases - translation elongation factors	K02358	4e-36	147	pop:POPTR_1067026	elongation factor Tu	GO:0006412//translation	GO:0017111//nucleoside-triphosphatase activity;GO:0008135//translation factor activity, nucleic acid binding;GO:0016740//transferase activity;GO:0032561//guanyl ribonucleotide binding	GO:0031981//nuclear lumen;GO:0009532//plastid stroma;GO:0043232;GO:0009526//plastid envelope;GO:0009534//chloroplast thylakoid;GO:0005576//extracellular region	ko04626//Plant-pathogen interaction
Unigene3995_All	1135	131	68	8.4794	3.6432	-1.2188	Down	5.8536e-09	6.5851e-08	gi|152206074|gb|ABS30422.1|	473	1e-132	acyl-ACP thioesterase FatA [Ricinus communis]	gi|349715316|emb|FQ380618.1|	440	1e-120	Vitis vinifera clone SS0ACG45YJ08	sp|Q42712|FATA_CORSA	426	1e-119	Oleoyl-acyl carrier protein thioesterase, chloroplastic (Fragment) OS=Coriandrum sativum GN=FATA PE=2 SV=1	CAC3591	89.7	8e-18	COG3884	Acyl-ACP thioesterase	K10782	2e-133	473	rcu:RCOM_1750180	fatty acyl-ACP thioesterase A [EC:3.1.2.14 3.1.2.-]	-	-	-	ko00061//Fatty acid biosynthesis
CL37.Contig1_All	2788	60	17	1.5811	0.3708	-2.0922	Down	5.8804e-09	6.6119e-08	gi|224101827|ref|XP_002312436.1|	1030	0.0	auxin efflux carrier component [Populus trichocarpa] >gi|222852256|gb|EEE89803.1| auxin efflux carrier component [Populus trichocarpa]	gi|356521537|ref|XM_003529363.1|	432	1e-118	PREDICTED: Glycine max auxin efflux carrier component 3-like (LOC100785146), mRNA	sp|Q9S7Z8|PIN3_ARATH	902	0.0	Auxin efflux carrier component 3 OS=Arabidopsis thaliana GN=PIN3 PE=1 SV=1	YDL140c	65.5	5e-10	COG0086	DNA-directed RNA polymerase, beta' subunit/160 kD subunit	K13947	0.0	1030	pop:POPTR_803601	auxin efflux carrier family	-	-	-	--
Unigene9525_All	2844	60	17	1.5499	0.3635	-2.0921	Down	5.8804e-09	6.6102e-08	gi|356497253|ref|XP_003517476.1|	694	0.0	PREDICTED: homeobox protein BEL1 homolog [Glycine max]	gi|22652120|gb|AF406700.1|	236	9e-59	Solanum tuberosum BEL1-related homeotic protein 14 (Bel14) mRNA, partial cds	sp|Q38897|BEL1_ARATH	492	4e-139	Homeobox protein BEL1 homolog OS=Arabidopsis thaliana GN=BEL1 PE=1 SV=2	--	--	--	--	--	--	--	--	--	--	GO:0010468//regulation of gene expression	GO:0003677//DNA binding	-	--
CL25909.Contig1_All	429	77	28	13.1864	3.9689	-1.7322	Down	6.3368e-09	7.0893e-08	gi|356576859|ref|XP_003556547.1|	150	7e-36	PREDICTED: ABC transporter G family member 1-like [Glycine max]	gi|19911588|dbj|AP004250.1|	61.9	4e-07	Lotus japonicus genomic DNA, chromosome 5, clone: LjT47K21, TM0260, complete sequence	sp|Q9M2V7|AB16G_ARATH	77.0	3e-15	ABC transporter G family member 16 OS=Arabidopsis thaliana GN=ABCG16 PE=2 SV=2	--	--	--	--	--	K12843	7e-27	116	vvi:100248403	U4/U6 small nuclear ribonucleoprotein PRP3	-	-	-	ko03040//Spliceosome
CL30235.Contig1_All	866	77	28	6.5323	1.9661	-1.7323	Down	6.3368e-09	7.0875e-08	gi|58047529|gb|AAW65140.1|	191	1e-47	3-dehydroquinate dehydratase/shikimate 5-dehydrogenase [Juglans regia]	gi|58047528|gb|AY738109.1|	228	7e-57	Juglans regia 3-dehydroquinate dehydratase/shikimate 5-dehydrogenase mRNA, partial cds	sp|Q9SQT8|DHQSD_ARATH	167	7e-42	Bifunctional 3-dehydroquinate dehydratase/shikimate dehydrogenase, chloroplastic OS=Arabidopsis thaliana GN=EMB3004 PE=1 SV=1	VNG0382G	74.3	2e-13	COG0169	Shikimate 5-dehydrogenase	K13832	3e-47	186	vvi:100242676	3-dehydroquinate dehydratase / shikimate dehydrogenase [EC:4.2.1.10 1.1.1.25]	GO:0008652//cellular amino acid biosynthetic process;GO:0003006//reproductive developmental process	GO:0016616//oxidoreductase activity, acting on the CH-OH group of donors, NAD or NADP as acceptor;GO:0000166//nucleotide binding;GO:0016836//hydro-lyase activity	GO:0009532//plastid stroma	ko01100//Metabolic pathways;ko01110//Biosynthesis of secondary metabolites;ko00400//Phenylalanine, tyrosine and tryptophan biosynthesis
Unigene16582_All	222	148	82	48.9780	22.4610	-1.1247	Down	6.5487e-09	7.3117e-08	gi|292668991|gb|ADE41150.1|	56.2	1e-07	AP2 domain class transcription factor [Malus x domestica]	gi|292668990|gb|GU732481.1|	402	1e-110	Malus x domestica AP2 domain class transcription factor (AP2D57) mRNA, complete cds	--	--	--	--	--	--	--	--	--	--	--	--	--	--	-	-	-	--
Unigene7437_All	202	87	35	31.6417	10.5362	-1.5865	Down	6.7427e-09	7.5132e-08	--	--	--	--	gi|124222039|dbj|AK224633.2|	58.0	3e-06	Solanum lycopersicum cDNA, clone: FC03DH11, HTC in fruit	--	--	--	--	--	--	--	--	--	--	--	--	--	--	-	-	-	--
Unigene1513_All	2876	143	78	3.6529	1.6492	-1.1473	Down	6.8207e-09	7.5963e-08	gi|356497411|ref|XP_003517554.1|	1078	0.0	PREDICTED: uncharacterized protein LOC100795783 [Glycine max]	gi|147834916|emb|AM474756.2|	531	1e-147	Vitis vinifera contig VV78X078468.6, whole genome shotgun sequence	sp|Q9ZQC5|ICR2_ARATH	140	4e-33	Interactor of constitutive active ROPs 2, chloroplastic OS=Arabidopsis thaliana GN=ICR2 PE=1 SV=1	aq_1006	111	6e-24	COG0419	ATPase involved in DNA repair	K09291	2e-26	119	vvi:100251875	nucleoprotein TPR	-	-	-	ko03013//RNA transport
CL20911.Contig1_All	992	149	83	11.0349	5.0879	-1.1169	Down	7.0765e-09	7.8713e-08	gi|356562510|ref|XP_003549513.1|	150	2e-35	PREDICTED: uncharacterized protein LOC100814789 [Glycine max]	gi|147853099|emb|AM443713.2|	73.8	3e-10	Vitis vinifera contig VV78X068728.3, whole genome shotgun sequence	sp|O80482|BH149_ARATH	51.2	9e-07	Transcription factor bHLH149 OS=Arabidopsis thaliana GN=BHLH149 PE=1 SV=1	--	--	--	--	--	--	--	--	--	--	-	-	-	--
CL25133.Contig1_All	357	133	70	27.3701	11.9233	-1.1988	Down	7.0915e-09	7.8841e-08	--	--	--	--	--	--	--	--	--	--	--	--	--	--	--	--	--	--	--	--	--	--	-	-	-	--
Unigene14654_All	348	1	36	0.2111	6.2906	4.8972	Up	7.2418e-09	8.0372e-08	gi|255570669|ref|XP_002526289.1|	61.6	3e-09	ER Phosphatidate Phosphatase [Ricinus communis] >gi|223534370|gb|EEF36078.1| ER Phosphatidate Phosphatase [Ricinus communis]	--	--	--	--	sp|Q9XI60|LPP2_ARATH	46.2	4e-06	Lipid phosphate phosphatase 2 OS=Arabidopsis thaliana GN=LPP2 PE=2 SV=1	--	--	--	--	--	--	--	--	--	--	-	GO:0003824//catalytic activity	-	--
Unigene2740_All	232	51	12	16.1501	3.1453	-2.3603	Down	7.4637e-09	8.2648e-08	--	--	--	--	--	--	--	--	--	--	--	--	--	--	--	--	--	--	--	--	--	--	-	-	-	--
CL27963.Contig1_All	577	124	63	15.7884	6.6395	-1.2497	Down	7.6385e-09	8.4458e-08	--	--	--	--	--	--	--	--	--	--	--	--	--	--	--	--	--	--	--	--	--	--	-	-	-	--
CL14566.Contig1_All	1067	156	89	10.7412	5.0722	-1.0825	Down	7.7121e-09	8.5145e-08	gi|356538678|ref|XP_003537828.1|	280	3e-74	PREDICTED: probable polyprenol reductase 2-like [Glycine max]	gi|123696625|emb|AM435089.1|	83.8	3e-13	Vitis vinifera, whole genome shotgun sequence, contig VV78X134119.6, clone ENTAV 115	sp|Q9SI62|POED2_ARATH	277	6e-75	Probable polyprenol reductase 2 OS=Arabidopsis thaliana GN=At2g16530 PE=1 SV=2	--	--	--	--	--	K12345	2e-94	343	pop:POPTR_557164	3-oxo-5-alpha-steroid 4-dehydrogenase 3 [EC:1.3.99.5]	GO:0044238//primary metabolic process	GO:0016491//oxidoreductase activity	GO:0031224//intrinsic to membrane;GO:0043231//intracellular membrane-bounded organelle	--
CL25636.Contig1_All	372	140	76	27.6489	12.4233	-1.1542	Down	8.3263e-09	9.1540e-08	--	--	--	--	--	--	--	--	--	--	--	--	--	--	--	--	--	--	--	--	--	--	-	-	-	--
Unigene9091_All	250	61	18	17.9259	4.3782	-2.0336	Down	8.3513e-09	9.1793e-08	--	--	--	--	--	--	--	--	--	--	--	--	--	--	--	--	--	--	--	--	--	--	-	-	-	--
CL14757.Contig1_All	300	49	11	11.9996	2.2297	-2.4281	Down	8.3778e-09	9.2061e-08	--	--	--	--	--	--	--	--	--	--	--	--	--	--	--	--	--	--	--	--	--	--	-	-	-	--
CL2044.Contig1_All	579	56	15	7.1056	1.5754	-2.1732	Down	8.4639e-09	9.2938e-08	gi|356563093|ref|XP_003549800.1|	51.2	1e-05	PREDICTED: LOW QUALITY PROTEIN: uridine 5'-monophosphate synthase-like [Glycine max]	gi|357456696|ref|XM_003598581.1|	79.8	3e-12	Medicago truncatula Uridine 5'-monophosphate synthase (MTR_3g017580) mRNA, complete cds	sp|Q42586|UMPS_ARATH	48.1	3e-06	Uridine 5'-monophosphate synthase OS=Arabidopsis thaliana GN=PYRE-F PE=2 SV=2	--	--	--	--	--	K13421	1e-07	53.5	pop:POPTR_647290	uridine monophosphate synthetase [EC:2.4.2.10 4.1.1.23]	-	-	-	ko01100//Metabolic pathways;ko00240//Pyrimidine metabolism
CL26980.Contig1_All	318	125	64	28.8785	12.2383	-1.2386	Down	8.4741e-09	9.3027e-08	gi|224074169|ref|XP_002304284.1|	59.3	2e-08	predicted protein [Populus trichocarpa] >gi|222841716|gb|EEE79263.1| predicted protein [Populus trichocarpa]	--	--	--	--	--	--	--	--	--	--	--	--	--	K01613	8e-10	59.3	pop:POPTR_817168	phosphatidylserine decarboxylase [EC:4.1.1.65]	-	-	-	ko01100//Metabolic pathways;ko00564//Glycerophospholipid metabolism
CL6870.Contig1_All	450	125	64	20.4075	8.6484	-1.2386	Down	8.4741e-09	9.3004e-08	gi|356571731|ref|XP_003554027.1|	52.8	2e-06	PREDICTED: uncharacterized protein LOC100798848 isoform 1 [Glycine max] >gi|356571733|ref|XP_003554028.1| PREDICTED: uncharacterized protein LOC100798848 isoform 2 [Glycine max] >gi|356571735|ref|XP_003554029.1| PREDICTED: uncharacterized protein LOC100798848 isoform 3 [Glycine max]	--	--	--	--	--	--	--	--	--	--	--	--	--	K14573	4e-07	51.2	cre:CHLREDRAFT_186870	nucleolar protein 4	-	-	-	ko03008//Ribosome biogenesis in eukaryotes
CL25411.Contig1_All	479	146	81	22.3929	10.2829	-1.1228	Down	8.6804e-09	9.5151e-08	gi|18411876|ref|NP_567110.1|	67.8	6e-11	RING/U-box domain-containing protein [Arabidopsis thaliana] >gi|332646647|gb|AEE80168.1| RING/U-box domain-containing protein [Arabidopsis thaliana]	--	--	--	--	sp|Q8LDB8|RING2_ARATH	52.4	1e-07	E3 ubiquitin-protein ligase At1g63170 OS=Arabidopsis thaliana GN=At1g63170 PE=2 SV=2	--	--	--	--	--	--	--	--	--	--	-	-	-	--
CL29062.Contig1_All	418	164	96	28.8244	13.9657	-1.0454	Down	8.6995e-09	9.5267e-08	gi|357461869|ref|XP_003601216.1|	105	2e-22	RNA-binding protein [Medicago truncatula] >gi|355490264|gb|AES71467.1| RNA-binding protein [Medicago truncatula]	gi|224068479|ref|XM_002302720.1|	75.8	3e-11	Populus trichocarpa predicted protein, mRNA	--	--	--	--	--	--	--	--	--	K13094	1e-08	56.2	sbi:SORBI_03g033240	RNA-binding protein 5/10	-	GO:0005488//binding	GO:0044464//cell part	--
Unigene2729_All	356	37	5	7.6356	0.8541	-3.1603	Down	8.8969e-09	9.7356e-08	gi|356542963|ref|XP_003539933.1|	63.2	1e-09	PREDICTED: O-acyltransferase WSD1-like [Glycine max]	gi|316996529|dbj|AB545981.1|	81.8	4e-13	Pyrus pyrifolia genes for F-box proteins, S ribonuclease, complete cds, haplotype: S4	--	--	--	--	--	--	--	--	--	--	--	--	--	--	-	-	-	--
Unigene4995_All	445	37	5	6.1085	0.6832	-3.1604	Down	8.8969e-09	9.7332e-08	gi|224132020|ref|XP_002328165.1|	211	2e-54	cytochrome P450 [Populus trichocarpa] >gi|222837680|gb|EEE76045.1| cytochrome P450 [Populus trichocarpa]	--	--	--	--	sp|O81117|C94A1_VICSA	134	2e-32	Cytochrome P450 94A1 OS=Vicia sativa GN=CYP94A1 PE=2 SV=2	BH0579	57.8	7e-09	COG2124	Cytochrome P450	K00517	2e-26	115	ath:AT3G56630	[EC:1.14.-.-]	-	-	-	ko01100//Metabolic pathways;ko00945//Stilbenoid, diarylheptanoid and gingerol biosynthesis;ko00903//Limonene and pinene degradation;ko01110//Biosynthesis of secondary metabolites
CL18842.Contig1_All	820	171	102	15.3206	7.5640	-1.0183	Down	8.9377e-09	9.7755e-08	gi|356554816|ref|XP_003545738.1|	60.8	2e-08	PREDICTED: MADS-box transcription factor 27-like [Glycine max]	--	--	--	--	--	--	--	--	--	--	--	--	--	K09264	3e-12	69.7	rcu:RCOM_0818130	MADS-box transcription factor, plant	GO:0010468//regulation of gene expression	GO:0016491//oxidoreductase activity;GO:0003677//DNA binding	-	--
CL1020.Contig1_All	1832	121	61	4.8524	2.0248	-1.2609	Down	9.1388e-09	9.9880e-08	gi|356527306|ref|XP_003532252.1|	624	1e-177	PREDICTED: U-box domain-containing protein 9-like [Glycine max]	gi|147837873|emb|AM435493.2|	216	5e-53	Vitis vinifera contig VV78X157683.7, whole genome shotgun sequence	sp|Q9SRT0|PUB9_ARATH	561	4e-160	U-box domain-containing protein 9 OS=Arabidopsis thaliana GN=PUB9 PE=1 SV=1	--	--	--	--	--	K09561	7e-07	53.5	vcn:VOLCADRAFT_67840	STIP1 homology and U-box containing protein 1 [EC:6.3.2.19]	GO:0032446//protein modification by small protein conjugation	GO:0019787//small conjugating protein ligase activity	GO:0043234//protein complex	ko04120//Ubiquitin mediated proteolysis;ko04141//Protein processing in endoplasmic reticulum
CL21113.Contig1_All	792	165	97	15.3056	7.4476	-1.0392	Down	9.2605e-09	1.0104e-07	--	--	--	--	gi|125995253|dbj|AB270792.1|	145	7e-32	Malus x domestica MdSFBB9-alpha, S9-RNase, MdSFBB9-beta genes, complete cds, Psi-SFBB9-alpha, Psi-SFBB9-beta pseudogenes	--	--	--	--	--	--	--	--	--	--	--	--	--	--	-	-	-	--
CL3947.Contig1_All	1091	131	69	8.8214	3.8458	-1.1977	Down	9.4272e-09	1.0273e-07	gi|356547149|ref|XP_003541979.1|	311	9e-84	PREDICTED: protein SENSITIVE TO PROTON RHIZOTOXICITY 1-like [Glycine max]	gi|356541447|ref|XM_003539140.1|	137	2e-29	PREDICTED: Glycine max uncharacterized protein LOC100802399 (LOC100802399), mRNA	sp|Q943I6|STOP1_ORYSJ	171	8e-43	Zinc finger protein STOP1 homolog OS=Oryza sativa subsp. japonica GN=Os01g0871200 PE=2 SV=1	--	--	--	--	--	--	--	--	--	--	-	-	-	--
CL29178.Contig1_All	727	159	92	16.0677	7.6952	-1.0621	Down	9.4592e-09	1.0303e-07	gi|357465889|ref|XP_003603229.1|	258	8e-68	Epoxide hydrolase [Medicago truncatula] >gi|355492277|gb|AES73480.1| Epoxide hydrolase [Medicago truncatula]	gi|147860408|emb|AM434602.2|	91.7	8e-16	Vitis vinifera contig VV78X147762.4, whole genome shotgun sequence	sp|Q9LK03|PERK2_ARATH	47.8	6e-06	Proline-rich receptor-like protein kinase PERK2 OS=Arabidopsis thaliana GN=PERK2 PE=2 SV=3	TVN0975	60.5	3e-09	COG0596	Predicted hydrolases or acyltransferases (alpha/beta hydrolase superfamily)	--	--	--	--	--	-	GO:0003824//catalytic activity	-	--
CL10787.Contig1_All	369	104	48	20.7061	7.9101	-1.3883	Down	9.5601e-09	1.0395e-07	--	--	--	--	gi|356574063|ref|XM_003555124.1|	58.0	6e-06	PREDICTED: Glycine max hydroxymethylglutaryl-CoA lyase, mitochondrial-like (LOC100777073), mRNA	--	--	--	--	--	--	--	--	--	--	--	--	--	--	-	-	-	--
Unigene2055_All	254	39	6	11.2804	1.4364	-2.9733	Down	9.8763e-09	1.0715e-07	gi|356550329|ref|XP_003543540.1|	131	3e-30	PREDICTED: probable peptide/nitrate transporter At5g14940-like [Glycine max]	gi|317173748|gb|HQ525967.1|	117	5e-24	Gossypium herbaceum clone NBRI_Gh_B_275 simple sequence repeat marker, mRNA sequence	sp|Q9LFR1|PTR50_ARATH	104	1e-23	Probable peptide/nitrate transporter At5g14940 OS=Arabidopsis thaliana GN=At5g14940 PE=2 SV=1	--	--	--	--	--	K14638	1e-11	65.5	ppp:PHYPADRAFT_189464	solute carrier family 15 (peptide/histidine transporter), member 3/4	GO:0015833//peptide transport;GO:0051707//response to other organism	GO:0005275//amine transmembrane transporter activity	GO:0031410//cytoplasmic vesicle	--
Unigene2687_All	261	45	9	12.6667	2.0969	-2.5947	Down	9.8830e-09	1.0720e-07	gi|224133490|ref|XP_002328055.1|	141	3e-33	chromatin remodeling complex subunit [Populus trichocarpa] >gi|222837464|gb|EEE75843.1| chromatin remodeling complex subunit [Populus trichocarpa]	gi|157426999|gb|AC210656.1|	125	2e-26	Populus trichocarpa clone POP061-K03, complete sequence	sp|Q6EVK6|BRM_ARATH	55.8	5e-09	ATP-dependent helicase BRM OS=Arabidopsis thaliana GN=BRM PE=1 SV=1	ECU01g0350	64.7	4e-11	COG0553	Superfamily II DNA/RNA helicases, SNF2 family	K14437	2e-11	64.7	cme:CMQ215C	chromodomain-helicase-DNA-binding protein 7 [EC:3.6.4.12]	-	GO:0003676//nucleic acid binding;GO:0017111//nucleoside-triphosphatase activity;GO:0032559//adenyl ribonucleotide binding	GO:0043231//intracellular membrane-bounded organelle;GO:0031410//cytoplasmic vesicle	--
Unigene372_All	246	45	9	13.4391	2.2247	-2.5948	Down	9.8830e-09	1.0717e-07	gi|31324528|gb|AAP47579.1|	85.5	2e-16	receptor kinase Lecrk [Gossypium hirsutum]	--	--	--	--	sp|Q9LSR9|LRK18_ARATH	60.5	2e-10	L-type lectin-domain containing receptor kinase I.8 OS=Arabidopsis thaliana GN=LECRK18 PE=2 SV=1	--	--	--	--	--	--	--	--	--	--	-	GO:0004672//protein kinase activity;GO:0000166//nucleotide binding	GO:0031410//cytoplasmic vesicle	--
CL15335.Contig1_All	533	59	17	8.1324	1.9395	-2.0680	Down	1.0201e-08	1.1051e-07	gi|356544712|ref|XP_003540791.1|	262	2e-69	PREDICTED: cytochrome P450 94A1-like [Glycine max]	gi|356544711|ref|XM_003540743.1|	125	4e-26	PREDICTED: Glycine max cytochrome P450 94A1-like (LOC100813091), mRNA	sp|O81117|C94A1_VICSA	102	9e-23	Cytochrome P450 94A1 OS=Vicia sativa GN=CYP94A1 PE=2 SV=2	--	--	--	--	--	K00517	4e-21	98.2	ath:AT3G56630	[EC:1.14.-.-]	GO:0008152//metabolic process	GO:0016712//oxidoreductase activity, acting on paired donors, with incorporation or reduction of molecular oxygen, reduced flavin or flavoprotein as one donor, and incorporation of one atom of oxygen;GO:0016713;GO:0005506//iron ion binding	GO:0042598//vesicular fraction	ko01100//Metabolic pathways;ko00945//Stilbenoid, diarylheptanoid and gingerol biosynthesis;ko00903//Limonene and pinene degradation;ko01110//Biosynthesis of secondary metabolites
Unigene2196_All	235	41	7	12.8176	1.8113	-2.8230	Down	1.0319e-08	1.1174e-07	gi|224057048|ref|XP_002299117.1|	133	9e-31	neutral amino acid transport protein [Populus trichocarpa] >gi|222846375|gb|EEE83922.1| neutral amino acid transport protein [Populus trichocarpa]	gi|147801689|emb|AM458965.2|	87.7	4e-15	Vitis vinifera contig VV78X176546.7, whole genome shotgun sequence	--	--	--	--	--	--	--	--	--	--	--	--	--	--	GO:0015837//amine transport	GO:0015171//amino acid transmembrane transporter activity	GO:0031224//intrinsic to membrane	--
CL8752.Contig1_All	219	73	26	24.4890	7.2193	-1.7622	Down	1.0509e-08	1.1363e-07	--	--	--	--	gi|157824323|gb|AC203224.21|	67.9	3e-09	Medicago truncatula clone mth2-152n14, complete sequence	--	--	--	--	--	--	--	--	--	--	--	--	--	--	-	-	-	--
CL25073.Contig1_All	675	109	52	11.8636	4.6845	-1.3406	Down	1.0698e-08	1.1545e-07	gi|356497898|ref|XP_003517793.1|	79.7	3e-14	PREDICTED: uncharacterized protein LOC100817976 [Glycine max]	--	--	--	--	--	--	--	--	--	--	--	--	--	--	--	--	--	--	-	-	-	--
Unigene4081_All	226	86	35	27.9565	9.4173	-1.5698	Down	1.0708e-08	1.1552e-07	gi|51849625|dbj|BAD42344.1|	102	1e-21	sorbitol transporter [Malus x domestica]	gi|51849624|dbj|AB125647.1|	285	8e-75	Malus x domestica MdSOT4 mRNA for sorbitol transporter, complete cds	sp|Q8VZ80|PLT5_ARATH	86.3	4e-18	Polyol transporter 5 OS=Arabidopsis thaliana GN=PLT5 PE=1 SV=2	ECU04g0210	48.5	3e-06	COG0477	Permeases of the major facilitator superfamily	K08150	9e-06	45.8	ppp:PHYPADRAFT_229701	MFS transporter, SP family, solute carrier family 2 (myo-inositol transporter), member 13	GO:0008152//metabolic process;GO:0006810//transport	GO:0016628//oxidoreductase activity, acting on the CH-CH group of donors, NAD or NADP as acceptor;GO:0022857//transmembrane transporter activity	GO:0031224//intrinsic to membrane	--
CL1193.Contig1_All	1617	161	94	7.3149	3.5350	-1.0491	Down	1.0771e-08	1.1618e-07	--	--	--	--	gi|125995253|dbj|AB270792.1|	155	2e-34	Malus x domestica MdSFBB9-alpha, S9-RNase, MdSFBB9-beta genes, complete cds, Psi-SFBB9-alpha, Psi-SFBB9-beta pseudogenes	--	--	--	--	--	--	--	--	--	--	--	--	--	--	-	-	-	--
CL25969.Contig1_All	470	97	43	15.1623	5.5634	-1.4464	Down	1.0868e-08	1.1717e-07	--	--	--	--	--	--	--	--	--	--	--	--	--	--	--	--	--	--	--	--	--	--	-	-	-	--
CL8848.Contig1_All	884	118	59	9.8067	4.0585	-1.2728	Down	1.0906e-08	1.1752e-07	gi|351725391|ref|NP_001235811.1|	101	1e-20	starch synthase IIa-2 [Glycine max] >gi|221063672|gb|ACL98480.1| starch synthase IIa-2 precursor [Glycine max]	gi|225452842|ref|XM_002278434.1|	117	2e-23	PREDICTED: Vitis vinifera similar to starch synthase (LOC100261002), mRNA	sp|Q43847|SSY2_SOLTU	77.8	7e-15	Granule-bound starch synthase 2, chloroplastic/amyloplastic OS=Solanum tuberosum GN=SS2 PE=1 SV=3	--	--	--	--	--	K00703	9e-19	91.7	rcu:RCOM_0340270	starch synthase [EC:2.4.1.21]	GO:0006073//cellular glucan metabolic process	GO:0016757//transferase activity, transferring glycosyl groups	GO:0009536//plastid	ko01100//Metabolic pathways;ko00500//Starch and sucrose metabolism
CL4334.Contig1_All	934	155	89	12.1921	5.7944	-1.0732	Down	1.0926e-08	1.1771e-07	gi|356534167|ref|XP_003535629.1|	369	1e-101	PREDICTED: uncharacterized protein LOC100814630 [Glycine max]	gi|123652180|emb|AM440403.1|	137	2e-29	Vitis vinifera, whole genome shotgun sequence, contig VV78X232317.25, clone ENTAV 115	--	--	--	--	MA1950	57.4	3e-08	COG0520	Selenocysteine lyase	--	--	--	--	--	-	-	-	--
CL13588.Contig1_All	267	105	49	28.8915	11.1597	-1.3723	Down	1.0958e-08	1.1803e-07	--	--	--	--	--	--	--	--	--	--	--	--	--	--	--	--	--	--	--	--	--	--	-	-	-	--
CL5328.Contig1_All	404	123	63	22.3674	9.4826	-1.2380	Down	1.1275e-08	1.2129e-07	gi|30681308|ref|NP_566373.2|	64.3	5e-10	P-loop containing nucleoside triphosphate hydrolase family protein [Arabidopsis thaliana] >gi|332641382|gb|AEE74903.1| P-loop containing nucleoside triphosphate hydrolase family protein [Arabidopsis thaliana]	--	--	--	--	--	--	--	--	--	--	--	--	--	--	--	--	--	--	-	GO:0000166//nucleotide binding	GO:0009536//plastid	--
CL26788.Contig1_All	397	133	71	24.6124	10.8752	-1.1783	Down	1.1319e-08	1.2168e-07	--	--	--	--	--	--	--	--	--	--	--	--	--	--	--	--	--	--	--	--	--	--	-	-	-	--
CL5367.Contig1_All	830	114	56	10.0906	4.1028	-1.2983	Down	1.1571e-08	1.2427e-07	gi|356560509|ref|XP_003548534.1|	149	3e-67	PREDICTED: ankyrin repeat domain-containing protein 50-like [Glycine max]	gi|147782175|emb|AM448189.2|	111	1e-21	Vitis vinifera contig VV78X242969.8, whole genome shotgun sequence	--	--	--	--	--	--	--	--	--	--	--	--	--	--	-	-	-	--
Unigene8370_All	308	83	33	19.7979	6.5153	-1.6034	Down	1.1584e-08	1.2437e-07	--	--	--	--	--	--	--	--	--	--	--	--	--	--	--	--	--	--	--	--	--	--	-	-	-	--
CL26256.Contig1_All	448	62	19	10.1673	2.5790	-1.9791	Down	1.1619e-08	1.2472e-07	gi|15232126|ref|NP_189361.1|	76.3	1e-13	uncharacterized protein [Arabidopsis thaliana] >gi|46931316|gb|AAT06462.1| At3g27250 [Arabidopsis thaliana] >gi|332643762|gb|AEE77283.1| uncharacterized protein [Arabidopsis thaliana]	gi|332002898|gb|CP002688.1|	58.0	7e-06	Arabidopsis thaliana chromosome 5, complete sequence	--	--	--	--	--	--	--	--	--	--	--	--	--	--	-	-	-	--
CL10280.Contig1_All	271	90	38	24.3986	8.5267	-1.5167	Down	1.1661e-08	1.2508e-07	--	--	--	--	--	--	--	--	--	--	--	--	--	--	--	--	--	--	--	--	--	--	-	-	-	--
CL15141.Contig1_All	525	90	38	12.5943	4.4014	-1.5167	Down	1.1661e-08	1.2505e-07	gi|356545828|ref|XP_003541336.1|	187	7e-47	PREDICTED: fructokinase-1-like [Glycine max]	gi|147777911|emb|AM427933.2|	178	3e-42	Vitis vinifera contig VV78X059563.19, whole genome shotgun sequence	--	--	--	--	DR1525	48.9	5e-06	COG0524	Sugar kinases, ribokinase family	--	--	--	--	--	-	-	-	--
CL43.Contig3_All	2489	106	50	3.1288	1.2216	-1.3568	Down	1.2512e-08	1.3337e-07	gi|224127726|ref|XP_002329162.1|	623	1e-177	tir-nbs-lrr resistance protein [Populus trichocarpa] >gi|222870943|gb|EEF08074.1| tir-nbs-lrr resistance protein [Populus trichocarpa]	gi|332002049|gb|HQ399043.1|	729	0.0	Malus baccata clone OLE6-9 NBS-LRR-like protein gene, partial cds	sp|Q40392|TMVRN_NICGU	538	7e-153	TMV resistance protein N OS=Nicotiana glutinosa GN=N PE=1 SV=1	alr0124_1	61.2	8e-09	COG4886	Leucine-rich repeat (LRR) protein	K13457	9e-21	100	vvi:100252764	disease resistance protein RPM1	-	-	-	ko04626//Plant-pathogen interaction
Unigene16864_All	318	151	86	34.8853	16.4452	-1.0850	Down	1.2576e-08	1.3399e-07	--	--	--	--	gi|313184264|emb|FN823234.1|	81.8	3e-13	Malus x domestica genomic sequence for BAC clone MC-12 containing a Mal d 1 gene cluster	--	--	--	--	--	--	--	--	--	--	--	--	--	--	-	-	-	--
CL11230.Contig1_All	337	65	21	14.1702	3.7893	-1.9029	Down	1.2646e-08	1.3467e-07	--	--	--	--	gi|147783872|emb|AM462147.2|	58.0	5e-06	Vitis vinifera contig VV78X144839.23, whole genome shotgun sequence	--	--	--	--	--	--	--	--	--	--	--	--	--	--	-	-	-	--
CL5420.Contig1_All	521	87	36	12.2680	4.2018	-1.5458	Down	1.2878e-08	1.3698e-07	--	--	--	--	--	--	--	--	--	--	--	--	--	--	--	--	--	--	--	--	--	--	-	-	-	--
CL5346.Contig1_All	386	171	103	32.5463	16.2262	-1.0042	Down	1.3174e-08	1.3996e-07	--	--	--	--	--	--	--	--	--	--	--	--	--	--	--	--	--	--	--	--	--	--	-	-	-	--
CL5698.Contig1_All	1038	158	92	11.1828	5.3896	-1.0530	Down	1.3332e-08	1.4151e-07	gi|356561277|ref|XP_003548909.1|	341	1e-92	PREDICTED: uncharacterized protein LOC100818143 [Glycine max]	gi|123639395|emb|AM439816.1|	65.9	7e-08	Vitis vinifera, whole genome shotgun sequence, contig VV78X006183.6, clone ENTAV 115	--	--	--	--	--	--	--	--	--	--	--	--	--	--	-	-	-	--
Unigene8477_All	274	74	27	19.8414	5.9921	-1.7274	Down	1.3377e-08	1.4195e-07	--	--	--	--	gi|292668950|gb|GU732461.1|	242	1e-61	Malus x domestica AP2 domain class transcription factor (AP2D37) mRNA, complete cds	--	--	--	--	--	--	--	--	--	--	--	--	--	--	-	-	-	--
Unigene2287_All	214	50	12	17.1652	3.4099	-2.3317	Down	1.3447e-08	1.4266e-07	--	--	--	--	--	--	--	--	--	--	--	--	--	--	--	--	--	--	--	--	--	--	-	-	-	--
CL14204.Contig1_All	332	91	39	20.1370	7.1432	-1.4952	Down	1.3821e-08	1.4638e-07	--	--	--	--	--	--	--	--	--	--	--	--	--	--	--	--	--	--	--	--	--	--	-	-	-	--
CL16042.Contig1_All	239	91	39	27.9728	9.9228	-1.4952	Down	1.3821e-08	1.4634e-07	gi|334186885|ref|NP_001190824.1|	117	5e-26	AP-4 complex subunit mu-1 [Arabidopsis thaliana] >gi|332659525|gb|AEE84925.1| AP-4 complex subunit mu-1 [Arabidopsis thaliana]	gi|225312322|dbj|AK319863.1|	174	2e-41	Solanum lycopersicum cDNA, clone: LEFL1002DE02, HTC in leaf	--	--	--	--	--	--	--	--	--	K12402	4e-30	126	pop:POPTR_816388	AP-4 complex subunit mu-1	-	-	-	--
CL8092.Contig1_All	678	84	34	9.1021	3.0494	-1.5777	Down	1.4064e-08	1.4864e-07	gi|356498572|ref|XP_003518124.1|	247	1e-64	PREDICTED: uncharacterized protein LOC100781101 [Glycine max]	--	--	--	--	--	--	--	--	--	--	--	--	--	--	--	--	--	--	-	-	-	--
CL324.Contig2_All	1176	107	51	6.6845	2.6371	-1.3419	Down	1.4231e-08	1.5019e-07	gi|18414346|ref|NP_567450.1|	429	1e-119	SNARE associated Golgi protein [Arabidopsis thaliana] >gi|53749170|gb|AAU90070.1| At4g14950 [Arabidopsis thaliana] >gi|332658128|gb|AEE83528.1| SNARE associated Golgi protein [Arabidopsis thaliana]	gi|357480836|ref|XM_003610656.1|	170	2e-39	Medicago truncatula Transmembrane protein (MTR_5g006110) mRNA, complete cds	--	--	--	--	--	--	--	--	--	--	--	--	--	--	-	-	-	--
CL10726.Contig1_All	257	95	42	27.1571	9.9377	-1.4503	Down	1.4402e-08	1.5196e-07	--	--	--	--	--	--	--	--	--	--	--	--	--	--	--	--	--	--	--	--	--	--	-	-	-	--
CL12261.Contig1_All	2066	95	42	3.3782	1.2362	-1.4503	Down	1.4402e-08	1.5192e-07	gi|356498781|ref|XP_003518227.1|	748	0.0	PREDICTED: uncharacterized protein LOC100794018 [Glycine max]	gi|349724855|emb|FQ393603.1|	260	5e-66	Vitis vinifera clone SS0AFA25YC12	--	--	--	--	--	--	--	--	--	--	--	--	--	--	-	-	-	--
Unigene1969_All	274	34	4	9.1163	0.8877	-3.3603	Down	1.4731e-08	1.5521e-07	--	--	--	--	--	--	--	--	--	--	--	--	--	--	--	--	--	--	--	--	--	--	-	-	-	--
Unigene4341_All	288	34	4	8.6732	0.8446	-3.3602	Down	1.4731e-08	1.5518e-07	gi|356540079|ref|XP_003538518.1|	134	3e-31	PREDICTED: uncharacterized protein LOC100781873 [Glycine max]	gi|147858688|emb|AM455130.2|	93.7	8e-17	Vitis vinifera contig VV78X176281.7, whole genome shotgun sequence	--	--	--	--	--	--	--	--	--	K15164	5e-22	99.8	ath:AT1G55325	mediator of RNA polymerase II transcription subunit 13	-	-	-	--
Unigene1233_All	374	29	2	5.6966	0.3252	-4.1307	Down	1.4961e-08	1.5740e-07	gi|350285025|gb|AEQ27855.1|	252	1e-66	GA2-oxidase [Pyrus communis]	gi|350285024|gb|JF441168.1|	718	0.0	Pyrus communis GA2-oxidase mRNA, complete cds	sp|Q9SQ80|G2OX1_PEA	198	6e-52	Gibberellin 2-beta-dioxygenase 1 OS=Pisum sativum GN=GA2OX1 PE=1 SV=1	PA0147	68.9	2e-12	COG3491	Isopenicillin N synthase and related dioxygenases	K04125	4e-57	216	pop:POPTR_550316	gibberellin 2-oxidase [EC:1.14.11.13]	GO:0008152//metabolic process	GO:0046914//transition metal ion binding;GO:0016706//oxidoreductase activity, acting on paired donors, with incorporation or reduction of molecular oxygen, 2-oxoglutarate as one donor, and incorporation of one atom each of oxygen into both donors	-	ko00904//Diterpenoid biosynthesis
Unigene5044_All	371	29	2	5.7427	0.3278	-4.1308	Down	1.4961e-08	1.5737e-07	gi|107599332|dbj|BAE95378.1|	181	4e-45	tryptophan synthase alpha subunit [Magnolia praecocissima]	gi|107599331|dbj|AB244018.1|	105	3e-20	Magnolia praecocissima MpTSA mRNA for tryptophan synthase alpha subunit, partial cds	sp|P42390|TRPA_MAIZE	130	2e-31	Indole-3-glycerol phosphate lyase, chloroplastic OS=Zea mays GN=BX1 PE=1 SV=2	alr4811	123	9e-29	COG0159	Tryptophan synthase alpha chain	K01695	2e-47	184	rcu:RCOM_0991580	tryptophan synthase alpha chain [EC:4.2.1.20]	-	-	-	ko01100//Metabolic pathways;ko01110//Biosynthesis of secondary metabolites;ko00260//Glycine, serine and threonine metabolism;ko00400//Phenylalanine, tyrosine and tryptophan biosynthesis
CL29995.Contig1_All	725	88	37	8.9174	3.1034	-1.5228	Down	1.5384e-08	1.6171e-07	--	--	--	--	--	--	--	--	--	--	--	--	--	--	--	--	--	--	--	--	--	--	-	-	-	--
CL18871.Contig1_All	1018	92	40	6.6395	2.3894	-1.4744	Down	1.6285e-08	1.7085e-07	gi|356566882|ref|XP_003551655.1|	154	3e-36	PREDICTED: uncharacterized protein LOC100776323 [Glycine max]	gi|356566881|ref|XM_003551607.1|	63.9	3e-07	PREDICTED: Glycine max uncharacterized protein LOC100776323 (LOC100776323), mRNA	sp|Q9FPQ6|GP1_CHLRE	39.3	5e-08	Vegetative cell wall protein gp1 OS=Chlamydomonas reinhardtii GN=GP1 PE=2 SV=1	Rv3876	35.4	3e-06	COG0455	ATPases involved in chromosome partitioning	K01115	1e-08	40.0	vcn:VOLCADRAFT_99471	phospholipase D [EC:3.1.4.4]	-	-	-	ko01100//Metabolic pathways;ko00564//Glycerophospholipid metabolism;ko00565//Ether lipid metabolism;ko04144//Endocytosis
CL24087.Contig1_All	1339	143	80	7.8460	3.6331	-1.1108	Down	1.6463e-08	1.7264e-07	gi|356548492|ref|XP_003542635.1|	320	3e-86	PREDICTED: uncharacterized protein LOC100809549 [Glycine max]	gi|349717135|emb|FQ392160.1|	212	6e-52	Vitis vinifera clone SS0AFA7YD12	--	--	--	--	--	--	--	--	--	--	--	--	--	--	-	-	GO:0043231//intracellular membrane-bounded organelle	--
Unigene2231_All	340	66	22	14.2612	3.9347	-1.8578	Down	1.6833e-08	1.7640e-07	--	--	--	--	--	--	--	--	--	--	--	--	--	--	--	--	--	--	--	--	--	--	-	-	-	--
CL15433.Contig1_All	220	100	46	33.3941	12.7146	-1.3931	Down	1.6872e-08	1.7676e-07	--	--	--	--	--	--	--	--	--	--	--	--	--	--	--	--	--	--	--	--	--	--	-	-	-	--
CL14203.Contig1_All	484	85	35	12.9023	4.3973	-1.5529	Down	1.6951e-08	1.7751e-07	--	--	--	--	--	--	--	--	--	--	--	--	--	--	--	--	--	--	--	--	--	--	-	-	-	--
CL23793.Contig1_All	1685	58	17	2.5288	0.6135	-2.0433	Down	1.7636e-08	1.8433e-07	gi|356559470|ref|XP_003548022.1|	542	1e-153	PREDICTED: probable S-acyltransferase At3g26935-like [Glycine max]	gi|356518859|ref|XM_003528047.1|	240	3e-60	PREDICTED: Glycine max probable S-acyltransferase At3g26935-like (LOC100791866), mRNA	sp|Q0WQK2|ZDHC9_ARATH	515	3e-146	Probable S-acyltransferase At3g26935 OS=Arabidopsis thaliana GN=At3g26935 PE=1 SV=1	SPBC3H7.09	150	6e-36	COG5273	Uncharacterized protein containing DHHC-type Zn finger	K06674	6e-12	70.1	vcn:VOLCADRAFT_106052	structural maintenance of chromosome 2	-	-	-	--
CL12593.Contig1_All	389	144	81	27.1960	12.6620	-1.1029	Down	1.7741e-08	1.8534e-07	gi|356576265|ref|XP_003556253.1|	58.9	2e-08	PREDICTED: uncharacterized protein LOC100782623 [Glycine max]	--	--	--	--	--	--	--	--	--	--	--	--	--	--	--	--	--	--	-	-	-	--
CL20937.Contig1_All	852	118	60	10.1750	4.2823	-1.2486	Down	1.8003e-08	1.8794e-07	--	--	--	--	--	--	--	--	--	--	--	--	--	--	--	--	--	--	--	--	--	--	-	-	-	--
CL30135.Contig1_All	420	89	38	15.5680	5.5018	-1.5006	Down	1.8263e-08	1.9048e-07	gi|356562311|ref|XP_003549415.1|	79.0	2e-14	PREDICTED: uncharacterized protein LOC100804093 [Glycine max]	--	--	--	--	--	--	--	--	--	--	--	--	--	--	--	--	--	--	-	-	GO:0044464//cell part	--
CL28810.Contig1_All	552	105	50	13.9747	5.5081	-1.3432	Down	1.8933e-08	1.9710e-07	gi|356570437|ref|XP_003553394.1|	107	1e-22	PREDICTED: uncharacterized protein LOC100778106 [Glycine max]	--	--	--	--	--	--	--	--	--	--	--	--	--	--	--	--	--	--	-	-	-	--
CL9308.Contig1_All	576	105	50	13.3924	5.2786	-1.3432	Down	1.8933e-08	1.9705e-07	gi|18406590|ref|NP_566021.1|	226	2e-58	uncharacterized protein [Arabidopsis thaliana] >gi|20197029|gb|AAC27466.2| expressed protein [Arabidopsis thaliana] >gi|330255356|gb|AEC10450.1| uncharacterized protein [Arabidopsis thaliana]	gi|349722966|emb|FQ393301.1|	65.9	4e-08	Vitis vinifera clone SS0AFA26YL08	--	--	--	--	--	--	--	--	--	--	--	--	--	--	GO:0006869//lipid transport	-	GO:0016020//membrane;GO:0009526//plastid envelope	--
Unigene5761_All	415	38	6	6.7271	0.8792	-2.9357	Down	1.9026e-08	1.9793e-07	--	--	--	--	--	--	--	--	--	--	--	--	--	--	--	--	--	--	--	--	--	--	-	-	-	--
Unigene8829_All	365	38	6	7.6486	0.9996	-2.9358	Down	1.9026e-08	1.9788e-07	--	--	--	--	--	--	--	--	--	--	--	--	--	--	--	--	--	--	--	--	--	--	-	-	-	--
Unigene7509_All	246	93	41	27.7741	10.1348	-1.4544	Down	1.9083e-08	1.9839e-07	gi|308803368|ref|XP_003078997.1|	54.3	1e-07	Meltrins, fertilins and related Zn-dependent metalloproteinases of the ADAMs family (ISS) [Ostreococcus tauri] >gi|116057450|emb|CAL51877.1| Meltrins, fertilins and related Zn-dependent metalloproteinases of the ADAMs family (ISS) [Ostreococcus tauri]	gi|357445048|ref|XM_003592754.1|	60.0	1e-06	Medicago truncatula Casein kinase-like protein (MTR_1g116210) mRNA, complete cds	sp|B9H5L9|LIAS_POPTR	53.1	3e-08	Lipoyl synthase, mitochondrial OS=Populus trichocarpa GN=LIP1 PE=3 SV=1	--	--	--	--	--	K03644	6e-08	53.1	pop:POPTR_558638	lipoic acid synthetase [EC:2.8.1.8]	GO:0008152//metabolic process	GO:0005488//binding;GO:0016740//transferase activity;GO:0016787//hydrolase activity	GO:0044464//cell part	ko01100//Metabolic pathways;ko00564//Glycerophospholipid metabolism;ko00565//Ether lipid metabolism;ko04144//Endocytosis;ko00785//Lipoic acid metabolism
CL438.Contig1_All	884	145	82	12.0506	5.6407	-1.0952	Down	1.9090e-08	1.9841e-07	--	--	--	--	--	--	--	--	--	--	--	--	--	--	--	--	--	--	--	--	--	--	-	-	-	--
CL14979.Contig1_All	577	54	152	6.8756	16.0190	1.2202	Up	1.9233e-08	1.9962e-07	gi|351727367|ref|NP_001237926.1|	149	3e-35	uncharacterized protein LOC100305868 [Glycine max]	--	--	--	--	--	--	--	--	--	--	--	--	--	--	--	--	--	--	-	-	-	--
CL27077.Contig1_All	835	119	61	10.4701	4.4423	-1.2369	Down	1.9967e-08	2.0670e-07	gi|351735284|ref|NP_001236397.1|	190	3e-47	uncharacterized protein LOC100306022 [Glycine max]	gi|351735283|ref|NM_001249468.1|	121	1e-24	Glycine max uncharacterized LOC100306022 (LOC100306022), mRNA	sp|C5XTX2|CSPL8_SORBI	52.0	4e-07	CASP-like protein Sb04g002820 OS=Sorghum bicolor GN=Sb04g002820 PE=3 SV=1	--	--	--	--	--	--	--	--	--	--	-	-	-	--
Unigene452_All	410	152	88	27.2365	13.0517	-1.0613	Down	2.0403e-08	2.1073e-07	gi|356502924|ref|XP_003520264.1|	122	1e-27	PREDICTED: uncharacterized protein LOC100789136 [Glycine max]	--	--	--	--	--	--	--	--	--	--	--	--	--	--	--	--	--	--	-	-	-	--
CL8407.Contig1_All	632	29	104	3.3711	10.0065	1.5696	Up	2.0557e-08	2.1217e-07	gi|283136102|gb|ADB11370.1|	272	3e-72	tau class glutathione transferase GSTU44 [Populus trichocarpa]	gi|189163294|dbj|AP010528.1|	97.6	1e-17	Lotus japonicus genomic DNA, chromosome 5, clone: LjT45M19, TM1126a, complete sequence	sp|Q9FQA3|GST23_MAIZE	213	5e-56	Glutathione transferase GST 23 OS=Zea mays PE=2 SV=1	STM3342	64.7	1e-10	COG0625	Glutathione S-transferase	K00799	4e-79	291	vvi:100243021	glutathione S-transferase [EC:2.5.1.18]	-	-	-	ko00480//Glutathione metabolism
CL15635.Contig1_All	290	51	13	12.9201	2.7259	-2.2448	Down	2.0804e-08	2.1452e-07	--	--	--	--	--	--	--	--	--	--	--	--	--	--	--	--	--	--	--	--	--	--	-	-	-	--
CL4796.Contig1_All	939	159	94	12.4401	6.0874	-1.0311	Down	2.1211e-08	2.1832e-07	gi|226501892|ref|NP_001147270.1|	322	7e-87	permeases of the major facilitator superfamily [Zea mays] >gi|195609322|gb|ACG26491.1| permeases of the major facilitator superfamily [Zea mays]	gi|349724839|emb|FQ393587.1|	315	4e-83	Vitis vinifera clone SS0AFA25YD20	sp|Q9LVV5|TL15B_ARATH	317	8e-87	Thylakoid lumenal 15.0 kDa protein 2, chloroplastic OS=Arabidopsis thaliana GN=At5g52970 PE=1 SV=2	--	--	--	--	--	--	--	--	--	--	-	-	GO:0044436;GO:0009534//chloroplast thylakoid	--
CL16358.Contig1_All	412	64	21	11.4123	3.0995	-1.8805	Down	2.1290e-08	2.1903e-07	gi|77403837|dbj|BAE46407.1|	152	1e-36	cytochrome b561 [Citrullus lanatus]	gi|42568184|ref|NM_123224.3|	105	3e-20	Arabidopsis thaliana cytochrome b-561 (CYB-1) mRNA, complete cds	sp|Q9SWS1|ACFR2_ARATH	145	1e-35	Probable transmembrane ascorbate ferrireductase 2 OS=Arabidopsis thaliana GN=CYB561B PE=2 SV=1	--	--	--	--	--	K08360	2e-40	161	vvi:100251417	cytochrome b-561	-	-	GO:0031224//intrinsic to membrane;GO:0031410//cytoplasmic vesicle	--
Unigene12598_All	330	56	16	12.4671	2.9483	-2.0802	Down	2.1505e-08	2.2103e-07	gi|301030829|gb|ADK47999.1|	86.7	1e-16	calmodulin-binding protein [Solanum lycopersicum]	gi|301030828|gb|GU170838.1|	79.8	1e-12	Solanum lycopersicum cultivar Rutgers calmodulin-binding protein mRNA, complete cds	sp|Q6NPP4|CMTA2_ARATH	73.9	2e-14	Calmodulin-binding transcription activator 2 OS=Arabidopsis thaliana GN=CMTA2 PE=1 SV=1	--	--	--	--	--	--	--	--	--	--	GO:0010468//regulation of gene expression;GO:0050896//response to stimulus	GO:0003676//nucleic acid binding;GO:0005515//protein binding	GO:0016604//nuclear body	--
CL20497.Contig1_All	694	153	89	16.1966	7.7983	-1.0545	Down	2.1783e-08	2.2373e-07	gi|71725939|gb|AAZ39087.1|	222	3e-57	nematode resistance protein [Beta procumbens]	gi|349708125|emb|FQ395583.1|	75.8	5e-11	Vitis vinifera clone SS0AFA15YD01	sp|O04203|HSPR2_ARATH	185	2e-47	Nematode resistance protein-like HSPRO2 OS=Arabidopsis thaliana GN=HSPRO2 PE=1 SV=1	--	--	--	--	--	--	--	--	--	--	GO:0042742//defense response to bacterium;GO:0010033//response to organic substance	-	-	--
CL20408.Contig1_All	768	147	84	14.0620	6.6510	-1.0802	Down	2.2006e-08	2.2592e-07	gi|351720927|ref|NP_001235401.1|	117	1e-25	uncharacterized protein LOC100500510 [Glycine max]	gi|349719790|emb|FQ387604.1|	125	6e-26	Vitis vinifera clone SS0AEB25YO09	sp|Q9FZ89|Y1815_ARATH	107	9e-24	UPF0426 protein At1g28150, chloroplastic OS=Arabidopsis thaliana GN=At1g28150 PE=1 SV=1	--	--	--	--	--	--	--	--	--	--	-	-	-	--
Unigene16265_All	860	67	23	5.7236	1.6263	-1.8153	Down	2.2079e-08	2.2657e-07	gi|17644114|gb|AAK95391.1|	236	3e-61	ribosomal protein L2 [Gossypium arboreum]	gi|356559940|ref|XM_003548206.1|	109	4e-21	PREDICTED: Glycine max 60S ribosomal protein L2, mitochondrial-like (LOC100792418), mRNA	sp|P92812|RM02_ORYSJ	186	1e-47	60S ribosomal protein L2, mitochondrial OS=Oryza sativa subsp. japonica GN=RPL2 PE=2 SV=2	NMA0126	133	4e-31	COG0090	Ribosomal protein L2	K02886	8e-28	121	osa:3131424	large subunit ribosomal protein L2	-	-	-	ko03010//Ribosome
[truncated: 1,804 more rows]
